# Supplementary material for: Invasive non-typhoidal Salmonella infections in China (1961–2024): a retrospective systematic analysis of multicentre case reports
Source: J Glob Health. 2026 Jan 12;16:04008. doi: 10.7189/jogh.16.04008 (PMC12796866; doi:10.7189/jogh.16.04008)
Supplement: Online Supplementary Document [file jogh-16-04008-s001.zip]

Archive with 2 entries (2 files):
- jogh-16-04008-s001.pdf
- jogh-16-04008-s002.xlsx
