# Supplementary material for: Invasive non-typhoidal Salmonella infections in China (1961–2024): a retrospective systematic analysis of multicentre case reports
Source: J Glob Health. 2026 Jan 12;16:04008. doi: 10.7189/jogh.16.04008 (PMC12796866; doi:10.7189/jogh.16.04008)
Supplement: Online Supplementary Document [file jogh-16-04008-s001.zip › jogh-16-04008-s002.xlsx]

## Sheet: Content
Content
Table. S1 Search strings
Table. S2 Systematic-review-data
Table. S3 Antimicrobial-annotation
Table. S4 Initial literature(Chinese)
Table. S5 Initial literature(English)
Table. S6 Literature for data collection

## Sheet: Table. S1
Database	Search strings
China National Knowledge Infrastructure (CNKI)	“沙门菌”，“细菌”，“病原监测” “Salmonella”, “bacteria”, and “pathogen monitoring”
Wanfang Data (WFD)
Airiti Library
China Science and Technology Journal Database (CSTJ)
Web of Science (WOS)	(Salmonella[Title/Abstract]) AND (China[Title/Abstract])
PubMed

## Sheet: Table. S2
	Sheet2: Extracted information for meta-analysis
NO.	Publication information													iNTS infection information
														Spatiotemporal background				Patient information															Laboratory test							Clinical management
														Time		Space		Case cohort						Disease information									Pathogen (Salmonella)		Identification Method (Y: yes)					Treatment	AMR testing		Prognosis
	Author	Author_E.T.	Title	Title_E.T.	Journal	Journal_E.T.	Volume	Issue	Publication year	DOI	Level of institute	Level of institute	Institute of Corresponding author	Year	Year group	Economic region	Province	Number of New Case (NC)	Prevalence Rate (PR) / %	age / y	Male	Female	Gender Ratio (GR) / %	Site of infection	Metabolic diseases	AIDS	Hypertension	Autoimmune disease	Digestive system diseases	Trauma or surgery	Cancer	Others	Serogroup	Serovar	Selective culture (SC)	Biochemical identification (BI)	Immunological test (IT)	Polymerase chain reaction (PCR)	Other	Medication	Resistance	Susceptibility	Recovery	Death
1	胡豫杰,王伟,许学斌,王艳,崔鑫楠,徐进,李凤琴.	HU Yujie, WANG Wei, XU Xuebin, WANG Yan, CUI Xinnan, XU Jin, LI Fengqin.	7株侵袭型案例性非伤寒沙门菌(iNTS)基因组和毒力特征分析	Genomic and virulence characterization of seven invasive caseous non-typhoidal Salmonella strains (iNTS)	中国食品卫生杂志	Chinese Journal of Food Hygiene	33	3	2021	10.13590/j.cjfh.2021.03.001	Public Health and Regulatory Institution	公共卫生与监管机构	国家食品安全风险评估中心国家卫生健康委员会食品安全风险评估重点实验室	2014	2010-2024	Eastern	Shanghai	7	NA	NA	NA	NA	NA	Blood & Cerebrospinal fluid	0	0	0	0	0	0	0	NA	D1 & B & C2-C3	Enteritidis & 4,[5],12:i:- & Typhimurium & Corvallis	NA	NA	NA	NA	NA	NA	NA	NA	7	0
2	李丽丽,宋立罡,叶加建,薛小英,江莉莉,强华.	Li Lili, Song Ligang, Ye Jiajian, Xue Xiaoying, Jiang Lili, Qiang Hua.	老年免疫缺陷病合并败血症患者病原菌分布及药物敏感性分析	Distribution of pathogenic bacteria and drug susceptibility analysis in elderly patients with combined sepsis of immunodeficiency diseases	中国微生态学杂志	Chinese Journal of Microecology	33	3	2021	10.13381/j.cnki.cjm.202103016	Secondary Grade A Hospital	二级甲等	福建省老年医院检验科	2018-2019	2010-2024	Eastern	Fujian	4	0.0541	NA	NA	NA	NA	Blood	0	2	0	0	0	0	0	NA	C1	Choleraesuis	Y	NA	NA	NA	NA	MEC,AMK	NA	NA	4	0
3	陈嫣,顾桂敏,庞载元,杨晓蓉,雷高鹏,封正娟,沈来红,白永华,许学斌.	CHEN Yan, GU Guimin, PANG Zaiyuan, YANG Xiaorong, LEI Gaopeng, FENG Zhengjuan, SHEN Laihong, BAI Yonghua, XU Xuebin.	攀枝花市首例食源感染菌血症病例中分离的乌撒拉茂沙门菌的生物学特征	Biological characterization of Salmonella Ussalamo isolated from the first case of foodborne infection with bacteremia in Panzhihua City, China	中国人兽共患病学报	Chinese Journal of Veterinary and Human Diseases	36	11	2020	10.3969/j.issn.1002-2694.2020.00.147	Public Health and Regulatory Institution	公共卫生与监管机构	上海市疾病预防控制中心	2019	2010-2024	Western	Sichuan	1	NA	50	1	NA	1	Blood	0	0	1	0	0	0	0	NA	H	Uzaramo	Y	NA	NA	Y	NA	GEN,CFP/SBT,CTX	SM	CHL	1	0
4	邱玉锋,翁顺太,胡辛兰,陈建辉,杨劲松,黄梦颖,许学斌.	Qiu Yufeng, Weng Shuntai, Hu Xinlan, Chen Jianhui, Yang Jinsong, Huang Mengying, Xu Xuebin.	福建省首次自临床血流感染病例检出特勒凯比尔沙门菌	The first detection of Salmonella Teller Kebir from a clinical bloodstream infection case in Fujian Province.	中国人兽共患病学报	Chinese Journal of Veterinary and Human Diseases	36	8	2020	10.3969/j.issn.1002-2694.2020.00.096	Public Health and Regulatory Institution	公共卫生与监管机构	福建省疾病预防控制中心	2018	2010-2024	Eastern	Fujian	1	NA	39	1	NA	1	Blood	0	0	0	0	0	0	0	NA	C1	Telkebier	Y	Y	Y	NA	NA	LVX,CIP	NA	SM,AMP,SAM,AMC,CZO,CTX,CAZ,FOX,FEP,ATM,IMP,MEC,NAL,CIP,LVX,GRX,CHL,TET,DOX,MIN,KAN,GEN,AMK,SMZ,SXT,CST,PMB,AZI	1	0
5	凡炼炼,于倩,白凤芝.	Fan Lianlian, Yu Qian, Bai Fengzhi.	髋关节置换术后都柏林沙门菌感染1例	A case of Salmonella Dublin infection after hip arthroplasty	中国实验诊断学	Chinese Journal of Experimental Diagnostics	20	4	2016	NA	Tertiary Grade A Hospital	三级甲等	吉林大学中日联谊医院	2015	2010-2024	Northeastern	Jilin	1	NA	53	1	NA	1	Pus	0	0	0	0	0	1	0	NA	D	Dublin	Y	NA	NA	NA	NA	SXT	AMP,CAZ,CRO,CTT,FEP,LVX	SXT	1	0
6	宗萍,詹震泽.	Zong Ping, Zhan Zhenze.	人血流感染猪霍乱沙门菌8例临床分析	Clinical analysis of 8 cases of human bloodstream infection with Salmonella cholera in pigs	吉林医学	Jilin Medical Journal	NA	3	2015	10.3969/j.issn.1004-0412.2015.03.056	Secondary Grade A Hospital	二级甲等	江苏省溧阳市人民医院	2001~2008	2000-2009	Eastern	Jiangsu	8	NA	NA	6	2	0.75	Blood	0	0	0	0	0	0	0	NA	C1	Choleraesuis	NA	NA	NA	NA	NA	CAZ	NA	NA	8	0
7	安希龙,高波,霍哲,任艳芳,何悦,白书媛.	An Xilong, Gao Bo, Huo Zhe, Ren Yanfang, He Yue, Bai Shuyuan.	新罗歇尔沙门菌致败血症1例	A case of sepsis caused by Salmonella New Rochelle	临床检验杂志	Journal of Clinical Laboratory	33	2	2015	10.13602/j.cnki.jcls.2015.02.23	Public Health and Regulatory Institution	公共卫生与监管机构	北京市西城区疾病预防控制中心检验科	2014	2010-2024	Eastern	Beijing	1	NA	14	1	NA	1	Blood & Pus	0	0	0	0	0	0	0	NA	E1	New-rochelle	Y	NA	Y	NA	NA	PIP,CMNX	NA	IMP,MEC,CIP,LVX,CTX,CAZ,FEP,CRO,SAM,TZP,AMP,PIP,AMC,TIM,FOX,SXT,ATM,ETP	1	0
8	姚玲,王绍红,陈若冰.	YAO Ling, WANG Shaohong, CHEN Ruobing.	人感染猪霍乱沙门氏菌严重脓毒症1例报告	Report of a case of severe sepsis caused by Salmonella cholerae infection in humans	贵州医药	Guizhou Medicine	NA	12	2014	10.3969/j.ISSN.1000-744X.2014.12.27	Tertiary Grade A Hospital	三级甲等	贵阳医学院第二附属医院重症医学科	2013	2010-2024	Western	Guizhou	1	NA	35	NA	1	NA	Blood & Marrow	0	0	0	0	0	0	0	NA	C1	Choleraesuis	NA	NA	NA	NA	NA	MEC	NA	NA	0	1
9	胡黎娅,郭凤丽,周友全.	HU Liya, GUO Fengli, ZHOU Youquan.	食管癌患者血中检出德比沙门菌一例	A case of Salmonella Derby detected in the blood of a patient with esophageal cancer	海南医学	Hainan Medicine	NA	13	2014	10.3969/j.issn.1003-6350.2014.13.0780	Tertiary Grade A Hospital	三级甲等	云南省肿瘤医院	2011	2010-2024	Western	Yunnan	1	NA	86	1	NA	1	Blood	0	0	0	0	0	0	1	history of typhoid fever	B	Derby	Y	Y	Y	NA	NA	NA	AMP	ATM,FOS,MIN,TZP,FEP,CFP,CTX,FOX,IMP,SXT,CHL,PIP,CXM,CFP/SBT,CAZ,CZO,LVX,NAL	1	0
10	邱华红,成玲,陈惠瑜.	Qiu Huahong, Cheng Ling, Chen Huiyu.	血中检出罕见的姆瓦林血清型沙门菌	A case of Salmonella Mwalimu serotype detected in the blood of a patient with esophageal cancer	现代预防医学	Modern Preventive Medicine	41	9	2014	NA	Tertiary Grade A Hospital	三级甲等	福建省妇幼保健院检验科	2014	2010-2024	Eastern	Fujian	1	NA	11M	1	NA	1	Blood	0	0	0	0	0	0	0	NA	X	Moualine	Y	Y	Y	NA	NA	CMZ,CFP/SBT	CZO,CXM,CTT,CMZ,AMK,TOB,GEN	AMP,PIP,CAZ,CRO,FEP,IMP,MEC,ATM,SAM,TZP,LVX,SXT,CFP/SBT	1	0
11	高雨松,陈旭岩.	Gao Yusong, Chen Xuyan.	急诊糖尿病合并脓肿诊治2例报道及文献复习	A report of two cases of emergency diabetic co-sepsis and review of the literature	中国急救医学	China Emergency Medicine	33	11	2013	10.3969/j.issn.1002-1949.2013.11.025	Tertiary Grade A Hospital	三级甲等	北京大学第一医院急诊科	2011	2010-2024	Eastern	Beijing	1	NA	54	NA	1	NA	Blood & Pus	1	0	0	0	0	0	0	NA	B	Typhimurium	Y	NA	Y	NA	NA	LVX,CFP/SBT,CLI	NA	NA	1	0
12	李璐,胥婕.	LI Lu, XU Jie.	猪霍乱沙门菌败血症死亡一例	A case of Salmonella cholera septicemia death in pigs	中华临床医师杂志（电子版）	Chinese Journal of Clinical Physicians (Electronic Edition)	NA	15	2013	10.3969/cma.j.issn.1674-0785.2013.15.152	Tertiary Grade A Hospital	三级甲等	北京大学第三医院感染疾病科	2012	2010-2024	Eastern	Beijing	1	NA	87	1	NA	1	Blood	1	0	1	0	0	0	0	NA	C1	Choleraesuis	Y	NA	Y	NA	NA	MXF,MEC	NA	NA	0	1
13	管建宏,沈莉,缪伶伶.	Guan Jianhong, Shen Li, Miao Lingling.	小儿霍乱沙门氏菌败血症27例临床分析	Clinical analysis of 27 cases of pediatric Salmonella cholera septicemia	山东医药	Shandong Medicine	53	10	2013	10.3969/j.issn.1002-266X.2013.10.039	Secondary Grade A Hospital	二级甲等	如皋市人民医院	2007~2009	2000-2009	Eastern	Jiangsu	27	NA	NA	17	10	0.62963	Blood	0	0	0	0	0	0	0	NA	C1	Choleraesuis	Y	NA	NA	NA	NA	AMC	AMX, SXT	Third-generation cephalosporins, Carbapenems, CIP	27	0
14	黄凯,段荣,余晓君.	Huang Kai, Duan Rong, Yu Xiaojun.	16例婴幼儿败血症猪霍乱沙门菌感染的耐药性分析	Drug resistance analysis of 16 cases of infantile septicemia with Salmonella cholerae infection in swine	实验与检验医学	Experimental and Laboratory Medicine	30	5	2012	10.3969/j.issn.1674-1129.2012.05.017	Tertiary Grade A Hospital	三级甲等	江西省儿童医院检验科	2008~2011	2000-2009	Central	Jiangxi	16	NA	NA	NA	NA	NA	Blood	0	0	0	0	0	0	0	NA	C1	Choleraesuis	Y	NA	Y	NA	NA	NA	NA	NA	16	0
15	刘美清,林玮,赵松,朱晓征.	Liu Meiqing, Lin Wei, Zhao Song, Zhu Xiaozheng.	从降主动脉假性动脉瘤患者血中分离出1株都柏林沙门菌	Isolation of a strain of Salmonella Dublin from the blood of a patient with descending aortic pseudoaneurysm	检验医学与临床	Laboratory Medicine and Clinical	9	12	2012	10.3969/j.issn.1672-9455.2012.12.074	Tertiary Grade A Hospital	三级甲等	首都医科大学附属北京安贞医院检验科	2011	2010-2024	Eastern	Beijing	1	NA	62	1	NA	1	Blood	0	0	0	0	0	0	1	NA	D	Dublin	Y	NA	Y	NA	NA	MEC,PIP/SBT	NA	NA	1	0
16	厉世笑,许春燕,沈定树.	LI Shixiao, XU Chunyan, SHEN Dingshu.	血培养检出婴儿沙门菌1例	A case of Salmonella infantis detected by blood culture	临床检验杂志	Journal of Clinical Laboratory Medicine	30	9	2012	NA	Tertiary Grade A Hospital	三级甲等	台州医院检验科	2012	2010-2024	Eastern	Zhejiang	1	NA	6M	1	NA	1	Blood	0	0	0	0	0	0	0	NA	C1	Infantis	Y	NA	Y	NA	NA	AMC,RBV,CRO	CZO,CTT,AMK,GEN,TOB	AMP,ATM,CRO,CAZ,FEP,SAM,TZP,IMP,ETP,CIP,LVX,NIT,SXT	1	0
17	翟如波,张昊,孙跃岭,邱广斌.	Zhai Rupo, Zhang Hao, Sun Yueling, Qiu Guangbin.	鼠伤寒沙门菌和粪肠球菌混合感染致败血症一例	A case of sepsis caused by mixed infection of Salmonella typhimurium and Enterococcus faecalis.	中华实验和临床感染病杂志（电子版）	Chinese Journal of Experimental and Clinical Infectious Diseases (Electronic Version)	6	6	2012	10.3877/cma.j.issn.1674-1358.2012.06.030	Tertiary Grade A Hospital	三级甲等	解放军第202医院检验科	2011	2010-2024	Northeastern	Liaoning	1	NA	84	NA	1	NA	Blood	1	0	1	0	0	0	0	NA	B	Typhimurium	Y	NA	NA	NA	NA	MXF,CXM,CFP/SBT,VAN	NA	CZO, CAZ, FEP, ATM, TZP, CFP/SBT, IMP, FOX	0	1
18	王迁,李冠慧.	Wang Qian, Li Guanhui.	都柏林沙门菌致败血症并化脓性脑膜炎1例	A case of septicemia with suppurative meningitis caused by Salmonella Dublin	国际检验医学杂志	International Journal of Laboratory Medicine	33	9	2012	10.3969/j.issn.1673-4130.2012.09.071	Tertiary Grade A Hospital	三级甲等	河北省沧州市人民医院检验科	2011	2010-2024	Eastern	Hebei	1	NA	15M	NA	1	NA	Cerebrospinal fluid	0	0	0	0	0	0	0	NA	D	Dublin	NA	NA	NA	NA	NA	CRO	AMP,PIP,TIM,CZO,TET,SXT	GEN,AMK,ATM,CAZ,CRO,FEP,TOB,CHL,IMP	1	0
19	彭鹏.	PENG Peng.	猪霍乱沙门菌所致败血症1例	A case of septicemia caused by Salmonella cholera in pigs	中国煤炭工业医学杂志	Chinese Journal of Coal Industry Medicine	15	9	2012	NA	Tertiary Grade A Hospital	三级甲等	广西医科大学第一附属医院	2010	2010-2024	Western	Guangxi	1	NA	55	NA	1	NA	Blood	1	0	0	1	0	0	0	NA	C1	Choleraesuis	Y	NA	NA	NA	NA	ENX,PEN,CAZ,LVX	NA	CAZ,LVX	1	0
20	白书媛,张浩,王培昌,闵嵘,李燕,张丽丽.	Bai Shuyuan, Zhang Hao, Wang Peichang, Min Rong, Li Yan, Zhang Lili.	淋巴瘤患者血中分离出奥雷宁堡沙门菌1例	A case of Salmonella Orellenberg isolated from the blood of a patient with lymphoma.	临床检验杂志	Journal of Clinical Laboratory Medicine	30	9	2012	NA	Tertiary Grade A Hospital	三级甲等	首都医科大学宣武医院检验科	2012	2010-2024	Eastern	Beijing	1	NA	67	1	NA	1	Blood	0	0	0	0	0	0	1	NA	C1	Oranienburg	Y	Y	Y	NA	NA	MXF,MEC	SXT,AMP	IMP,MEC,CIP,LVX,CTX,CAZ,FEP,CRO,CFP/SBT,TZP,NAL,CHL	1	0
21	李冠慧,张静,郭艳霞,张丽.	LI Guanhui, ZHANG Jing, GUO Yanxia, ZHANG Li.	都柏林沙门菌引起化脓性脑膜炎一例	A case of purulent meningitis caused by Salmonella Dublin	中国综合临床	Chinese Comprehensive Clinical	28	5	2012	10.3760/cma.j.issn.1008-6315.2012.05.035	Tertiary Grade A Hospital	三级甲等	河北省沧州市人民医院儿科	2011	2010-2024	Eastern	Hebei	1	NA	7M	1	NA	1	Cerebrospinal fluid	0	0	0	0	0	0	0	NA	D	Dublin	Y	NA	NA	NA	NA	FOX,CRO,AMP	NA	CRO	1	0
22	李珍,于翔,陈鹏,李博,于金燕,马忠森.	LI Zhen, YU Xiang, CHEN Peng, LI Bo, YU Jinyan, MA Zhongsen.	猪霍乱沙门菌致感染性腹主动脉瘤1例	A case of infected abdominal aortic aneurysm caused by Salmonella cholera in pigs	中国老年学杂志	Chinese Journal of Gerontology	32	17	2012	10.3969/j.issn.1005-9202.2012.17.074	Tertiary Grade A Hospital	三级甲等	吉林大学第二医院	2011	2010-2024	Northeastern	Jilin	1	NA	60	1	NA	1	Blood	0	0	0	0	0	0	0	NA	C1	Choleraesuis	Y	NA	NA	NA	NA	PIP,MEC,Surgery	NA	NA	1	0
23	曲芬,范振平,张文瑾,崔恩博,张鞠玲,陈素明,毛远丽.	QU Fen, FAN Zhenping, ZHANG Wenjin, CUI Enbo, ZHANG Juling, CHEN Suming, MAO Yuanli.	都柏林沙门菌致肝脓肿一例报道	A case of liver abscess caused by Salmonella Dublin.	临床检验杂志（电子版）	Journal of Clinical Laboratory Medicine (Electronic Edition)	NA	2	2012	NA	Tertiary Grade A Hospital	三级甲等	北京解放军第302医院临床检验医学中心	2012	2010-2024	Eastern	Beijing	1	NA	58	1	NA	1	Blood	0	0	0	0	0	0	1	NA	D	Dublin	Y	NA	NA	NA	NA	CFP/SBT,MTR	NA	AMP, PIP, CRO, CTX, CAZ, FEP, AMK, IMP, MEC, CFP/SBT, TIM, LVX, SXT	1	0
24	江立斌,朱奕豪,姚宇锋,徐峻,王真.	JIANG Libin, ZHU Yihao, YAO Yufeng, XU Jun, WANG Zhen.	猪霍乱沙门菌致脓气胸一例并文献复习	A case of purulent pneumothorax caused by Salmonella cholera in swine and literature review	中华结核和呼吸杂志	Chinese Journal of Tuberculosis and Respiratory	35	9	2012	10.3760/cma.j.issn.1001-0939.2012.09.014	Tertiary Grade A Hospital	三级甲等	浙江省中医院呼吸内科	2010	2010-2024	Eastern	Zhejiang	1	NA	43	NA	1	NA	Pus	1	0	0	0	0	0	0	NA	C1	Choleraesuis	Y	NA	NA	NA	NA	TZP,CAZ,IMP,CRO	AMK,CIP,LVX,ATM,AMP,TOB,GEN,SXT	CRO,IMP,CTX,CAZ,FEP	1	0
25	蔡华.	Cai Hua.	猪霍乱沙门氏菌败血症1例报告	A case report of Salmonella cholera septicemia in swine	中外健康文摘	Chinese and Foreign Health Digest	NA	37	2012	10.3969/j.issn.1672-5085.2012.37.185	Primary Medical Facility	基层卫生医疗机构	云南省普洱市思茅区南屏镇卫生院	2009	2000-2009	Western	Yunnan	1	NA	21	NA	1	NA	Blood	0	0	0	0	0	0	0	NA	C1	Choleraesuis	Y	NA	NA	NA	NA	LVX	NA	LVX	1	0
26	张洲慧,彭珉娟,陈娟.	ZHANG Zhuhui, PENG Minjuan, CHEN Juan.	34例儿童败血症病原菌及耐药性分析	Analysis of 34 cases of sepsis in children with pathogenic bacteria and drug resistance	四川医学	Sichuan Medicine	32	6	2011	10.3969/j.issn.1004-0501.2011.06.018	Tertiary Grade A Hospital	三级甲等	成都市第三人民医院	2004~2010	2000-2009	Western	Sichuan	5	0.147	NA	NA	NA	NA	Blood	0	0	0	0	0	0	0	NA	C1	Choleraesuis	Y	NA	NA	NA	NA	NA	NA	NA	5	0
27	李梅,杨海梅,周玲,吴廷芳,王存峰.	Li Mei, Yang Haimei, Zhou Ling, Wu Tingfang, Wang Cunfeng.	猪霍乱沙门菌致腰部囊性肿块1例	A case of lumbar cystic mass caused by Salmonella cholera in pigs	临床检验杂志	Clinical Laboratory Journal	29	2	2011	NA	Secondary Grade A Hospital	二级甲等	云和县人民医院检验科	2010	2010-2024	Eastern	Zhejiang	1	NA	49	1	NA	1	Pus	0	0	0	0	0	0	0	NA	C1	Choleraesuis	Y	NA	NA	NA	NA	NA	NA	NA	1	0
28	陈荔.	CHEN Li.	头皮下积液检出1株都柏林沙门氏菌	A case of Salmonella Dublin detected in subcutaneous fluid.	中外健康文摘	Chinese and Foreign Health Digest	8	24	2011	10.3969/j.issn.1672-5085.2011.24.162	Secondary Grade A Hospital	二级甲等	福建省浦城县医院	2010	2010-2024	Eastern	Fujian	1	NA	3	1	NA	1	Synovial fluid	0	0	0	0	0	1	0	NA	D	Dublin	Y	Y	Y	NA	NA	PEN,AMP,CHL,CRO	PEN, AMK, CHL, SM, RIF, SXT	RAD, AMP, CRO, PEF, CFP	1	0
29	耿志强,刘华雷.	Geng Zhiqiang, Liu Hualei.	肝硬化并鼠伤寒沙门菌肺炎误诊误治1例	A case of misdiagnosis and mistreatment of cirrhosis with Salmonella typhimurium pneumonia	河北医药	Hebei Medicine	33	17	2011	10.3969/j.issn.1002-7386.2011.17.100	Primary Grade A Hospital	一级甲等	河北省石家庄太行医院	2009	2000-2009	Eastern	Hebei	1	NA	68	1	NA	1	Sputum	0	0	0	0	1	0	0	NA	B	Typhimurium	Y	NA	NA	NA	NA	AZL,CXM,LVX	AZL,CXM,ERY,GEN,SXT	LVX,CFP	1	0
30	郝君,孙解生.	Hao Jun, Sun Xisheng.	1例患儿血液中检出猪霍乱沙门菌	Detection of Salmonella typhimurium in the blood of a child.	国际检验医学杂志	International Journal of Laboratory Medicine	32	1	2011	10.3969/j.issn.1673-4130.2011.01.076	Tertiary Grade A Hospital	三级甲等	湖北省恩施自治州中心医院	2008	2000-2009	Central	Hubei	1	NA	10M	1	NA	1	Blood	0	0	0	0	0	0	0	NA	C1	Choleraesuis	Y	Y	NA	NA	NA	CFP/SBT	AMP,AMC,GEN,SXT,CTX,CAZ,TET,CXM	CZO,CIP,ATM,IMP	1	0
31	徐霞,童明华,蔡华,梁日初.	XU Xia, TONG Minghua, CAI Hua, LIANG Richu.	从患者腮腺脓肿穿刺液中分离出都柏林沙门菌1例	Isolation of Salmonella Dublin from the parotid abscess of a patient	检验医学与临床	Laboratory Medicine and Clinical	8	16	2011	10.3969/j.issn.1672-9455.2011.16.079	Tertiary Grade A Hospital	三级甲等	湖南旺旺医院检验科	2010	2010-2024	Central	Hunan	1	NA	61	1	NA	1	Pus	0	0	0	0	0	0	0	NA	D	Dublin	Y	Y	NA	NA	NA	AMP,MA	AMP, SAM, NIT	AMK, CIP, CZO, CRO, CAZ, FEP, MA, GEN, IMP, LVX, TOB, TZP, SXT	1	0
32	张益辉,任嘉玮,王泽球.	Zhang Yihui, Ren Jiawei, Wang Zeqiu.	猪霍乱沙门菌致感染性腹主动脉瘤1例	A case of infected abdominal aortic aneurysm caused by Salmonella typhimurium.	中国感染与化疗杂志	Chinese Journal of Infection and Chemotherapy	11	2	2011	NA	Tertiary Grade A Hospital	三级甲等	上海交通大学附属第一人民医院分院呼吸科	2010	2010-2024	Eastern	Shanghai	1	NA	81	1	NA	1	Blood	1	0	1	0	0	0	0	NA	C1	Choleraesuis	Y	NA	NA	NA	NA	MEZ,ETM,TZP,PZFX,Surgery	NA	NA	1	0
33	张玉臣,聂翠芳,张延美.	Yuchen Zhang, Cuifang Nie, Yanmei Zhang.	猪霍乱沙门菌败血症1例报告	Report of a case of Salmonella cholera septicemia in pigs	山东医药	Shandong Medicine	51	5	2011	10.3969/j.issn.1002-266X.2011.05.070	Tertiary Grade A Hospital	三级甲等	泰安市中心医院	2010	2010-2024	Eastern	Shandong	1	NA	23	1	NA	1	Blood	0	0	0	0	0	1	0	NA	C1	Choleraesuis	Y	NA	NA	NA	NA	LVX,IMP,CFP/SBT	NAL	PIP, TZB, FOX, CAZ, IMP	1	0
34	吴擘颋,戎瑞明.	Sorry, Mr. Wu, Rong Ruiming.	新港沙门菌败血症伴感染性腹主动脉瘤一例	A case of Salmonella septicemia with infected abdominal aortic aneurysm in Xingang	中华传染病杂志	Chinese Journal of Infectious Diseases	29	9	2011	10.3760/cma.j.issn.1000-6680.2011.09.003	Tertiary Grade A Hospital	三级甲等	复旦大学附属中山医院输血科	2010	2010-2024	Eastern	Shanghai	1	NA	61	1	NA	1	Marrow	0	0	0	0	0	0	0	NA	C2-C3	Newport	NA	NA	NA	NA	NA	NA	NA	TZP,MEC,CIP	1	0
35	樊卫红,安欧,刘杰.	Fan Weihong, An Ou, Liu Jie.	化脓性脑膜炎患儿血中检出鼠伤寒沙门菌1例分析	Analysis of a case of Salmonella typhimurium detected in the blood of a child with purulent meningitis	中国误诊学杂志	Chinese Journal of Misdiagnosis	11	31	2011	NA	Tertiary Grade A Hospital	三级甲等	北京军区总医院检验科	2011	2010-2024	Eastern	Beijing	1	NA	5M	1	NA	1	Blood	0	0	0	0	0	0	0	NA	B	Typhimurium	Y	NA	Y	NA	NA	NA	AMP, SAM, AMK, ATM, CRO, CZO, GEN, PIP, CXM, CAZ, TOB	CIP, IMP, LVX, TZP, SXT, TIM, NIT	1	0
36	徐涛,陈玉莲.	Tao Xu, Yulian Chen.	都柏林沙门菌引起泌尿道感染1例	A case of urinary tract infection caused by Salmonella Dublin	国际检验医学杂志	International Journal of Laboratory Medicine	32	17	2011	10.3969/j.issn.1673-4130.2011.17.067	Secondary Grade A Hospital	二级甲等	广东省台山市人民医院检验科	2008	2000-2009	Eastern	Guangdong	1	NA	46	1	NA	1	Urine	0	0	0	0	0	0	0	NA	D	Dublin	Y	Y	Y	NA	NA	NA	AMX, AMC, CEF, FOX, CXM, SXT, TOB, CIP	TZP, TIM, CTX, CAZ, FEP, IMP, MEC, GEN, AMK	1	0
37	王利梅.	Wang Limei.	从患者血液培养中分离出肠沙门菌维尔肖学血清型一例	A case of Salmonella enterica Viridans serotype isolated from a patient's blood culture	疾病监测与控制	Disease Surveillance and Control	5	11	2011	NA	Secondary Grade B Hospital	二级乙等	巴彦淖尔市五原县妇幼保健院检验科	2005	2000-2009	Western	Inner mongolia	1	NA	13	NA	1	NA	Blood	0	0	0	0	0	0	0	NA	C1	Virchow	Y	NA	Y	NA	NA	NA	NA	NA	1	0
38	周正银,谢明映.	Zhou Zhengyin, Xie Mingying.	广西首例人感染猪霍乱沙门氏菌败血症报告	Report of the first human case of Salmonella cholera septicemia in Guangxi.	广西医科大学学报	Journal of Guangxi Medical University	28	1	2011	10.3969/j.issn.1005-930X.2011.01.063	Secondary Grade A Hospital	二级甲等	广西贺州市妇幼保健院质控科	2010	2010-2024	Western	Guangxi	1	NA	9M	1	NA	1	Blood	0	0	0	0	0	0	0	NA	C1	Choleraesuis	Y	NA	NA	NA	NA	CLI,CZO,CFP/SBT,CRO	NA	CFP, CTX, CRO	1	0
39	王晓红,周薇薇,王勇,郭宇航,张晓丽.	Wang Xiaohong, Zhou Weiwei, Wang Yong, Guo Yuhang, Zhang Xiaoli.	足部脓汁分离都柏林沙门菌1例	A case of Salmonella Dublin isolated from foot pus	中华医院感染学杂志	Chinese Journal of Hospital Infection	NA	17	2011	NA	Tertiary Grade A Hospital	三级甲等	佳木斯大学附属第一医院检验科	2011	2010-2024	Northeastern	Heilongjiang	1	NA	57	NA	1	NA	Pus	0	0	0	0	0	0	0	NA	D	Dublin	Y	Y	Y	NA	NA	NA	NA	AMP, CAZ, CTX, IMP, LVX, TZP, TIM	1	0
40	陈迎晓,朱碧红,张慧芳,李庆兴,王邦松.	Chen Yingxiao, Zhu Bihong, Zhang Huifang, Li Qingxing, Wang Bangsong.	鼠伤寒沙门菌败血症并发脾脓肿一例	A case of Salmonella typhimurium septicemia complicated by splenic abscess	中华传染病杂志	Chinese Journal of Infectious Diseases	28	7	2010	10.3760/cma.j.issn.1000-6680.2010.07.004	Tertiary Grade A Hospital	三级甲等	温州医学院附属第一医院感染内科	2009	2000-2009	Eastern	Zhejiang	1	NA	72	1	NA	1	Blood	1	0	0	0	0	0	0	NA	B	Typhimurium	Y	NA	Y	NA	NA	CFP,VAN,MXF,MEZ	NA	NA	1	0
41	张艳丽,陈坚,杨建华.	ZHANG Yanli, CHEN Jian, YANG Jianhua.	猪霍乱沙门杆菌致化脓性关节炎二例	Two cases of septic arthritis caused by Salmonella cholera in pigs	中华传染病杂志	Chinese Journal of Infectious Diseases	28	9	2010	10.3760/cma.j.issn.1000-6680.2010.09.020	Secondary Grade A Hospital	二级甲等	上海交通大学附属第一人民医院松江分院药剂科临床药学室	2010	2010-2024	Eastern	Shanghai	2	NA	76,62	2	NA	1	Synovial fluid	0	0	0	0	0	0	0	NA	C1	Choleraesuis	Y	NA	NA	NA	NA	AMX/SBT,CIP,MEZ	NA	NA	2	0
42	尤玉红,佟忠山,姜月红,遇平.	YU Yuhong, TONG Zhongshan, JIANG Yuehong, YU Ping.	稽留流产患者阴道分泌物中分离出鸭沙门菌1株	Isolation of Salmonella ducki from vaginal secretion of a patient with induced abortion	中华医院感染学杂志	Chinese Journal of Hospital Infection	20	23	2010	NA	Tertiary Grade A Hospital	三级甲等	黑龙江省医院检验科	2009	2000-2009	Northeastern	Heilongjiang	1	NA	28	NA	1	NA	Vaginal secretion	0	0	0	0	0	0	0	Pregnancy	E1	Anatum	Y	NA	Y	NA	NA	NA	AMK, CZO, GEN	AMP, ATM, FEP, CAZ, CIP, IMP	1	0
43	余玲玲,王慧燕,杨锦红,杨海蔚.	YU Lingling, WANG Huiyan, YANG Jinhong, YANG Haiwei.	从脑脊液中分离出埃森沙门菌一例	A case of Salmonella Essen isolated from cerebrospinal fluid.	检验医学	Laboratory Medicine	25	2	2010	10.3969/j.issn.1673-8640.2010.02.024	Tertiary Grade A Hospital	三级甲等	温州医学院附属第二医院检验科	2008	2000-2009	Eastern	Zhejiang	1	NA	19D	1	NA	1	Cerebrospinal fluid	0	0	0	0	0	0	0	NA	C1	Rissen	Y	NA	NA	NA	NA	CRO	SAM, AMP, PIP, SXT, TET	AMC, ATM, CRO, CAZ, CTX, CIP, FEP, GAT, IMP, LVX, TZP, CHL	1	0
44	李瑞蓉,武素梅,李连青,朱镭,崔雪萍.	LI Ruirong, WU Sumei, LI Lianqing, ZHU Laser, CUI Xueping.	儿童感染脑膜炎病原菌的分布和耐药性分析	Distribution and drug resistance analysis of meningitis pathogens in children.	实用检验医师杂志	Journal of Practical Laboratory Medicine	2	4	2010	10.3969/j.issn.1674-7151.2010.04.004	Tertiary Grade A Hospital	三级甲等	山西省儿童医院检验科	2010	2010-2024	Central	Shanxi	1	0.037	NA	NA	NA	NA	Cerebrospinal fluid	0	0	0	0	0	0	0	NA	NA	Arizonae	Y	NA	NA	NA	NA	NA	NA	NA	1	0
45	蒋利君,李钰,韦柳华.	JIANG Lijun, LI Yu, WEI Liuhua.	猪霍乱沙门菌引起心内膜感染1例	A case of endocardial infection caused by Salmonella cholera in pigs	中华医院感染学杂志	Chinese Journal of Hospital Infection	19	5	2009	10.3321/j.issn:1005-4529.2009.05.048	Tertiary Grade A Hospital	三级甲等	广西医科大学第四附属医院	2008	2000-2009	Western	Guangxi	1	NA	49	1	NA	1	Synovial fluid	0	0	0	0	0	0	0	NA	C1	Choleraesuis	Y	Y	Y	NA	NA	LVX	AMP,SXT,PIP	CRO,CIP,CAZ,CTX,LVX	1	0
46	吴学兵,杨建华,刘军,张国英,戴玉军.	WU Xuebing, YANG Jianhua, LIU Jun, ZHANG Guoying, DAI Yujun.	猪霍乱沙门菌左膝局部脓肿1例	A case of localized abscess of the left knee caused by Salmonella cholera in pigs	中国感染与化疗杂志	Chinese Journal of Infection and Chemotherapy	9	6	2009	10.3321/j.issn:1009-7708.2009.06.015	Secondary Grade A Hospital	二级甲等	上海市松江区中心医院检验科	2009	2000-2009	Eastern	Shanghai	1	NA	75	1	NA	1	Pus	1	0	0	1	0	0	0	NA	C1	Choleraesuis	NA	NA	NA	NA	NA	CLI,AMX/SBT,CXM,CIP	CIP,CXM	GEN,PEN,SXT	1	0
47	李光才.	LI Guangcai.	切斯特沙门菌致肺脓肿1例	Lung abscess caused by Salmonella Chester 1 case	中外医学研究	Chinese and Foreign Medical Research	7	11	2009	10.3969/j.issn.1674-6805.2009.11.168	Tertiary Grade A Hospital	三级甲等	恩施州中心医院呼吸内科	2009	2000-2009	Central	Hubei	1	NA	55	1	NA	1	Sputum	1	0	0	0	0	0	0	NA	B	Chester	Y	Y	Y	NA	NA	NA	AMX, CZO	AMK, PRL, CAZ, CFP, ATM, MEM, LVX, CIP	1	0
48	张清杰,王爱梅.	ZHANG Qingjie, WANG Aimei.	6月龄幼儿脑脊液中检出肠炎沙门菌误诊为伤寒沙门菌的鉴定报告	Identification report of Salmonella enteritidis misdiagnosed as Salmonella typhimurium in the cerebrospinal fluid of a 6-month-old child	中国卫生检验杂志	Chinese Journal of Hygiene and Inspection	19	8	2009	NA	Public Health and Regulatory Institution	公共卫生与监管机构	河南省濮阳市疾病预防控制中心	2008	2000-2009	Central	Henan	1	NA	NA	NA	NA	NA	Cerebrospinal fluid	0	0	0	0	0	0	0	NA	D1	Enteritidis	Y	Y	Y	NA	NA	CAZ,CRO,MEC	NA	NA	1	0
49	李梅芳,张凤杰,王建国.	LI Meifang, ZHANG Fengjie, WANG Jianguo.	烫伤感染阿伯丁沙门菌一例	A case of Salmonella Aberdeen infection caused by burns	江西医学院学报	Journal of Jiangxi Medical College	49	5	2009	10.3969/j.issn.1000-2294.2009.05.038	Secondary Grade A Hospital	二级甲等	衡水市第二人民医院检验科	2008	2000-2009	Eastern	Hebei	1	NA	34	1	NA	1	Blood	0	0	0	0	0	1	0	NA	F	Aberdeen	Y	Y	Y	NA	NA	PEN,GEN,CFP,AMK	ERY, CZO, PEN, GEN, AMP	CTX, SXT, AMK, CRO, CFP, NOR, LVX, CHL	1	0
50	唐骁,郭大乔,符伟国,蒋俊豪,陈斌,史振宇,王玉琦.	Tang Snap, Guo Daqiao, Fu Weiguo, Jiang Junhao, Chen Bin, Shi Zhenyu, Wang Yuqi.	猪霍乱沙门菌所致人感染性动脉瘤的腔内治疗	Endoluminal treatment of human infected aneurysm due to Salmonella cholera in pigs	中华普通外科杂志	Chinese Journal of General Surgery	24	9	2009	10.3760/cma.j.issn.1007-631X.2009.09.009	Tertiary Grade A Hospital	三级甲等	复旦大学附属中山医院血管外科复旦大学血管外科研究所	2000-2008	2000-2009	Eastern	Shanghai	8	NA	NA	6	2	0.75	Blood	5	0	6	0	0	0	0	NA	C1	Choleraesuis	NA	NA	NA	NA	NA	CRO,CFP,Surgery	NA	NA	8	0
51	姜丽萍,于桂英.	Jiang Liping, Yu Guiying.	髋关节融合术后都柏林沙门菌感染1例	A case of Salmonella Dublin infection after hip fusion surgery	临床检验杂志	Journal of Clinical Laboratory	25	2	2007	10.3969/j.issn.1001-764X.2007.02.043	Tertiary Grade B Hospital	三级乙等	中国人民解放军第209医院检验科	2005	2000-2009	Northeastern	Heilongjiang	1	NA	46	1	NA	1	Pus	0	0	0	0	0	1	0	NA	D	Dublin	Y	Y	Y	NA	NA	AZI	NA	FRZ, AZI, CFM	1	0
52	谢君辉,雷小妹,胡绍先.	Xie Junhui, Lei Xiaomei, Hu Shaoxian.	系统性红斑狼疮合并猪霍乱沙门菌败血症一例	A case of systemic lupus erythematosus combined with Salmonella cholera porcine sepsis	中华风湿病学杂志	Chinese Journal of Rheumatology	11	11	2007	10.3760/j.issn:1007-7480.2007.11.021	Tertiary Grade A Hospital	三级甲等	华中科技大学同济医学院附属同济医院内分泌科	2006	2000-2009	Central	Hubei	1	NA	52	NA	1	NA	Blood	0	0	0	1	0	0	0	NA	C1	Choleraesuis	Y	NA	NA	NA	NA	PEN,IMP,LVX	NA	NA	1	0
53	胡素侠,李艳玲.	Hu Su-Man, Li Yan-Ling.	首次从脑脊液中检出都柏林沙门菌1例	A case of Salmonella Dublin detected in cerebrospinal fluid for the first time	蚌埠医学院学报	Journal of Bengbu Medical College	32	3	2007	10.3969/j.issn.1000-2200.2007.03.046	Tertiary Grade A Hospital	三级甲等	安徽省淮南市第一人民医院	2006	2000-2009	Central	Anhui	1	NA	5M	NA	1	NA	Cerebrospinal fluid	0	0	0	0	0	0	0	NA	D	Dublin	Y	Y	Y	NA	NA	NA	ERY, CHL, PEN	SAM, AMP, ATM, CRO, CAZ, CTX, CIP, FEP, IMP, TZP, PIP, AMK, SXT	0	1
54	卢运照,郭思建,李宪,张晋湘,李艳明.	Lu Yunzhao, Guo Sijian, Li Xian, Zhang Jinxiang, Li Yanming.	败血症患儿血中分离出1株伦敦沙门菌	Isolation of Salmonella London from the blood of a child with sepsis	中华医院感染学杂志	Chinese Journal of Hospital Infection	17	8	2007	10.3321/j.issn:1005-4529.2007.08.073	Tertiary Grade A Hospital	三级甲等	中南大学湘雅医院	2005	2000-2009	Western	Guangxi	1	NA	8M	1	NA	1	Blood	0	0	0	0	0	0	0	NA	E1	London	Y	Y	Y	NA	NA	CDZM,CZO,AMX/SBT	CZO, CXM	AMX, AMC, AMP, SAM, ATM, FEP, CTX, CTT, FOX, CPD, CAZ, CRO, CIP, IMP, LVX, MEC, NIT, PIP, TZP, TIM, SXT	1	0
55	曾云祥,吴娅娅,黄友泽,金镒华.	Zeng Yunxiang, Wu Yaya, Huang Youze, Jin Yihua.	229例血培养阳性结果分析	Analysis of 229 cases with positive blood culture results	中国微生态学杂志	Chinese Journal of Microecology	18	2	2006	10.3969/j.issn.1005-376X.2006.02.023	Tertiary Grade A Hospital	三级甲等	温州市第八人民医院	2003-2004	2000-2009	Eastern	Zhejiang	3	0.0131	NA	NA	NA	NA	Blood	0	0	0	0	0	0	0	NA	D1	Enteritidis	NA	NA	Y	NA	NA	NA	NA	NA	3	0
56	史利宁,邵海枫,王卫萍,张小卫.	Shi Lining, Shao Haifeng, Wang Weiping, Zhang Xiaowei.	肠炎沙门菌致化脓性关节炎1例	A case of septic arthritis caused by Salmonella enteritidis	中国感染与化疗杂志	Chinese Journal of Infection and Chemotherapy	6	5	2006	10.3321/j.issn:1009-7708.2006.05.015	Tertiary Grade A Hospital	三级甲等	解放军南京军区南京总医院检验中心	2005	2000-2009	Eastern	Jiangsu	1	NA	26	1	NA	1	Blood	0	0	0	0	0	0	1	NA	D1	Enteritidis	NA	NA	Y	NA	NA	CFP/SBT,VAN,IMP,CIP	SAM	ATM,FEP,CAZ,CRO,CIP,IMP,TZP,SXT,LVX	1	0
57	王金环,苏桂华,刘姣	Wang Jinhuan, Su Guihua, Liu Jiao.	从胆汁中检出阿哥纳沙门菌1例	A case of Salmonella Agona detected in bile	医学理论与实践	Medical Theory and Practice	19	7	2006	NA	Tertiary Grade A Hospital	三级甲等	山东威海市文登中心医院	2005	2000-2009	Eastern	Shandong	1	NA	38	1	NA	1	Bile	0	0	0	0	1	0	0	NA	B	Agona	Y	NA	NA	NA	NA	NA	CZO,CXM,ERY,SXT	AMP,PIP,CTX,CAZ,CIP,AMK,CHL	1	0
58	王赛芳,周铁丽,李超.	Wang Saifang, Zhou Tieli, Li Chao.	自肾移植患者尿中检出一株德比沙门菌	Detection of Salmonella Derby in the urine of a renal transplant patient.	江西医学检验	Jiangxi Medical Laboratory	NA	S1	2006	NA	Tertiary Grade A Hospital	三级甲等	浙江省温州医学院附属第一医院检验科	2006	2000-2009	Eastern	Zhejiang	1	NA	58	1	NA	1	Urine & Pus	0	0	0	0	0	1	0	NA	B	Derby	Y	NA	NA	NA	NA	CAZ	AMC,CZO	AMK,AMP,CTT,CAZ,CRO,IMP,NIT,SXT,LVX,CIP,GEN,TZP,TOB	1	0
59	崔京辉,王永全	Cui Jinghui, Wang Yongquan	从1例关节腔积液内分离的肠炎沙门菌	Isolation of Salmonella Enteritidis from an articular effusion in a patient with septic arthritis	中国临床药理学杂志	Chinese Journal of Clinical Pharmacology	22	4	2006	NA	Public Health and Regulatory Institution	公共卫生与监管机构	北京市西城区疾病预防控制中心	2005	2000-2009	Eastern	Beijing	1	NA	NA	NA	NA	NA	Synovial fluid	0	0	0	0	0	0	0	NA	D1	Enteritidis	NA	NA	Y	NA	NA	NA	NAL,NIT,PEF	AMX,AMP,CTX,FOX,CAZ,CEF,GEN,IMP,NET,TIC,TOB,SXT	1	0
60	杜江东,徐新波,苏兆兰,吴金英.	DU Jiangdong, XU Xinbo, SU Zhaolan, WU Jinying.	布利丹沙门菌引起化脓性脑膜炎1例	A case of purulent meningitis caused by Salmonella brittanensis	中华医院感染学杂志	Chinese Journal of Hospital Infection	16	7	2006	10.3321/j.issn:1005-4529.2006.07.058	Tertiary Grade A Hospital	三级甲等	烟台市毓璜顶医院	2005	2000-2009	Eastern	Shandong	1	NA	5M	1	NA	1	Cerebrospinal fluid	0	0	0	0	0	0	0	NA	B	Blegdam	Y	NA	NA	NA	NA	AZI,PEN	NA	NA	1	0
61	姜丽萍,于桂英.	Jiang Liping, Yu Guiying.	髋关节融合术后都柏林沙门菌感染1例	A case of Salmonella Dublin infection after hip fusion surgery	沈阳部队医药	Shenyang Army Medicine	NA	5	2006	NA	Tertiary Grade A Hospital	三级甲等	中国人民解放军第209医院检验科	2004	2000-2009	Northeastern	Heilongjiang	1	NA	46	1	NA	1	Pus	0	0	0	0	0	1	0	NA	D	Dublin	Y	Y	Y	NA	NA	FRZ,AZI,CFM	NA	FRZ, AZI, CFM	1	0
62	王开绿,李文军,郑晓凤,刘艳群.	WANG Kai-Lu, LI Wen-Jun, ZHENG Xiao-Feng, LIU Yan-Qun.	人猪霍乱沙门菌败血症1例	A case of human swine cholera Salmonella septicemia	中国感染与化疗杂志	Chinese Journal of Infection and Chemotherapy	6	1	2006	10.3321/j.issn:1009-7708.2006.01.018	Tertiary Grade A Hospital	三级甲等	四川省绵阳市第三人民医院	2004	2000-2009	Western	Sichuan	1	NA	18	1	NA	1	Blood	0	0	0	0	0	0	0	NA	C1	Choleraesuis	Y	NA	NA	NA	NA	CRO	NA	NA	1	0
63	金法祥，李水法，樊定法，钱小毛	Jin Faxiang, Li Shufa, Fan Dingfa, Qian Xiaomao.	绍兴市区沙门菌流行特点及耐药性分析	Epidemiological characteristics and drug resistance analysis of Salmonella in Shaoxing urban area	中国预防医学杂志	Chinese Journal of Preventive Medicine	6	5	2005	NA	Tertiary Grade B Hospital	三级乙等	绍兴市第六人民医院	1997-2022	2000-2009	Eastern	Zhejiang	6	NA	NA	NA	NA	NA	Blood	0	0	0	0	0	0	0	NA	D1 & B	Enteritidis & Typhimurium	Y	Y	NA	NA	NA	AMP	NA	NA	6	0
64	王小苏.	WANG Xiaosu.	鼠伤寒沙门菌所致硬膜下积水积脓并鼓膜穿孔1例	A case of subdural fluid accumulation and pus with tympanic membrane perforation caused by Salmonella typhimurium	中国乡村医药	China Rural Medicine	12	9	2005	10.3969/j.issn.1006-5180.2005.09.049	Tertiary Grade A Hospital	三级甲等	河北廊坊市人民医院	2004	2000-2009	Eastern	Hebei	1	NA	NA	NA	1	NA	Pus	0	0	0	0	0	1	0	NA	B	Typhimurium	NA	NA	NA	NA	NA	AMP,AMK	NA	NA	1	0
65	刘彩霞,杨锦红,李方去.	LIU Caixia,YANG Jinhong,LI Fangdao.	从患儿血液及脑脊液中同时分离出依鲁慕沙门菌	Simultaneous isolation of Salmonella enterica from blood and cerebrospinal fluid of a child.	中华检验医学杂志	Chinese Journal of Laboratory Medicine	28	7	2005	10.3760/j:issn:1009-9158.2005.07.035	Tertiary Grade A Hospital	三级甲等	温州医学院附属育英儿童医院检验科	2004	2000-2009	Eastern	Zhejiang	1	NA	NA	NA	1	NA	Blood & Cerebrospinal fluid	0	0	0	0	0	0	0	NA	C1	Irumu	Y	Y	NA	NA	NA	AMP	NA	AMP,CTX,CHL,CIP,SXT	1	0
66	陈燕,刘云庆,张云根.	CHEN Yan, LIU Yunqing, ZHANG Yungen.	肠炎沙门菌致伤口感染一例	A case of wound infection caused by Salmonella enterica.	检验医学	Laboratory Medicine	20	4	2005	10.3969/j.issn.1673-8640.2005.04.039	Secondary Grade A Hospital	二级甲等	上海市宝山区仁和医院检验科	2004	2000-2009	Eastern	Shanghai	1	NA	67	NA	1	NA	Wound secretion	0	0	0	0	0	1	0	NA	D1	Enteritidis	Y	Y	NA	NA	NA	LVX,CTX	SMZ,AMP	OFX,CTX,AMK,CHL,GEN	1	0
67	胡毓安,李珍大,王卫萍,邵海枫.	Hu Yuan, Li Zhenda, Wang Weiping, Shao Haifeng.	从SLE患者的血液及粪便中同时分离出鼠伤寒沙门菌	Isolation of Salmonella typhimurium from blood and feces of a patient with SLE.	临床检验杂志	Journal of Clinical Laboratory Medicine	22	5	2004	10.3969/j.issn.1001-764X.2004.05.044	Tertiary Grade A Hospital	三级甲等	南京军区南京总医院检验科	2003	2000-2009	Eastern	Jiangsu	1	NA	39	NA	1	NA	Blood	0	0	0	1	0	0	0	NA	B	Typhimurium	NA	NA	NA	NA	NA	CRO	AMP, AMC, CIP, LVX, GEN, NIT, SXT, TZP	CAZ, CRO, CTT, AMK, IMC, CZO, TOB	1	0
68	颜美秋.	Yan Meiqiu.	混合性结缔组织病并沙门氏菌脓肿及巨大窦道1例报告	A case report of mixed connective tissue disease with Salmonella abscess and giant sinus tract	浙江临床医学	Zhejiang Clinical Medicine	6	7	2004	10.3969/j.issn.1008-7664.2004.07.059	Tertiary Grade B Hospital	三级乙等	浙江省温岭市第一人民医院	1999	1990-1999	Eastern	Zhejiang	1	NA	45	NA	1	NA	Pus	0	0	0	0	0	0	0	NA	D1	Enteritidis	Y	NA	NA	NA	NA	GEN	NA	NA	1	0
69	谭冬梅,董柏青,李翠云,唐振柱,林玫,方锦嵩,权怡,梁大斌,廖和壮,徐志一,P.E.KILGORE,W.A.KENNEDY,J.D.CLEMENS.	TAN Dongmei, DONG Boqing, LI Cuiyun, TANG Zhenzhu, LIN Mei, FANG Jinsong, QUAN Yi, LIANG Dabin, LIAO Hezhuang, XU Zhiyi, P.E. KILGORE, W.A. KENNEDY, J.D. CLEMENS.	广西南宁市5岁以下儿童细菌性脑膜炎病原学研究	Bacterial meningitis in children under 5 years of age in Nanning, Guangxi, China	中国热带医学	Chinese Journal of Tropical Medicine	4	3	2004	10.3969/j.issn.1009-9727.2004.03.010	Public Health and Regulatory Institution	公共卫生与监管机构	南宁广西壮族自治区疾病预防控制中心	2000-2002	2000-2009	Western	Guangxi	5	5%；7.5%	NA	NA	NA	NA	Blood	0	0	0	0	0	0	0	NA	D1 & B	Enteritidis & Typhimurium	Y	Y	Y	NA	NA	NA	NA	NA	5	0
70	杨燕,邓三季.	YANG Yan,SANJI Deng.	都柏林沙门菌致小儿败血症1例	A case of pediatric sepsis caused by Salmonella Dublin	中国感染控制杂志	Chinese Journal of Infection Control	3	3	2004	10.3969/j.issn.1671-9638.2004.03.042	Tertiary Grade A Hospital	三级甲等	襄樊市中心医院	2003	2000-2009	Central	Hubei	1	NA	9M	1	NA	1	Blood	0	0	0	0	0	0	0	NA	D	Dublin	Y	Y	Y	NA	NA	CTX	TET	AMP,CHL,ATM,CZO,CTX,FEP,FOX,CAZ,CRO,CEF,GEN,TOB	1	0
71	王家斌,余桂香.	WANG Jiabin,YU Guixiang.	血、脑脊液同时分离出都柏林沙门菌阿克拉变种1例	A case of simultaneous isolation of Salmonella Dublin Accra variant from blood and cerebrospinal fluid	蚌埠医学院学报	Journal of Bengbu Medical College	28	5	2003	10.3969/j.issn.1000-2200.2003.05.041	Tertiary Grade A Hospital	三级甲等	安徽省黄山市人民医院	2002	2000-2009	Central	Anhui	1	NA	79D	NA	1	NA	Blood & Cerebrospinal fluid	0	0	0	0	0	0	0	NA	D	Dublin	Y	Y	NA	NA	NA	CTX	AMP	CTX,CFP,CRO,CAZ,PIP,AMK,ATM,GEN,TOB,CIP,SXT,CHL	1	0
72	张建敏,任秀云.	ZHANG Jian-Min, REN Xiu-Yun.	从骨髓标本中分离出都柏林沙门菌结果鉴定	Identification of Salmonella Dublin isolated from bone marrow specimen	江西医学检验	Jiangxi Medical Laboratory	21	3	2003	10.3969/j.issn.1674-1129.2003.03.054	Secondary Grade A Hospital	二级甲等	山东桓台县人民医院	1999	1990-1999	Eastern	Shandong	1	NA	45	1	NA	1	Marrow	0	0	0	0	0	1	0	NA	D	Dublin	NA	NA	NA	NA	NA	NA	AMP	CZO,GEN,CTX,AMK,NOR,SXT,TOB	1	0
73	苏桂同,宋玉兰,刘金侠.	Su Guitong, Song Yulan, Liu Jinman.	都柏林沙门氏菌败血症4例报告	A report of 4 cases of Salmonella Dublin septicemia.	承德医学院学报	Journal of Chengde Medical College	20	1	2003	10.3969/j.issn.1004-6879.2003.01.046	Tertiary Grade A Hospital	三级甲等	承德医学院附属医院	2002	2000-2009	Eastern	Hebei	4	NA	35,35,13,9	2	2	0.5	Blood	0	0	0	0	0	0	0	NA	D	Dublin	Y	Y	NA	NA	NA	AMP,PEF	NA	AMP,GEN,CZO,AMP	4	0
74	吴立奇,王春萍,郑新世.	WU Liqi, WANG Chunping, ZHENG Xinshi.	肝源性胸腔积液中分离出肠炎沙门菌1例报告	Isolation of Salmonella enteritidis from hepatic pleural effusion: a case report	浙江预防医学	Zhejiang Preventive Medicine	15	8	2003	10.3969/j.issn.1007-0931.2003.08.045	Tertiary Grade B Hospital	三级乙等	宁波市传染病医院	2001	2000-2009	Eastern	Zhejiang	1	NA	40	1	NA	1	Synovial fluid	0	0	0	0	1	0	0	NA	D1	Enteritidis	Y	Y	Y	NA	NA	CRO,AMK	AMP	AMK,CHL,SXT,NAL,CIP,CRO,ATM	1	0
75	陶云珍,诸丽娟,丁云芳.	Tao Yunzhen, Zhu Lijuan, Ding Yunfang.	婴幼儿猪霍乱沙门菌感染15例分析	Analysis of 15 cases of Salmonella cholera porcine infection in infants and children	苏州大学学报（医学版）	Journal of Suzhou University (Medical Edition)	23	2	2003	10.3969/j.issn.1673-0399.2003.02.051	Tertiary Grade A Hospital	三级甲等	苏州大学附属儿童医院	2001-2002	2000-2009	Eastern	Jiangsu	15	NA	NA	11	4	0.733333	Blood	0	0	0	0	0	0	0	NA	C1	Choleraesuis	Y	NA	NA	NA	NA	NA	NA	NA	15	0
76	金红,陈双峰,哈桂珍,许文莲.	JIN Hong, CHEN Shuangfeng, HA Guizhen, XU Wenlian.	颌下分泌物中分离出都伯林沙门菌一例	A case of Salmonella dublin isolated from submandibular secretion	上海医学检验杂志	Shanghai Medical Laboratory Journal	15	2	2000	10.3969/j.issn.1673-8640.2000.02.045	Tertiary Grade A Hospital	三级甲等	山东省聊城市人民医院检验科	1999	1990-1999	Eastern	Shandong	1	NA	2	NA	1	NA	Pus	0	0	0	0	0	0	0	von jaksch' s syndrome	D	Dublin	Y	NA	Y	NA	NA	NA	NA	NA	1	0
77	王苏建,吴健娟.	WANG Sujian, WU Jianjuan.	阿柏丁沙门菌致化脓性脑膜炎一例	A case of purulent meningitis caused by Salmonella abortus	中华医学检验杂志	Chinese Journal of Medical Laboratory Science	NA	3	1998	10.3760/j:issn:1009-9158.1998.03.024	Tertiary Grade B Hospital	三级乙等	江苏常州市第二人民医院	1997	1990-1999	Eastern	Jiangsu	1	NA	3M	NA	1	NA	Cerebrospinal fluid	0	0	0	0	0	0	0	NA	F	Aberdeen	Y	Y	Y	NA	NA	NA	CZO, PEN, GEN, AMP, ERY	CFP, CHL, AMK, CRO, OFX, PEF, SXT, CTX	1	0
78	贾伟,肖月琴.	Jia Wei, Xiao Yueqin.	从脑脊液中检出鼠伤寒沙门氏菌1例	A case of Salmonella typhimurium detected in cerebrospinal fluid	宁夏医学院学报	Journal of Ningxia Medical College	22	6	2000	10.3969/j.issn.1674-6309.2000.06.050	Tertiary Grade A Hospital	三级甲等	宁夏医学院附属医院检验科	1999	1990-1999	Western	Ningxia	1	NA	7M	1	NA	1	Cerebrospinal fluid	0	0	0	0	0	0	0	NA	B	Typhimurium	Y	Y	Y	NA	NA	NA	PPA, CAZ	SAM, CRO, AMK, RAD, LEX, LVX, CIP	1	0
79	胡莉萍,许美荣,邓丽华.	HU Liping, XU Meirong, DENG Lihua.	肾囊肿、脾囊肿穿刺液分离沙门菌结果分析	Analysis of the results of Salmonella isolation from renal cyst and splenic cyst puncture fluid	徐州医学院学报	Journal of Xuzhou Medical College	NA	1	2000	NA	Tertiary Grade A Hospital	三级甲等	徐州医学院附属医院检验科	1999	1990-1999	Eastern	Jiangsu	1	NA	29	NA	1	NA	Pus	0	0	0	0	0	0	0	Right renal cyst	E1	Anatum	Y	Y	Y	NA	NA	AMK,CHL	NA	NA	1	0
80	徐瑞龙.	Xu Ruilong.	肠炎沙门氏菌致脓肿二例	Two cases of abscess caused by Salmonella enteritidis	浙江临床医学	Zhejiang Clinical Medicine	12	2	2000	10.3969/j.issn.1008-7664.2000.02.059	Tertiary Grade A Hospital	三级甲等	浙江省金华市中心医院	1998-1999	1990-1999	Eastern	Zhejiang	2	NA	53,50	1	1	0.5	Pus	0	0	0	0	0	0	0	NA	D1	Enteritidis	Y	Y	Y	NA	NA	NA	NA	AMP, CHL, SXT	2	0
81	李红玉,梁卓智,林君仪.	Li Hongyu, Liang Zhuozhi, Lin Junyi.	121例引起败血症的沙门氏菌菌型分析	Analysis of 121 cases of Salmonella causing septicemia	实用预防医学	Practical Preventive Medicine	NA	5	1999	NA	Tertiary Grade A Hospital	三级甲等	中山医科大学孙逸仙纪念医院检验科	1984-1998	1990-1999	Eastern	Guangdong	17	0.0016	NA	NA	NA	NA	Blood	0	0	0	0	0	0	0	NA	B & D1 & C1	Enteritidis & Typhimurium & Choleraesuis & Dublin & Sendai & Montevideo	Y	Y	Y	NA	NA	NA	NA	NA	17	0
82	李仕英,张宏,谢小民,候天文.	Li Shi-ying, Zhang Hong, Xie Xiaomin, Hou Tianwen.	从一患者痰和血标本中检出都柏林沙门氏菌	Detection of Salmonella Dublin in sputum and blood specimens from a patient.	北京军区医药	Beijing Military Medicine	NA	4	1998	NA	Tertiary Grade A Hospital	三级甲等	白求恩国际和平医院	1996	1990-1999	Eastern	Beijing	1	NA	19	NA	1	NA	Blood & Sputum	0	0	0	0	0	0	0	NA	D	Dublin	Y	Y	Y	NA	NA	CAZ	ERY, CAR, LIN	GEN, CAZ, CHL, AMP, AMK, PEF, AMP, CZO, SXT, CRO	1	0
83	吴庆周,谷赛华,袁伯宏.	Wu Qingzhou, Gu Saihua, Yuan Bohong.	都柏林沙门氏菌致小儿败血症并化脓性脑膜炎的分析	Analysis of Salmonella Dublin causing septicemia and purulent meningitis in a pediatric patient.	现代中西医结合杂志	Modern Journal of Integrative Medicine	NA	4	1998	NA	Secondary Grade A Hospital	二级甲等	河北省丰润县人民医院	1995	1990-1999	Eastern	Hebei	1	NA	2M	1	NA	1	Synovial fluid	0	0	0	0	0	0	0	NA	D	Dublin	Y	Y	Y	NA	NA	GEN	NA	NA	1	0
84	周小平.	Zhou Xiaoping.	从婴儿血液中检出都柏林沙门氏菌1株报告	Report of a strain of Salmonella Dublin detected in the blood of an infant.	厂矿医药卫生	Factory and Mining Medicine and Hygiene	NA	1	1997	NA	Secondary Grade A Hospital	二级甲等	四川维尼纶厂职工医院	1995	1990-1999	Western	Sichuan	1	NA	NA	NA	1	NA	Blood	0	0	0	0	0	0	0	NA	D	Dublin	Y	Y	Y	NA	NA	CHL	PEN,TET	AMK,GEN,CHL,NOR,CFP,CTX,CFZ	1	0
85	郭厚慧.	Guo Houhui.	从腹水中检出一株阿哥纳沙门氏菌及药敏试验报告	Detection of a strain of Salmonella Agona in ascites and report of drug sensitivity testing	江西医学检验	Jiangxi Medical Laboratory	NA	4	1996	NA	Secondary Grade A Hospital	二级甲等	吉安县医院	1996	1990-1999	Central	Jiangxi	1	NA	43	1	NA	1	Ascites	0	0	0	0	0	0	0	NA	B	Agona	Y	Y	Y	NA	NA	NA	NA	SM, CHL, CFP, GEN, KAN, CRO, AMK, CZO, EYR	1	0
86	李昆,熊英.	Li Kun, Xiong Ying.	鼠伤寒沙门氏菌软组织脓肿2例报告	Report of 2 cases of Salmonella typhimurium soft tissue abscesses	江西医学院学报	Journal of Jiangxi Medical College	NA	2	1992	NA	Tertiary Grade A Hospital	三级甲等	江西医学院第一附属医院传染科	1992	1990-1999	Central	Jiangxi	2	NA	12,55	1	1	0.5	Blood & Pus	0	0	0	0	0	0	0	NA	B	Typhimurium	NA	NA	NA	NA	NA	AMK,NOR	NA	NA	2	0
87	李初阳,詹美玲,肖英,邹音.	Li Chuyang, Zhan Meiling, Xiao Ying, Zou Yin.	新生儿沙门氏菌脑膜炎五例临床分析	Clinical analysis of five cases of neonatal Salmonella meningitis	新生儿科杂志	Journal of Neonatology	7	5	1992	NA	Tertiary Grade A Hospital	三级甲等	江西省儿童医院新生儿科	1992	1990-1999	Central	Jiangxi	5	NA	<1M	5	NA	1	Blood & Cerebrospinal fluid	0	0	0	0	0	0	0	NA	B	Typhimurium & Agona	NA	NA	Y	NA	NA	NA	NA	NA	5	0
88	吴方斋.	Wu Fangzhai.	从胆石症合并感染病人胆汁中检出纽波特沙门氏菌	Detection of Salmonella Newport in the bile of a patient with cholelithiasis co-infection.	中国微生态学杂志	Chinese Journal of Microecology	NA	2	1991	NA	Tertiary Grade A Hospital	三级甲等	鄂西自治州医院	1989	1969-1989	Central	Hubei	1	NA	38	1	NA	1	Bile	0	0	0	0	1	0	0	NA	C2-C3	Newport	Y	NA	Y	NA	NA	NA	NA	NA	1	0
89	佘祥奎,马崇德.	She Xiangkui, Ma Chongde.	小儿多重耐药鼠伤寒沙门氏菌败血症疗效分析	Analysis of the efficacy of pediatric multidrug-resistant Salmonella typhimurium septicemia	实用医学杂志	Journal of Practical Medicine	NA	3	1991	NA	Tertiary Grade A Hospital	三级甲等	湖北省襄樊市中心医院	1987-1990	1990-1999	Central	Hubei	16	NA	NA	10	6	0.625	Blood	0	0	0	0	0	0	0	NA	B	Typhimurium	Y	NA	NA	NA	NA	AMP,GEN,CHL,AMK,NOR	SM, ERY, AMP, CHL, CAR	NA	16	0
90	蒲文华,孟梅.	Pu Wenhua, Meng Mei.	从新生儿血液和大便中同时检出鲁克利沙门氏一例	A case of Salmonella Rucelli detected in blood and stool of a newborn baby.	齐鲁医学检验	Qilu Medical Laboratory	11	2	2000	10.3969/j.issn.1673-5013.2000.02.037	Primary Grade A Hospital	一级甲等	淄博市淄川区洪山镇医院	1999	1990-1999	Eastern	Shandong	1	NA	NA	NA	1	NA	Blood	0	0	0	0	0	0	0	NA	C2-C3	Blockley	Y	NA	Y	NA	NA	NA	PEN,ERY, MED, ACE	GEN,NEO,FZD,CFZ	1	0
91	高明亮,席维岳,张吉平.	Gao Mingliang, Xi Weiyue, Zhang Jiping.	都柏林沙门菌败血症一例	A case of Salmonella Dublin septicemia	中华传染病杂志	Chinese Journal of Infectious Diseases	18	3	2000	NA	Tertiary Grade A Hospital	三级甲等	甘肃省庆阳地区人民医院	1998	1990-1999	Western	Gansu	1	NA	37	1	NA	1	Blood & Marrow	0	0	0	1	0	0	0	NA	D	Dublin	Y	NA	Y	NA	NA	NA	AMP, CAR, GEN, PPA, CHL	AMK,KAN,TOB,OFX,NEO,CFZ	1	0
92	卢翠珍,张云生,李连敬.	Lu Cuizhen, Zhang Yunsheng, Li Lianjing.	都柏林沙门菌引起脑膜炎一例	A case of meningitis caused by Salmonella Dublin.	中华医学检验杂志	Chinese Journal of Medical Laboratory Science	NA	1	1999	10.3760/j:issn:1009-9158.1999.01.024	Public Health and Regulatory Institution	公共卫生与监管机构	河北省遵化市卫生防疫站	1997	1990-1999	Eastern	Hebei	1	NA	NA	1	NA	1	Cerebrospinal fluid	0	0	0	0	0	0	0	NA	D	Dublin	NA	NA	Y	NA	NA	NA	SMZ	NOR,CRO,CTX,CAR,AMP,AMP,CFT	1	0
93	金凤表,庞桂芬,刘晓艳,张小平,马俊义.	Jin Fengbiao, Pang Guifen, Liu Xiaoyan, Zhang Xiaoping, Ma Junyi.	沙门菌感染并发肠出血1例	A case of Salmonella infection complicated with intestinal hemorrhage.	临床荟萃	Clinical Meta-analysis	15	4	2000	10.3969/j.issn.1004-583X.2000.04.045	Tertiary Grade A Hospital	三级甲等	河北省承德医学院附属医院呼吸科	1997	1990-1999	Eastern	Hebei	1	NA	35	1	NA	1	Blood	0	0	0	0	0	0	0	NA	D	Dublin	Y	NA	NA	NA	NA	NOR	NA	NA	1	0
94	朱燕英.	Zhu Yanying.	痰液中检出1株圣保罗沙门菌	A strain of Salmonella St. Paul was detected in sputum.	临床检验杂志	Clinical Laboratory Journal	NA	5	1999	10.3969/j.issn.1001-764X.1999.05.026	Tertiary Grade A Hospital	三级甲等	温州医学院附属—院检验科	1986	1969-1989	Eastern	Zhejiang	1	NA	60	1	NA	1	Sputum	0	0	0	0	0	0	1	NA	B	Saintpaul	Y	NA	Y	NA	NA	NA	CHL, AMP, PIP	AMK,CTX,GEN,CFP,CIP,IPM,SXT,NIT	1	0
95	赵建平,周秀岚,李占海.	Zhao Jianping, Zhou Xiulan, Li Zhanhai.	从胆汁中分离出纽兰芝沙门菌一例	A case of Salmonella Newlands isolated from bile	中华传染病杂志	Chinese Journal of Infectious Diseases	16	1	1998	10.3760/j.issn:1000-6680.1998.01.033	Tertiary Grade A Hospital	三级甲等	内蒙古自治区医院,内蒙古医学院第一附属医院	1996	1990-1999	Western	Inner mongolia	1	NA	27	NA	1	NA	Bile	0	0	0	0	1	0	0	NA	E1	Newlands	Y	NA	NA	NA	NA	NA	NA	CFP,CFZ,CRO,AMK,AMP,CIP,SXT	1	0
96	解晓珍,潘绍武,张中奎.	Xie Xiaozhen, Pan Shaowu, Zhang Zhongkui.	贝塔沙门菌败血症一例	A case of Salmonella Beta septicemia	中华医学检验杂志	Chinese Journal of Medical Laboratory Science	20	4	1997	NA	Tertiary Grade A Hospital	三级甲等	重庆第三军医大学新桥医院检验科,第三军医大学临床微生物学教研室	1996	1990-1999	Western	Chongqing	1	NA	14	1	NA	1	Blood	0	0	0	0	0	0	0	NA	D1	Bata	Y	NA	Y	NA	NA	NA	NA	NA	1	0
97	常和义,郝淑媛,王万俊,袁玲,杜小红.	Chang Heyi, Hao Shuyuan, Wang Wanjun, Yuan Ling, Du Xiaohong.	肠炎沙门菌肝脓肿一例	A case of Salmonella enteritidis liver abscess	中华传染病杂志	Chinese Journal of Infectious Diseases	15	1	1997	10.3760/cma.j.issn.1000-6680.1997.01.102	Secondary Grade A Hospital	二级甲等	解放军第二七二医院	1995	1990-1999	Eastern	Tianjin	1	NA	14	1	NA	1	Pus	0	0	0	0	0	0	0	NA	D1	Enteritidis	Y	NA	NA	NA	NA	AMP,CIP,TOB	NA	TOB,AMK,SXT,NOR	1	0
98	朱晓辉,王德春,朱忠勇.	ZHU Xiaohui, WANG Dechun, ZHU Zhongyong.	从脑脓肿中检出切斯特沙门菌一例	A case of Salmonella Chesteriae detected in a brain abscess.	中华医学检验杂志	Chinese Journal of Medical Laboratory Science	20	6	1997	NA	Tertiary Grade A Hospital	三级甲等	南京军区福州总医院	1997	1990-1999	Eastern	Jiangsu	1	NA	NA	1	NA	1	Pus	0	0	0	0	0	0	0	NA	B	Chester	Y	NA	Y	NA	NA	AMK,CRO	NA	NA	1	0
99	何竞,牟兆钦.	He Jing, Mou Zhaoqin.	从粪便和血液中同时检出新港沙门菌	Simultaneous detection of Salmonella Newport in feces and blood.	中华医学检验杂志	Chinese Journal of Medical Laboratory Science	20	6	1997	NA	Tertiary Grade A Hospital	三级甲等	解放军第三○七医院检验科	1997	1990-1999	Eastern	Beijing	1	NA	52	NA	1	NA	Blood	0	0	0	0	0	0	0	NA	C2-C3	Newport	Y	NA	Y	NA	NA	NA	NA	NOR,AMK,CRO,AMP,CFP	1	0
100	王淑秀,金友进,王学斑,关冰.	WANG Shuxiu, JIN Youjin, WANG Xueban, GUAN Bing.	布利丹沙门菌致腹腔多发性脓肿一例	A case of multiple abscesses in the abdominal cavity caused by Salmonella Brittan.	中华医学检验杂志	Chinese Journal of Medical Laboratory Science	19	1	1996	NA	Tertiary Grade A Hospital	三级甲等	山东省威海市文登中心医院,山东省卫生防疫站,	1995	1990-1999	Eastern	Shandong	1	NA	66	NA	1	NA	Pus	0	0	0	0	0	1	0	NA	B	Blegdam	Y	NA	Y	NA	NA	NA	NA	NA	1	0
101	闫淑芬,牛锦华,董良.	Yan Shufen, Niu Jinhua, Dong Liang.	胆汁中分离到布利丹沙门菌	Isolation of Salmonella Brittany in bile.	中华医学检验杂志	Chinese Journal of Medical Laboratory Science	17	1	1994	NA	Tertiary Grade B Hospital	三级乙等	锦州第二医院检验科	1992	1990-1999	Northeastern	Liaoning	1	NA	27	1	NA	1	Bile	0	0	0	0	1	0	0	NA	B	Blegdam	Y	NA	Y	NA	NA	NA	NA	NA	1	0
102	李冬平,陈铁英,白奎龙,葛继红.	Li Dongping, Chen Tieying, Bai Kuelong, Ge Jihong.	SLE并鼠伤寒沙门菌病皮肤感染一例	A case of SLE and Salmonella typhimurium skin infection.	中华皮肤科杂志	Chinese Journal of Dermatology	26	5	1993	NA	Tertiary Grade A Hospital	三级甲等	大连铁路医院皮肤科	1983	1969-1989	Northeastern	Liaoning	1	NA	22	NA	1	NA	Pus	0	0	0	0	0	0	0	NA	B	Typhimurium	Y	NA	Y	NA	NA	NA	SXT, CEF	OXY,GEN,AMP,STR,ERY	1	0
103	杨成方.	YANG Chengfang.	康科德沙门菌引起败血症一例及其鉴定	A case of septicemia caused by Salmonella Concordia and its identification	中华医学检验杂志	Chinese Journal of Medical Laboratory Medicine	16	4	1993	NA	Tertiary Grade A Hospital	三级甲等	南京海军医院检验科	1992	1990-1999	Eastern	Jiangsu	1	NA	45	1	NA	1	Blood	0	0	0	0	0	0	0	NA	C1	Concord	Y	NA	Y	NA	NA	NA	NA	NA	1	0
104	贾昉.	JIA Fang.	鼠伤寒沙门氏菌致化脓性关节炎一例	A case of purulent arthritis caused by Salmonella typhimurium	中华医学检验杂志	Chinese Journal of Medical Laboratory Science	15	3	1992	NA	Tertiary Grade B Hospital	三级乙等	中国人民解放军第十三医院	1991	1990-1999	Eastern	Beijing	1	NA	NA	NA	NA	NA	Pus	0	0	0	0	0	0	0	NA	B	Typhimurium	Y	NA	Y	NA	NA	NA	NA	NA	1	0
105	罗燕萍,田桂荣,张军民,程彦国.	LUO Yanping, TIAN Guirong, ZHANG Junmin, CHENG Yanguo.	从一例外耳道分泌物中分离出婴儿沙门氏菌	Isolation of Salmonella infantis from a case of external ear canal secretion	中华医学检验杂志	Chinese Journal of Medical Tests	15	4	1992	NA	Tertiary Grade A Hospital	三级甲等	中国人民解放军总医院微生物科	1991	1990-1999	Eastern	Beijing	1	NA	NA	1	NA	1	Ear canal secretion	0	0	0	0	0	1	0	NA	C1	Infantis	Y	NA	Y	NA	NA	NA	NA	AMK,CTX,CAZ,ZOX,CTX,CFM,SXT,NIT,IPM,CIP	1	0
106	张云斌,周业宽,牟淑琴.	ZHANG Yunbin, ZHOU Yekuan, MOU Shuqin.	都柏林沙门菌败血症1例	A case of Salmonella Dublin septicemia	人民军医	People's Army Medicine	NA	11	1989	NA	Tertiary Grade A Hospital	三级甲等	252医院传染科	1988	1969-1989	Eastern	Hebei	1	NA	36	NA	1	NA	Marrow	0	0	0	0	0	0	0	NA	D	Dublin	Y	Y	NA	NA	NA	AMP,GEN,NOR	NA	CHL,TET,GEN,KAN,NEO,NOR,AMP,CAR	1	0
107	周崇连,陈红莲.	ZHOU Chonglian, CHEN Honglian.	鼠伤寒沙让氏菌院内交叉感染的流行病学调查	Epidemiologic investigation of nosocomial cross-infection with Salmonella typhimurium	中国疾病监测	China Disease Surveillance	004	5	1989	NA	Public Health and Regulatory Institution	公共卫生与监管机构	衡阳市卫生防疫站	1988	1969-1989	Central	Hunan	26	NA	NA	14	12	0.538462	Blood	0	0	0	0	0	0	0	NA	B	Typhimurium	Y	Y	Y	NA	NA	NA	NA	NA	22	4
108	向辉.	Xiang Hui.	新生儿暴发型鼠伤寒沙门菌感染临床分析	Clinical analysis of neonatal outbreaks of Salmonella typhimurium infection	湖南医学	Hunan Medicine	NA	4	1989	NA	Tertiary Grade A Hospital	三级甲等	浏阳县人民医院	1986	1969-1989	Central	Hunan	16	NA	NA	12	4	0.75	Blood	0	0	0	0	0	0	0	NA	B	Typhimurium	Y	Y	Y	NA	NA	NA	NA	NA	10	6
109	朱菊芳,李荷斯,刘玲.	Zhu Jufang, Li Hosi, Liu Ling.	新生儿斯坦利氏沙门氏菌脑膜炎误诊一例报道	A case report of misdiagnosis of Salmonella Stanley's meningitis in a neonate	蚌埠医药	Bengbu Medicine	NA	1	1989	NA	Secondary Grade A Hospital	二级甲等	蚌埠市第二人民医院小儿科	1989	1969-1989	Central	Anhui	1	NA	NA	1	NA	1	Blood & Cerebrospinal fluid	0	0	0	0	0	0	0	NA	B	Stanley	Y	NA	NA	NA	NA	AMP	NA	NA	0	1
110	李艳芝,罗克娴,李国荣,魏秀贞.	Li Yanzhi, Luo Kexian, Li Guorong, Wei Xiuzhen.	鼠伤寒沙门氏菌感染在新生儿病室的流行(附28例报告)	Prevalence of Salmonella typhimurium infection in a neonatal ward (with a report of 28 cases)	河北医学院学报	Journal of Hebei Medical College	NA	S1	1989	NA	Tertiary Grade A Hospital	三级甲等	河北医学院附属二院儿科	1986-1987	1969-1989	Eastern	Hebei	28	NA	NA	18	10	0.642857	Blood	0	0	0	0	0	0	0	NA	B	Typhimurium	Y	NA	NA	NA	NA	NA	NA	NA	21	7
111	杜连荣.	Du Lianrong.	亚急性细菌性心内膜炎血中分离出猪霍乱沙门氏菌(附1例报告)	Isolation of Salmonella typhimurium from blood in subacute bacterial endocarditis (with a case report)	海军总医院院刊	Journal of Naval General Hospital	002	4	1989	NA	Tertiary Grade A Hospital	三级甲等	海军总医院	1989	1969-1989	Eastern	Beijing	1	NA	44	1	NA	1	Blood	0	0	0	0	0	0	0	NA	C1	Choleraesuis	Y	Y	Y	NA	NA	PEN,CXM	CHL, SM, AMP, CAR	CEF, CAZ, CZO, AMK, KAN	1	0
112	王仁昌.	Wang Renchang.	烧伤并发鼠伤寒沙门氏菌感染二例报告	Report of two cases of Salmonella typhimurium infection complicated by burns	兰后卫生	Lanhou Health	NA	4	1986	NA	Tertiary Grade B Hospital	三级乙等	解放军25医院外科	1984	1969-1989	Western	Gansu	2	NA	16,25	NA	2	NA	Blood & Pus	0	0	0	0	0	0	0	NA	B	Typhimurium	Y	NA	NA	NA	NA	NA	NA	NA	1	1
113	刘玉林.	Liu Yulin.	新生儿鼠伤寒沙门氏菌败血症一例报告	A case report of Salmonella typhimurium septicemia in a neonate.	铁道医学	Railway Medicine	NA	3	1984	NA	Tertiary Grade A Hospital	三级甲等	哈尔滨铁路局中心医院,	1981	1969-1989	Northeastern	Heilongjiang	1	NA	14D	NA	1	NA	Blood	0	0	0	0	0	0	0	NA	B	Typhimurium	Y	Y	Y	NA	NA	AMP	NA	NA	1	0
114	唐宏宇,王海彬,何伟,张庆文,陈镇秋,干飞燕.	TANG Hongyu, WANG Haibin, HE Wei, ZHANG Qingwen, CHEN Zhenqiu, GAN Feiyan.	系统性红斑狼疮并沙门菌感染致髋关节破坏1例	A case of systemic lupus erythematosus and Salmonella infection causing hip joint destruction	中华关节外科杂志（电子版）	Chinese Journal of Joint Surgery (Electronic Edition)	13	4	2019	10.3877/cma.j.issn.1674-134X.2019.04.023	Tertiary Grade A Hospital	三级甲等	广州中医药大学第一附属医院	2013	2010-2024	Eastern	Guangdong	1	NA	42	1	NA	1	Blood & Urine	0	0	0	1	0	0	0	NA	B	Typhimurium	NA	NA	Y	NA	NA	NA	NA	NA	1	0
115	李云,张健,武超玉,李霞.	Li Yun, Zhang Jian, Wu Chaoyu, Li Xia.	1例阿柏丁沙门菌致老年性尿路感染报告	Report of a case of Salmonella abortus causing urinary tract infection in the elderly	世界最新医学信息文摘	World Medical Information Digest	NA	44	2018	10.19613/j.cnki.1671-3141.2018.44.108	Tertiary Grade A Hospital	三级甲等	临沂市中心医院	2018	2010-2024	Eastern	Shandong	1	NA	74	NA	1	NA	Urine	0	0	0	0	0	0	0	NA	F	Aberdeen	Y	Y	Y	NA	NA	TZP	CZO, AMP, GEN, TOB, AMK, CXM, FOX, FEP, CRO, CIP, OFX, CAZ	TZP, ETP, IMP, MEC, NIT, CFP/SBT	1	0
116	肖斌龙,郭健莲,张阳根,江先海,徐忠玉.	Xiao Binlong, Guo Jianlian, Zhang Yanggen, Jiang Xianhai, Xu Zhongyu.	腰椎感染波茨坦沙门菌1例	A case of lumbar spine infection caused by Salmonella botswana	临床检验杂志	Journal of Clinical Laboratory Medicine	36	1	2018	10.13602/j.cnki.jcls.2018.01.21	Tertiary Grade A Hospital	三级甲等	解放军第一七五医院	2017	2010-2024	Eastern	Fujian	1	NA	29	NA	1	NA	Synovial fluid	0	0	0	0	0	0	0	NA	C1	Potsdam	Y	Y	Y	NA	NA	CAZ	NA	CZO, AMP, GEN, TOB, AMK, CXM, FOX, FEP, CRO, CIP, OFX, CAZ	1	0
117	许彪,王永刚,田雅茹,牟劲松.	XU Biao, WANG Yonggang, TIAN Yaru, MOU Jinsong.	沙门菌感染性心内膜炎1例病例报告及文献回顾	A case report of Salmonella endocarditis and review of the literature	中国社区医师	Chinese Community Physician	34	29	2018	10.3969/j.issn.1007-614x.2018.29.048	Tertiary Grade A Hospital	三级甲等	解放军第302医院ICU	2010	2010-2024	Eastern	Beijing	1	NA	48	1	NA	1	Blood	0	0	0	0	0	0	0	NA	C1	Choleraesuis	NA	NA	NA	NA	NA	TZP,CMNX,MEC,MXF,CFP/SBT,CRO,AZI,FEP,Surgery	NA	NA	1	0
118	覃文,忻霞菲,周丽,王庭辉.	Qin Wen, Xin Xiafei, Zhou Li, Wang Tinghui.	成人Still病合并沙门菌骨髓炎一例并文献复习	A case of adult Still's disease combined with Salmonella osteomyelitis and literature review	中国全科医学	Chinese Family Medicine	21	5	2018	10.3969/j.issn.1007-9572.2017.00.163	Tertiary Grade A Hospital	三级甲等	浙江省宁波市第一医院风湿科	2013	2010-2024	Eastern	Zhejiang	1	NA	44	NA	1	NA	Marrow	0	0	1	1	0	0	0	NA	B	Typhimurium	Y	NA	NA	NA	NA	MEC,ATM,CFP/SBT	NA	NA	1	0
119	郭益群,王鹏,杨春霞,谷丽.	GUO Yiqun, WANG Peng, YANG Chunxia, GU Li.	成人侵袭型案例性沙门菌属感染23例临床分析	Clinical analysis of 23 cases of invasive cases of Salmonella spp. infection in adults	首都医科大学学报	Journal of Capital Medical University	38	5	2017	10.3969/j.issn.1006-7795.2017.05.021	Tertiary Grade A Hospital	三级甲等	首都医科大学附属北京朝阳医院感染和临床微生物科	2010-2016	2010-2024	Eastern	Beijing	23	0.64	NA	17	6	0.73913	Blood & Pus & Cerebrospinal fluid & Sputum	0	0	0	0	0	0	0	NA	D1 & C1	Enteritidis & Choleraesuis & Dublin	Y	NA	NA	NA	NA	NA	NA	NA	23	0
120	余夏.	Yu Xia.	明斯特沙门菌引起化脓性脑膜炎1例	A case of purulent meningitis caused by Salmonella münsteri	医学检验与临床	Medical Laboratory and Clinical	28	10	2017	10.3969/j.issn.1673-5013.2017.10.020	Tertiary Grade A Hospital	三级甲等	广西南宁市第二人民医院检验科	2017	2010-2024	Western	Guangxi	1	NA	5M	NA	1	NA	Cerebrospinal fluid & Sputum	0	0	0	0	0	0	0	NA	E1	Muenster	Y	NA	NA	NA	NA	MEC	AMP, CRO, CAZ, SXT, CHL, FEP	CFP/SBT, IMP, MEC	1	0
121	程燕,车炜.	Cheng Yan, Che Wei.	以腰痛为首发症状的老年都柏林沙门氏菌感染一例	A case of Salmonella Dublin infection in the elderly with low back pain as the first symptom	中国保健营养	China Health Nutrition	27	21	2017	10.3969/j.issn.1004-7484.2017.21.212	Tertiary Grade A Hospital	三级甲等	华北理工大学附属医院老年病科	2017	2010-2024	Eastern	Hebei	1	NA	78	1	NA	1	Blood	0	0	0	0	0	0	0	NA	D	Dublin	Y	NA	NA	NA	NA	LVX,CAZ	NA	CAZ, MEC, LVX, ATM, SXT, AMC, IMP, CTX, TZP, FEP, MXF	1	0
122	杨晓鲲,徐明元,范云飞,苟放,徐朝霞,徐贵森.	Yang Xiaokun, Xu Mingyuan, Fan Yunfei, Gou Fang, Xu Zhaoxia, Xu Guisen.	1例肠炎沙门菌感染引发脓毒血症致死亡的诊治	Diagnosis and treatment of a case of death due to septicemia caused by Salmonella enteritidis infection	西南国防医药	Southwest National Defense Medicine	26	11	2016	10.3969/j.issn.1004-0188.2016.11.053	Tertiary Grade A Hospital	三级甲等	成都军区总医院急诊科	2015	2010-2024	Western	Sichuan	1	NA	51	1	NA	1	Blood	0	0	0	0	0	0	0	NA	D1	Enteritidis	Y	NA	NA	NA	NA	NA	AMP, CZO, CTT, TOB	TZP, CRO, LVX, IMP	1	0
123	靳丽妍,朱光发.	Jin Liyan, Zhu Guangfa.	感染性主动脉瘤1例	A case of infected aortic aneurysm	中国感染与化疗杂志	Chinese Journal of Infection and Chemotherapy	16	6	2016	10.16718/j.1009-7708.2016.06.019	Tertiary Grade A Hospital	三级甲等	首都医科大学附属北京安贞医院感染科	2014	2010-2024	Eastern	Beijing	1	NA	59	1	NA	1	Blood	0	0	0	0	0	0	0	NA	D1	Gallinarum	NA	NA	NA	NA	NA	CFP/TAZ,PIP/SBT,LVX,MEC,VAN	NA	NA	1	0
124	张静华,袁应华,孙奋勇.	Zhang Jinghua, Yuan Yinghua, Sun Fengyong.	肾盂肾炎患儿尿中分离出一株伦敦沙门菌	Isolation of Salmonella London in the urine of a child with pyelonephritis.	检验医学	Laboratory Medicine	NA	5	2014	10.3969/j.issn.1673-8640.2014.05.014	Tertiary Grade A Hospital	三级甲等	同济大学附属第十人民医院	2013	2010-2024	Eastern	Shanghai	1	NA	13	1	NA	1	Urine	0	0	0	0	0	0	0	NA	E1	London	Y	Y	Y	NA	NA	CXM	GEN, AMK, CZO, CTT, SXT, TOB	LVX, IMP, AMP, ATM, SAM, PIP, CTX, CFP/SBT, CXM, MEC, CRO, NIT, FEP, ETP, CIP, TZP, CAZ	1	0
125	杨峰.	YANG Feng.	髋关节穿刺液中分离出肠炎沙门氏菌一例	Isolation of Salmonella enteritidis from hip joint puncture fluid in a case	健康大视野	Health Vision	21	16	2013	NA	Secondary Grade A Hospital	二级甲等	沭阳仁慈医院	2012	2010-2024	Eastern	Jiangsu	1	NA	39	NA	1	NA	Synovial fluid	0	0	0	0	0	0	0	NA	D1	Enteritidis	Y	Y	Y	NA	NA	LVX,SMZ	NA	SAM, AMP, SXT, CTX, LVX	1	0
126	郭亚娜,齐林.	Guo Yana, Qi Lin.	血液中分离出肠炎沙门氏菌的1例报告	Isolation of Salmonella Enteritidis from blood: a case report	世界最新医学信息文摘（电子版）	World Digest of the Latest Medical Information (Electronic Version)	NA	26	2013	10.3969/j.issn.1671-3141.2013.26.148	Tertiary Grade B Hospital	三级乙等	福建省宁德地区第二医院	2012	2010-2024	Central	Henan	1	NA	48	1	NA	1	Blood	0	0	0	0	0	1	0	NA	D1	Enteritidis	Y	Y	Y	NA	NA	CFP/SBT	NA	ATM, FEP, CAZ, CRO, CIP, IMP, CFP/SBT, TZP, SXT, LVX	1	0
127	陈坚,杨建华,张艳丽.	Chen Jian, Yang Jianhua, Zhang Yanli.	从骨关节液中培养出猪霍乱沙门菌2株	Culture of two strains of Salmonella cholera porcine from osteoarticular fluid	中华医院感染学杂志	Chinese Journal of Hospital Infection	20	11	2010	NA	Tertiary Grade B Hospital	三级乙等	上海市松江区中心医院药剂科	2009	2000-2009	Eastern	Shanghai	2	NA	76,62	2	NA	1	Synovial fluid	1	0	0	0	0	1	0	NA	C1	Choleraesuis	Y	Y	Y	NA	NA	CLI,AMX/SBT,MEZ	GEN, SXT, TOB, TZP, TIC	CIP, AMK, IMP, AMX/SBT, CAZ, FEP	2	0
128	姜福琼,邓丹琪,郭芸,周晓鸿,付萍.	Jiang Fuqiong, Deng Danqi, Guo Yun, Zhou Xiaohong, Fu Ping.	猪霍乱沙门氏菌败血症1例报告	Report of a case of Salmonella cholera septicemia in swine	皮肤病与性病	Dermatology and Venereal Disease	31	2	2009	10.3969/j.issn.1002-1310.2009.02.037	Tertiary Grade A Hospital	三级甲等	昆明医学院第二附属医院皮肤性病/风湿免疫科	2008	2000-2009	Western	Yunnan	1	NA	21	1	NA	1	Blood	0	0	0	1	0	0	0	NA	C1	Choleraesuis	Y	NA	NA	NA	NA	CFP/SBT,LVX	NA	NA	1	0
129	李慧平.	Li Huiping.	从感染性心内膜炎患者血液、骨髓中分离出猪霍乱沙门菌1株	Isolation of 1 strain of Salmonella cholerae from the blood and bone marrow of a patient with infective endocarditis	中华医院感染学杂志	Chinese Journal of Hospital Infection	19	11	2009	10.3321/j.issn:1005-4529.2009.11.066	Tertiary Grade A Hospital	三级甲等	三门峡市中心医院检验科	2008	2000-2009	Central	Henan	1	NA	60	1	NA	1	Blood & Marrow	0	0	0	0	0	0	0	NA	C1	Choleraesuis	Y	Y	Y	NA	NA	NA	AMX, AMC, PIP, AMP, SXT, GEN, CHL	CTX, CAZ, FEP, CXM, IMP, MEC	1	0
130	张琼,姜良飞,胡永林,陈泽慧.	Zhang Qiong, Jiang Liangfei, Hu Yonglin, Chen Zehui.	血液培养病原菌分布及耐药性分析	Distribution of pathogenic bacteria in blood culture and analysis of drug resistance	检验医学与临床	Laboratory Medicine and Clinical	6	21	2009	10.3969/j.issn.1672-9455.2009.21.026	Tertiary Grade B Hospital	三级乙等	贵州省印江县人民医院检验科	2008-2009	2000-2009	Western	Guizhou	1	0.004	NA	NA	NA	NA	Blood	0	0	0	0	0	0	0	NA	D	Dublin	Y	NA	NA	NA	NA	NA	NA	NA	1	0
131	陈刚,王玉春,高玲.	Chen Gang, Wang Yuchun, Gao Ling.	230份血液培养阳性结果分析	Analysis of 230 positive blood culture results	华夏医学	Chinese Medicine	22	1	2009	10.3969/j.issn.1008-2409.2009.01.027	Tertiary Grade A Hospital	三级甲等	桂林医学院附属医院	2006-2007	2000-2009	Western	Guangxi	2	0.017	NA	NA	NA	NA	Blood	0	0	0	0	0	0	0	NA	B	Typhimurium	Y	NA	Y	NA	NA	NA	NA	NA	2	0
132	龚旭,周强.	Gong Xu, Zhou Qiang.	L4.5椎间隙猪霍乱沙门菌感染一例报告	Report of a case of Salmonella cholerae infection in the L4.5 intervertebral space in pigs	中华骨科杂志	Chinese Journal of Orthopedics	29	6	2009	10.3760/cma.j.issn.0253-2352.2009.06.020	Tertiary Grade A Hospital	三级甲等	解放军第181中心医院	2008	2000-2009	Western	Guangxi	1	NA	39	1	NA	1	Synovial fluid	0	0	0	0	0	0	0	NA	C1	Choleraesuis	NA	NA	NA	NA	NA	INH,RIF,SM,LVX,Surgery	NA	NA	1	0
133	王少增,侯俊环.	Wang Shaozeng, Hou Junhuan.	膝关节穿刺液中分离出肠炎沙门氏菌一例	A case of Salmonella enteritidis isolated from knee joint puncture fluid	医学检验与临床	Medical Laboratory and Clinical	19	3	2008	10.3969/j.issn.1673-5013.2008.03.065	Tertiary Grade B Hospital	三级乙等	庆云县人民医院	2007	2000-2009	Eastern	Shandong	1	NA	25	1	NA	1	Pus	0	0	0	0	0	1	0	NA	D1	Enteritidis	Y	NA	NA	NA	NA	NA	NA	AZI, CTX, FRZ	1	0
134	王洁,邵海枫,王卫萍,史利宁,张小卫.	Wang Jie, Shao Haifeng, Wang Weiping, Shi Lining, Zhang Xiaowei.	肠炎沙门菌致慢性骨髓炎反复发作一例	A case of Salmonella enteritidis causing recurrent chronic osteomyelitis	中华传染病杂志	Chinese Journal of Infectious Diseases	26	5	2008	10.3321/j.issn:1000-6680.2008.05.016	Tertiary Grade A Hospital	三级甲等	南京军区南京总医院	2007	2000-2009	Eastern	Jiangsu	1	NA	29	1	NA	1	Synovial fluid	0	0	0	0	0	1	0	NA	D1	Enteritidis	Y	NA	NA	NA	NA	CIP,IMP,CMZ,CAZ	AMP, CHL	CAZ, CTX, CIP, LVX, SXT	1	0
135	于慧敏,徐波,张光芯.	Yu Huimin, Xu Bo, Zhang Guangxin.	小儿血培养分离出肠炎沙门菌1例	A case of Salmonella enteritidis isolated from pediatric blood culture	检验医学与临床	Laboratory Medicine and Clinical	5	1	2008	10.3969/j.issn.1672-9455.2008.01.038	Tertiary Grade A Hospital	三级甲等	辽宁省本溪市中心医院检验科	2007	2000-2009	Northeastern	Liaoning	1	NA	15M	NA	NA	NA	Blood	0	0	0	0	0	0	0	NA	D1	Enteritidis	Y	NA	Y	NA	NA	NA	AMK, IMP, PIP, FEP, FOX, RAD, TOB, GEN, TET	ATM, CTX, CAZ, CXM, SXT, AMP, CRO, LVX, TZP	1	0
136	黄斌,樊孝春.	HUANG Bin, FAN Xiaochun.	鼠伤寒沙门菌致小儿颅内感染1例	A case of intracranial infection caused by Salmonella typhimurium in a pediatric patient.	检验医学与临床	Laboratory Medicine and Clinical	5	17	2008	10.3969/j.issn.1672-9455.2008.17.035	Public Health and Regulatory Institution	公共卫生与监管机构	湖北省京山县疾病预防控制中心	2006	2000-2009	Central	Hubei	1	NA	2	1	NA	1	Synovial fluid	0	0	0	0	0	0	0	NA	B	Typhimurium	Y	Y	Y	NA	NA	NA	NA	NA	1	0
137	张志民,左毅,曾红莲.	ZHANG Zhimin, ZUO Yi, ZENG Honglian.	艾滋病合并猪霍乱沙门菌败血症2例	AIDS combined with Salmonella cholera septicemia in pigs: 2 cases	四川医学	Sichuan Medicine	29	11	2008	10.3969/j.issn.1004-0501.2008.11.066	Tertiary Grade A Hospital	三级甲等	成都铁路中心医院	2007-2008	2000-2009	Western	Sichuan	2	NA	42,33	2	NA	1	Blood	0	2	0	0	0	0	0	NA	C1	Choleraesuis	NA	NA	NA	NA	NA	LVX,CFP/SBT	NA	NA	2	0
138	任萍,周文.	Ren Ping, Zhou Wen.	都柏林沙门菌引起新生儿血液、脑脊液感染1例	A case of blood and cerebrospinal fluid infection in a newborn caused by Salmonella Dublin	中华医院感染学杂志	Chinese Journal of Hospital Infection	18	2	2008	10.3321/j.issn:1005-4529.2008.02.068	Tertiary Grade A Hospital	三级甲等	西昌市凉山州第一人民医院检验科	2007	2000-2009	Western	Sichuan	1	NA	25D	NA	1	NA	Blood & Cerebrospinal fluid	0	0	0	0	0	0	0	NA	D	Dublin	Y	Y	NA	NA	NA	NA	NA	PIP, CAZ, TIM, CTX, CTX/CLA	0	1
139	兰英华,姜立胜,张莹,李秀兰,李用国.	Lan Yinghua, Jiang Lisheng, Zhang Ying, Li Xiulan, Li Yunguo.	人猪霍乱沙门菌败血症一例	A case of human Salmonella cholera septicemia in swine	中华临床感染病杂志	Chinese Journal of Clinical Infectious Diseases	1	1	2008	10.3760/cma.j.issn.1674-2397.2008.01.019	Tertiary Grade A Hospital	三级甲等	哈尔滨医科大学附属第一医院感染科	2008	2000-2009	Northeastern	Heilongjiang	1	NA	42	1	NA	1	Blood	0	0	0	0	0	0	0	NA	C1	Choleraesuis	NA	NA	NA	NA	NA	CFP/SBT	NA	NA	1	0
140	关平,张大东,陈跃光,冯小弟.	Guan Ping, Zhang Dadong, Chen Yuguang, Feng Xiaodi.	人猪霍乱沙门氏菌败血症1例	Salmonella cholera septicemia in human swine 1 case	中国疗养医学	Chinese Convalescent Medicine	17	4	2008	10.3969/j.issn.1005-619X.2008.04.044	Secondary Grade A Hospital	二级甲等	上海瑞金医院集团闵行中心医院	2007	2000-2009	Eastern	Shanghai	1	NA	57	1	NA	1	Blood	0	0	0	1	0	0	0	NA	C1	Choleraesuis	NA	NA	NA	NA	NA	LVX	NA	AMX	1	0
141	张昊.	Zhang Hao.	布利丹沙门菌引起腹壁脓肿1例	1 case of abdominal wall abscess caused by Salmonella Brittanii	中国实验诊断学	Chinese Journal of Experimental Diagnostics	12	5	2008	10.3969/j.issn.1007-4287.2008.05.046	Tertiary Grade A Hospital	三级甲等	解放军第202医院,检验科	2007	2000-2009	Northeastern	Liaoning	1	NA	66	NA	1	NA	Pus	1	0	0	0	0	0	0	NA	B	Blegdam	Y	NA	NA	NA	NA	NA	NA	NA	1	0
142	杨璐,孙若鹏.	Yang Lu, Sun Ruopeng.	侵袭型案例性都柏林沙门菌感染一例	A case of invasive case-specific Salmonella Dublin infection	中华儿科杂志	Chinese Journal of Pediatrics	46	9	2008	10.3321/j.issn:0578-1310.2008.09.026	Tertiary Grade A Hospital	三级甲等	山东大学齐鲁医院儿科	2007	2000-2009	Eastern	Shandong	1	NA	NA	1	3	1	Marrow	0	0	0	0	0	0	0	NA	D	Dublin	Y	NA	NA	NA	NA	TZP	AMP, CZO, CXM, FEP, GEN, SXT	IMP, MEC, OFX, TZP	1	0
143	郭微媛,齐桂云,多丽波,闫立昕,孙琪,张和光.	Guo Weiyuan, Qi Guiyun, Duo Libo, Yan Lixin, Sun Qi, Zhang Heguang.	丙型肝炎肝硬化患者骨髓和血液同时分离出鼠伤寒沙门菌1例	A case of simultaneous isolation of Salmonella typhimurium from bone marrow and blood of a patient with hepatitis C cirrhosis	世界华人消化杂志	World Chinese Journal of Gastroenterology	13	18	2005	10.3969/j.issn.1009-3079.2005.18.029	Tertiary Grade A Hospital	三级甲等	哈尔滨医科大学附属二院微生物室	2005	2000-2009	Northeastern	Heilongjiang	1	NA	68	1	NA	1	Blood & Marrow	0	0	0	0	1	0	0	NA	B	Typhimurium	Y	NA	NA	NA	NA	NA	CHL, GEN, LVX	FEP, ATM, CTX, CFP, CXM, CZO, IMP, AMK, CFP/SBT, FOX	1	0
144	郑瑞侠.	Zheng Ruiman.	1例大便和胆汁同时检出鼠伤寒沙门氏菌的病例报道	A case report of Salmonella typhimurium detected simultaneously in stool and bile	实用医技杂志	Journal of Practical Medical Technology	12	16	2005	10.3969/j.issn.1671-5098.2005.16.143	Secondary Grade A Hospital	二级甲等	鱼台县人民医院	2005	2000-2009	Eastern	Shandong	1	NA	39	1	NA	1	Bile	0	0	0	0	0	0	0	NA	B	Typhimurium	Y	NA	NA	NA	NA	NA	NA	AMK, TOB	1	0
145	王俊智,仲冬梅.	Wang Junzhi, Zhong Dongmei.	从上臂脓液中分离1株猪霍乱沙门氏菌	Isolation of a strain of Salmonella typhimurium from pus of the upper arm	工企医刊	Industrial and Enterprise Medical Journal	18	3	2005	10.3969/j.issn.1001-814X.2005.03.060	Tertiary Grade B Hospital	三级乙等	山东省莱州市人民医院	2004	2000-2009	Eastern	Shandong	1	NA	55	1	NA	1	Pus	0	0	0	0	0	0	0	NA	C1	Choleraesuis	Y	NA	NA	NA	NA	NA	AMP, TET, CHL	GEN, AMK, CZO	1	0
146	鲁姣英,吴立奇.	Jiaoying Lu, Liqi Wu.	艾滋病感染肠炎沙门菌所致原发性败血症1例报告	A case report of primary septicemia due to HIV infection with Salmonella enteritidis	中国预防医学杂志	Chinese Journal of Preventive Medicine	6	3	2005	10.3969/j.issn.1009-6639.2005.03.041	Tertiary Grade B Hospital	三级乙等	宁波市传染病医院	2003	2000-2009	Eastern	Zhejiang	1	NA	56	1	NA	1	Blood	0	1	0	0	0	0	0	NA	D1	Enteritidis	Y	NA	NA	NA	NA	AMP	AMP	AMK, CZO, CRO, CTX, CIP, AMP/TZB	1	0
147	杨丽丽.	Yang Lili.	从腿部脓汁中分离1株猪霍乱沙门菌	Isolation of a strain of Salmonella typhimurium from leg pus	临床检验杂志	Journal of Clinical Laboratory	23	1	2005	10.3969/j.issn.1001-764X.2005.01.037	Secondary Grade A Hospital	二级甲等	新疆伊宁县中医院检验科	2004	2000-2009	Western	Xinjiang	1	NA	56	NA	1	NA	Pus	1	0	0	0	0	0	0	NA	C1	Choleraesuis	Y	NA	NA	NA	NA	NA	AMP, TET, CHL	GEN, AMK, CZO	1	0
148	王秀兰.	Wang Xiulan.	新生儿沙门菌感染及严重并发症1例报告	Report of a case of Salmonella infection and serious complications in a newborn baby	首都医科大学学报	Journal of Capital Medical University	25	1	2004	10.3969/j.issn.1006-7795.2004.01.040	Tertiary Grade A Hospital	三级甲等	首都医科大学附属北京友谊医院	1996	1990-1999	Eastern	Beijing	1	NA	NA	NA	1	NA	Blood	0	0	0	0	0	0	0	NA	B	Typhimurium	Y	NA	NA	NA	NA	NA	NA	CHL,AMP,AMX,CTX,CTX,GEN	1	0
149	王小苏.	Wang Xiaosu.	鼠伤寒沙门菌所致硬脑膜下积水积脓并耳膜穿孔1例	A case of subdural hydrops and pus with perforated eardrum caused by Salmonella typhimurium	中国社区医师	Chinese Community Physician	20	23	2004	NA	Tertiary Grade A Hospital	三级甲等	河北省廊坊市医院	2004	2000-2009	Eastern	Hebei	1	NA	NA	NA	1	NA	Pus	0	0	0	0	0	0	0	NA	B	Typhimurium	Y	Y	NA	NA	NA	NA	NA	NA	1	0
150	吴立奇.	Wu Liqi.	艾滋病患者细菌感染所致原发性败血症2例分析	Analysis of 2 cases of primary sepsis due to bacterial infection in AIDS patients	上海预防医学	Shanghai Preventive Medicine	16	10	2004	10.3969/j.issn.1004-9231.2004.10.005	Tertiary Grade B Hospital	三级乙等	浙江省宁波市传染病医院	2003	2000-2009	Eastern	Zhejiang	1	NA	56	1	NA	1	Blood	0	1	0	0	0	0	0	NA	D1	Enteritidis	Y	NA	NA	NA	NA	NA	NA	NA	1	0
151	李明,利娟.	Li Ming, Li Juan.	亚利桑那沙门氏菌引起胆管炎合并胆石症致败血症一例	A case of cholangitis combined with cholelithiasis and sepsis caused by Salmonella arizona.	中国厂矿医学	China Plant and Mining Medicine	17	1	2004	10.3969/j.issn.1674-8182.2004.01.078	Tertiary Grade A Hospital	三级甲等	吉林大学第四医院	2004	2000-2009	Northeastern	Jilin	1	NA	74	1	NA	1	Blood	0	0	0	0	1	1	0	NA	NA	Arizonae	Y	NA	NA	NA	NA	SXT,GEN	SXT, GEN	AMP,ATM,IMC,CIP,CTX,CTX,CAZ,FOX	1	0
152	张金辉,陈志辉.	Zhang Jinhui, Chen Zhihui.	甲型肝炎合并肠炎沙门菌败血症一例报告	A case report of Salmonella enteritidis septicemia associated with hepatitis A.	第二军医大学学报	Journal of Second Military Medical University	25	2	2004	10.3321/j.issn:0258-879X.2004.02.040	Secondary Grade A Hospital	二级甲等	解放军第532医院感染科	2002	2000-2009	Eastern	Shanghai	1	NA	47	1	NA	1	Blood	0	0	0	0	0	0	0	NA	D1	Enteritidis	Y	NA	NA	NA	NA	NA	NA	NA	1	0
153	韩善桥,马聪,郝秀红,蒋学斌.	Han Shanqiao, Ma Cong, Hao Xiuhong, Jiang Xuebin.	从白血病患者血液中分离出都柏林沙门菌	Isolation of Salmonella Dublin from the blood of a leukemia patient	海军总医院学报	Journal of Naval General Hospital	15	1	2002	10.3969/j.issn.1009-3427.2002.01.013	Tertiary Grade A Hospital	三级甲等	海军总医院检验科	2000	2000-2009	Eastern	Beijing	1	NA	19	1	NA	1	Blood	0	0	0	0	0	0	0	NA	D	Dublin	Y	Y	Y	NA	NA	CIP,AMK	NA	CIP,AMP,AMP,CHL,SXT,AMK,CZO,NOR,CAZ	1	0
154	刘晓群,李珍大,王卫萍,邵海枫.	Liu Xiaoqun, Li Zhenda, Wang Weiping, Shao Haifeng.	从脑外伤患者的脑脊液分离出1株肠炎沙门菌	Isolation of Salmonella enterica from the cerebrospinal fluid of a patient with traumatic brain injury	临床检验杂志	Journal of Clinical Laboratory	19	4	2001	10.3969/j.issn.1001-764X.2001.04.045	Tertiary Grade A Hospital	三级甲等	南京军区南京总医院检验科	2000	2000-2009	Eastern	Jiangsu	1	NA	23	1	NA	1	Cerebrospinal fluid	0	0	0	0	0	1	0	NA	D1	Enteritidis	Y	Y	Y	NA	NA	CAZ	NIT	AMP, TIC, CIP, GEN, TOB, SXT, CZO, CXM, CAZ, CRO	1	0
155	周文华,吴惠.	Zhou Wenhua, Wu Hui.	新生儿鼠伤寒沙门氏菌肠炎并发败血症一例	A case of neonatal Salmonella typhimurium enteritis complicated with sepsis	河南预防医学杂志	Henan Journal of Preventive Medicine	12	6	2001	10.3969/j.issn.1006-8414.2001.06.033	Tertiary Grade A Hospital	三级甲等	郑州市儿童医院	2000	2000-2009	Central	Henan	1	NA	NA	1	NA	1	Blood	0	0	0	0	0	0	0	NA	B	Typhimurium	Y	NA	NA	NA	NA	CTX,SAM	AMX, PIP, ATM, CZO, CFP, CRO, GEN, IMP, NIT, TOB, SXT, CAZ	AMK, OFX	1	0
156	郑新兰.	Zheng Xinlan.	血液、脓肿穿刺液分离出肠炎沙门氏菌1例报告	Report of a case of Salmonella enteritidis isolated from blood and abscess puncture fluid	职业与健康	Occupation and Health	17	9	2001	10.3969/j.issn.1004-1257.2001.09.113	Tertiary Grade B Hospital	三级乙等	福建省宁德地区第二医院	2000	2000-2009	Eastern	Fujian	1	NA	3	1	NA	1	Blood & Pus	0	0	0	0	0	0	0	NA	D1	Enteritidis	Y	Y	Y	NA	NA	AMK,CZO	GEN	AMK,CZO,CTX,PPA,CIP,CHL	1	0
157	包贻顺,张晓峰,王惠敏.	Bao Yishun, Zhang Xiaofeng, Wang Huimin.	斯坦利沙门菌致腰椎化脓性骨髓炎并发败血症1例	A case of lumbar septic osteomyelitis complicated by septicemia caused by Salmonella stanleyi	第四军医大学学报	Journal of the Fourth Military Medical University	22	10	2001	10.3321/j.issn:1000-2790.2001.10.028	Tertiary Grade A Hospital	三级甲等	四平市65571部队医院检验科	2000	2000-2009	Northeastern	Jilin	1	NA	40	1	NA	1	Blood & Pus	0	0	0	0	0	0	0	NA	B	Stanley	Y	Y	Y	NA	NA	NA	NA	AMP,GEN,CZO,CRO	1	0
158	白洛琴,雷海飞.	Bai Luoqin, Lei Haifei.	鼠伤寒沙门氏菌引起足部感染一例	A case of foot infection caused by Salmonella typhimurium	中华流行病学杂志	Chinese Journal of Epidemiology	22	2	2001	10.3760/j.issn:0254-6450.2001.02.028	Tertiary Grade A Hospital	三级甲等	甘肃省平凉地区人民医院检验科	1999	1990-1999	Western	Gansu	1	NA	65	1	NA	1	Pus	1	0	0	0	0	0	0	NA	B	Typhimurium	Y	Y	Y	NA	NA	NA	CZO, AMP, AMP, GEN, TOB	CFP, AMK, PEF, CIP	1	0
159	岑丹辉,黄卫.	Cen Danhui, Huang Wei.	猪咬伤感染猪霍乱沙门氏菌死亡1例	A case of death caused by Salmonella cholera infection in a pig bite wound	广西预防医学	Guangxi Preventive Medicine	7	3	2001	10.3969/j.issn.1673-758X.2001.03.037	Secondary Grade A Hospital	二级甲等	广西南丹县人民医院	2000	2000-2009	Western	Guangxi	1	NA	40	1	NA	1	Wound secretion	0	0	0	0	0	1	0	NA	C1	Choleraesuis	NA	NA	NA	NA	NA	NA	TOB, ERY, AMP, SXT	AMK, CIP	0	1
160	仇爱明.	Qiu Aiming.	新生儿鼠伤寒沙门菌化脓性脑膜炎一例	A case of neonatal Salmonella typhimurium septic meningitis.	中华传染病杂志	Chinese Journal of Infectious Diseases	19	4	2001	10.3760/j.issn:1000-6680.2001.04.026	Tertiary Grade A Hospital	三级甲等	山东省滨州地区人民医院儿科	2000	2000-2009	Eastern	Shandong	1	NA	NA	1	NA	1	Cerebrospinal fluid	0	0	0	0	0	0	0	NA	B	Typhimurium	NA	NA	NA	NA	NA	NA	AMP	CTX	0	1
161	孙学春,朱德全.	Sun Xuechun, Zhu Dequan.	脑脊液和血液中同时检出纽波特沙门菌1例报告	A case of Salmonella Newport detected in cerebrospinal fluid and blood at the same time	临床检验杂志	Clinical Laboratory Journal	19	1	2001	10.3969/j.issn.1001-764X.2001.01.033	Tertiary Grade A Hospital	三级甲等	临沂市人民医院检验科	2000	2000-2009	Eastern	Shandong	1	NA	NA	NA	1	NA	Blood & Cerebrospinal fluid	0	0	0	0	0	0	0	NA	C2-C3	Newport	Y	Y	Y	NA	NA	NA	NA	CIP, GEN, AMK, CHL, PIP, AMP, CZO, CXM, CFP, CTX, CAZ, CRO	1	0
162	陈丽,周文娟.	Chen Li, Zhou Wenjuan.	鼠伤寒沙门菌致下肢感染一例	A case of lower extremity infection caused by Salmonella typhimurium	上海医学检验杂志	Shanghai Journal of Medical Laboratory Science	15	1	2000	10.3969/j.issn.1673-8640.2000.01.048	Tertiary Grade A Hospital	三级甲等	新疆乌鲁木齐市友谊医院检验科	1999	1990-1999	Western	Xinjiang	1	NA	68	NA	1	NA	Pus	1	0	0	0	0	0	0	NA	B	Typhimurium	Y	Y	NA	NA	NA	NA	GEN, CZO, CFP, TOB, AMP	CHL, KAN, NOR	1	0
163	吕华,孙继梅.	Lv Hua, Sun Jimei.	1例新生儿脑脊液和血液中同时检出都柏林沙门氏菌报告	A case of Salmonella Dublin detected in cerebrospinal fluid and blood of a newborn baby	中国医科大学学报	Journal of China Medical University	29	6	2000	10.3969/j.issn.0258-4646.2000.06.035	Tertiary Grade A Hospital	三级甲等	中国医科大学第二临床学院检验科	1998	1990-1999	Northeastern	Liaoning	1	NA	NA	NA	1	NA	Blood & Cerebrospinal fluid	0	0	0	0	0	0	0	NA	D	Dublin	Y	Y	NA	NA	NA	NA	AMP, SXT, AMK, TOB, GEN, CHL, IMP, CIP, CZO, CFP, CTX, CAZ, CRO	ATM, PIP, TET	1	0
164	程德云,陈文彬.	Cheng Deyun, Chen Wenbin.	成人鼠伤寒沙门菌败血症一例	A case of Salmonella typhimurium septicemia in an adult.	中华内科杂志	Chinese Journal of Internal Medicine	35	7	1996	NA	Tertiary Grade A Hospital	三级甲等	华西医科大学附属第一医院内科	1995	1990-1999	Western	Sichuan	1	NA	56	NA	1	NA	Blood	0	0	0	0	0	0	1	NA	B	Typhimurium	Y	NA	NA	NA	NA	NA	NA	AMP, CZO, CFP, AMK, GEN, NOR	0	1
165	彭卫华.	Peng Weihua.	脾脏穿刺液中分离出一株猪霍乱沙门氏菌	Isolation of a strain of Salmonella typhimurium from a spleen puncture fluid	江西医学检验	Jiangxi Medical Laboratory	NA	1	1996	NA	Tertiary Grade A Hospital	三级甲等	江西医学院第一附属医院检验科	1995	1990-1999	Central	Jiangxi	1	NA	24	1	NA	1	Pus	0	0	0	0	0	0	0	NA	C1	Choleraesuis	Y	NA	NA	NA	NA	NA	CAZ, CHL, AMP	CZO, AMK, CRO, NOR, CIP, NIT, GEN, CFP	1	0
166	季钢,程功,王玉红,万声贤.	JI Gang, CHENG Gong, WANG Yuhong, WAN Shengxian.	新生儿鼠伤寒沙门氏菌败血症17例临床分析	Clinical analysis of 17 cases of neonatal Salmonella typhimurium septicemia	临床医学	Clinical Medicine	NA	4	1995	NA	Tertiary Grade A Hospital	三级甲等	安徽省合肥市妇婴保健院儿科	1989-1992	1990-1999	Central	Anhui	17	NA	NA	11	6	0.647059	Blood	0	0	0	0	0	0	0	NA	B	Typhimurium	Y	Y	NA	NA	NA	NA	CZO, PEN, AMP, CAR, ERY, SXT	AMK, CTX, NEO, PPA, CFP, TOB, GEN, KAN	17	0
167	郭秀琴,刘有莲.	Guo Xiuqin, Liu Youlian.	阿哥纳沙门氏菌引起踝关节感染的一例报告	A case report of ankle infection caused by Salmonella agona	中国微生态学杂志	Chinese Journal of Microecology	NA	6	1994	NA	Public Health and Regulatory Institution	公共卫生与监管机构	大连卫生检疫局检疫处	1993	1990-1999	Northeastern	Liaoning	1	NA	23	NA	1	NA	Pus	0	0	0	0	0	1	0	NA	B	Agona	Y	Y	NA	NA	NA	NA	KAN, AMP, AMK	CHL	1	0
168	陈康伟,彭健,赵桂兰,黄荣宁.	Chen Kangwei, Peng Jian, Zhao Guilan, Huang Rongning.	新生儿鼠伤寒沙门氏菌败血症二例	Two cases of neonatal Salmonella typhimurium septicemia	新生儿科杂志	Journal of Neonatology	9	2	1994	NA	Tertiary Grade A Hospital	三级甲等	广西玉林地区医院儿科	1988	1969-1989	Western	Guangxi	2	NA	NA	2	NA	1	Blood	0	0	0	0	2	0	0	NA	B	Typhimurium	Y	Y	NA	NA	NA	NA	NA	KAN, GEN	2	0
169	武素梅.	WU Su-Mei.	内源性感染纽波特沙门菌所致鞘膜积液一例报告	A case report of syringomyelia caused by endogenous infection of Salmonella Newporte	临床检验杂志	Clinical Laboratory Journal	NA	S1	1994	NA	Tertiary Grade A Hospital	三级甲等	山西省儿童医院检验科	1993	1990-1999	Central	Shanxi	1	NA	NA	1	NA	1	Synovial fluid	0	0	0	0	0	1	0	NA	C2-C3	Newport	Y	Y	NA	NA	NA	NA	NAL, AZL, OXY, NEO, CAR, PMB, PEN, MED, NIT, CLI, CZO, ERY, AMP, FRZ	SXT, CHL, GEN, SM, AMK, KAN	1	0
170	胡秀菊,王粉云.	Hu Xiuju, Wang Fengyun.	康科德沙门菌引起败血症1例及其鉴定	A case of septicemia caused by Salmonella Concordia and its identification	邯郸医专学报	Journal of Handan Medical College	NA	4	1994	NA	Secondary Grade A Hospital	二级甲等	河北景县人民医院	1993	1990-1999	Eastern	Hebei	1	NA	32	1	NA	1	Blood	0	0	0	0	0	0	0	NA	C1	Concord	Y	Y	NA	NA	NA	NA	NA	NA	1	0
171	董桂荣,赵丽君,郭秀琴.	Dong Guirong, Zhao Lijun, Guo Xiuqin.	从脑脊液中检出一株鼠伤寒沙门氏菌	Detection of a strain of Salmonella typhimurium in cerebrospinal fluid	大连大学学报	Journal of Dalian University	NA	3	1993	NA	Tertiary Grade A Hospital	三级甲等	大连市金州区第一人民医院	1992	1990-1999	Northeastern	Liaoning	1	NA	NA	1	NA	1	Cerebrospinal fluid	0	0	0	0	0	0	0	NA	B	Typhimurium	Y	Y	NA	NA	NA	NA	NA	NA	1	0
172	杨发莲,娄洲明,黄晓娣.	Yang Failian, Lou Zhuming, Huang Xiaodi.	红皮病合并鼠伤寒沙门氏菌脓毒血症一例	A case of erythroderma combined with Salmonella typhimurium septicemia	青海医药杂志	Qinghai Medical Journal	NA	5	1993	NA	Tertiary Grade A Hospital	三级甲等	西宁铁路医院	1991	1990-1999	Western	Qinghai	1	NA	73	1	NA	1	Blood	0	0	0	1	0	0	0	NA	B	Typhimurium	Y	NA	Y	NA	NA	NA	NA	NA	1	0
173	刘茂贤,王茂贵,汪定成.	Liu Maoxian, Wang Maogui, Wang Dingcheng.	婴儿沙门氏菌脑膜炎一例	A case of Salmonella meningitis in an infant	中华传染病杂志	Chinese Journal of Infectious Diseases	10	1	1992	10.3760/cma.j.issn.1000-6680.1992.01.105	Tertiary Grade A Hospital	三级甲等	第四军医大学唐都医院	1989	1969-1989	Western	Shaanxi	1	NA	NA	1	NA	1	Cerebrospinal fluid	0	0	0	0	0	0	0	NA	C1	Infantis	Y	Y	Y	NA	NA	NA	CAR, AMP, CHL, KAN, SM, SMZ	AMK, GEN, PMB, TOB	1	0
174	姚为宁,邓国良.	Yao Weining, Deng Guoliang.	一例恩吉利沙门氏菌引起的新生儿败血症及菌株分离鉴定	A case of neonatal septicemia caused by Salmonella Engleri and identification of the strain	中华医学检验杂志	Chinese Journal of Medical Laboratory Science	14	4	1991	NA	Tertiary Grade A Hospital	三级甲等	江苏建湖县人民医院检验科	1991	1990-1999	Eastern	Jiangsu	1	NA	NA	NA	1	NA	Blood	0	0	0	0	0	0	0	NA	C1	Ngili	Y	Y	Y	NA	NA	NA	ERY,LIN,MED,ACE,TET	CHL,KAN,GEN,SXT,CZO,AMK,TOB,AMP	1	0
175	刘增荣.	Liu Zengrong.	鼠伤寒沙门氏菌肺脓肿一例报告	A case report of Salmonella typhimurium lung abscess	中华放射学杂志	Chinese Journal of Radiology	25	2	1991	NA	Tertiary Grade A Hospital	三级甲等	内蒙古伊克昭盟医院放射科	1987	1969-1989	Western	Inner mongolia	1	NA	17	1	NA	1	Blood & Sputum	0	0	0	0	0	1	0	NA	B	Typhimurium	Y	NA	NA	NA	NA	NA	NA	NA	1	0
176	余绍珍,武力力,孔素平,张爽秋.	Yu Shaozhen, Wu Lili, Kong Suping, Zhang Shuangqiu.	成人鼠伤寒沙门氏菌感染40例临床分析	Clinical analysis of 40 cases of Salmonella typhimurium infection in adults	中华传染病杂志	Chinese Journal of Infectious Diseases	9	1	1991	10.3760/cma.j.issn.1000-6680.1991.01.122	Tertiary Grade A Hospital	三级甲等	白求恩国际和平医院	2011-2016	2010-2024	Eastern	Beijing	16	NA	NA	NA	NA	NA	Blood & Cerebrospinal fluid & Pus	0	0	0	0	0	0	0	NA	B	Typhimurium	Y	NA	NA	NA	NA	NA	NA	NA	16	0
177	李仕英,郑锡铭,谭巨莲,见金陵,潘秋玲.	Li Shiying, Zheng Ximing, Tan Julian, See Jinling, Pan Qiuling.	一例鼠伤寒沙门氏菌败血症合并脑膜炎的实验室观察	Laboratory observation of a case of Salmonella typhimurium sepsis combined with meningitis	中华医学检验杂志	Chinese Journal of Medical Laboratory Medicine	14	2	1991	NA	Tertiary Grade A Hospital	三级甲等	中国人民解放军白求恩国际和平医院	1990	1990-1999	Eastern	Hebei	1	NA	NA	1	NA	1	Blood & Cerebrospinal fluid	0	0	0	0	0	0	0	NA	B	Typhimurium	Y	Y	Y	NA	NA	NA	NA	NA	1	0
178	李巍,于秀恩.	Li Wei, Yu Xiun.	从婴儿脑脊液中分离出鼠伤寒沙门氏菌	Isolation of Salmonella typhimurium from the cerebrospinal fluid of an infant	中华医学检验杂志	Chinese Journal of Medical Laboratory Science	14	6	1991	NA	Tertiary Grade A Hospital	三级甲等	河北省邯郸市第一人民医院检验科	1990	1990-1999	Eastern	Hebei	1	NA	NA	1	NA	1	Cerebrospinal fluid	0	0	0	0	0	0	0	NA	B	Typhimurium	Y	Y	NA	NA	NA	NA	NA	NA	1	0
179	董天德,张吉平,李致斌.	Dong Tiande, Zhang Jiping, Li Zhibin.	鼠伤寒沙门氏菌及福氏痢疾菌混合性脑膜脑室膜炎一例	A case of mixed meningoencephalococcal meningitis with Salmonella typhimurium and Fusarium dysenteriae	中华传染病杂志	Chinese Journal of Infectious Diseases	9	2	1991	10.3760/cma.j.issn.1000-6680.1991.02.131	Tertiary Grade A Hospital	三级甲等	甘肃省庆阳地区人民医院	1991	1990-1999	Western	Gansu	1	NA	NA	1	NA	1	Cerebrospinal fluid	0	0	0	0	0	0	0	NA	B	Typhimurium	Y	NA	NA	NA	NA	NA	NA	NA	1	0
180	陈淑风,胡伟明.	Chen Shufeng, Hu Weiming.	新生儿鼠伤寒沙门氏菌脑膜炎4例	Four cases of Salmonella typhimurium meningitis in neonates	新生儿科杂志	Journal of Neonatology	5	5	1990	NA	Tertiary Grade A Hospital	三级甲等	山东济南市儿童医院	1990	1990-1999	Eastern	Shandong	4	NA	NA	4	NA	1	Blood	0	0	0	0	0	0	0	NA	B	Typhimurium	Y	NA	NA	NA	NA	NA	NA	GEN, KAN, CAR, CTX	1	3
181	牛兰英,翟启武,马黎明,刘亚珍.	Niu Lanying, Zhai Qimu, Ma Liming, Liu Yazhen.	一例婴儿沙门氏菌引起的慢性骨髓炎及菌株鉴定报告	A case of chronic osteomyelitis caused by Salmonella infantis and report of strain identification	中华医学检验杂志	Chinese Journal of Medical Laboratory Science	13	5	1990	NA	Public Health and Regulatory Institution	公共卫生与监管机构	郑州铁路局西安中心卫生防疫站	1990	1990-1999	Central	Henan	1	NA	37	1	NA	1	Sinus secretion	0	0	0	0	0	0	0	NA	C1	Infantis	Y	Y	Y	NA	NA	NA	AMP, SXT, TET, KAN, CHL	AMK,GEN,NEO	1	0
182	李星,许光,王红军,赵岩,郝立宪,胡建华,关冰,李景芝,刘淑延,宋桂芬,王玉珍.	Li Xing, Xu Guang, Wang Hongjun, Zhao Yan, Hao Lixian, Hu Jianhua, Guan Bing, Li Jingzhi, Liu Shuyan, Song Guifen, Wang Yuzhen.	由格洛斯特鲁普沙门氏菌引起的新生儿腹泻合并败血症	Neonatal diarrhea combined with sepsis caused by Salmonella Glostrubium	中华预防医学杂志	Chinese Journal of Preventive Medicine	24	4	1990	NA	Public Health and Regulatory Institution	公共卫生与监管机构	山东省泰安市卫生防疫站	1989	1969-1989	Eastern	Shandong	1	NA	NA	1	NA	1	Blood	0	0	0	0	0	0	0	NA	C2-C3	Glostrup	Y	NA	NA	NA	NA	NA	AMK,TOB,CHL,NIT,GEN,KAN,POL,NEO	TET, EYR, SM, PEN, AMP, SXT	1	0
183	钱小毛.	QIAN Xiaomao.	一例赫伦沙门氏菌引起的胆囊炎及菌株分离鉴定	A case of cholecystitis caused by Salmonella Heron and its strain identification	中华医学检验杂志	Chinese Journal of Medical Laboratory Medicine	13	5	1990	NA	Tertiary Grade B Hospital	三级乙等	浙江省绍兴第二人民医院	1990	1990-1999	Eastern	Zhejiang	1	NA	NA	NA	1	NA	Bile	0	0	0	0	1	0	0	NA	F	Heerlen	Y	Y	Y	NA	NA	NA	SXT, ACE, SMZ, MED, ERY	NOR, GEN, AMP, CHL, AMK	1	0
184	卢德国,朱德全.	LU German, ZHU Dequan.	纽波特沙门氏菌致化脓性脑膜炎一例	A case of purulent meningitis caused by Salmonella Newport.	齐鲁医学检验	Qilu Medical Laboratory	11	4	2000	10.3969/j.issn.1673-5013.2000.04.043	Tertiary Grade A Hospital	三级甲等	临沂市人民医院	2000	2000-2009	Eastern	Shandong	1	NA	NA	NA	1	NA	Cerebrospinal fluid	0	0	0	0	0	0	0	NA	C2-C3	Newport	Y	NA	Y	NA	Phage infection test	CTX,CRO	NA	CIP, GEN, AMK, IMP, SAM, TIM, PIP, CZO, CFM, CFP, CAZ, CRO	1	0
185	白夷,贾桂清.	Bai Yi, Jia Guiqing.	新生儿败血症型布鲁克沙门氏菌肠炎一例	A case of neonatal septicemia-type Salmonella brucei enteritis	新生儿科杂志	Journal of Neonatology	9	2	1994	NA	Tertiary Grade A Hospital	三级甲等	南京市儿童医院	1994	1990-1999	Eastern	Jiangsu	1	NA	NA	NA	1	NA	Blood	0	0	0	0	1	0	0	NA	C2-C3	Blockley	Y	NA	NA	NA	NA	NA	PEN,PBM,AMP,CEF,ERY,MED,LIN,CHL,TET,ACE,VAN,RIF	CFZ,CTX,NIT,NMS,GEN,KAN,AMK,TOB,OFX	1	0
186	李广英,李迎霞,李珍大.	Li Guangying, Li Yingxia, Li Zhenda.	从SLE患者血液中分离出雷丁沙门菌	Isolation of Salmonella Reading from the blood of a patient with SLE	金陵医院学报	Journal of Jinling Hospital	NA	3	1991	NA	Secondary Grade A Hospital	二级甲等	安徽省金寨县中医院	1990	1990-1999	Eastern	Jiangsu	1	NA	18	NA	1	NA	Blood	0	0	0	1	0	0	0	NA	B	Reading	Y	Y	NA	NA	NA	AMP,GEN	NA	NA	1	0
187	吕菁,陆彪,郭若冰.	Lv Jing, Lu Biao, Guo Ruobing.	新生儿鼠伤寒沙门氏菌败血症15例临床分析	Clinical analysis of 15 cases of neonatal Salmonella typhimurium septicemia	宁夏医科大学学报	Journal of Ningxia Medical University	NA	1	1993	NA	Tertiary Grade A Hospital	三级甲等	宁夏医学院儿科学教研室	1991	1990-1999	Western	Ningxia	15	NA	NA	8	7	0.533333	Blood	0	0	0	0	0	0	0	NA	B	Typhimurium	Y	NA	NA	NA	NA	NA	NA	NA	6	9
188	张占平.	Zhang Zhanping.	新生儿颅内鼠伤寒沙门氏菌感染一例	A case of intracranial Salmonella typhimurium infection in a neonate	兰后卫生	Lan Hou Health	NA	1	1992	NA	Tertiary Grade A Hospital	三级甲等	第12医院儿科	1990	1990-1999	Western	Xinjiang	1	NA	NA	1	NA	1	Pus	0	0	0	0	0	0	0	NA	B	Typhimurium	Y	NA	NA	NA	NA	NA	NA	NA	1	0
189	李汉萍.	Li Hanping.	68例婴儿院内鼠伤寒沙门氏菌感染防治	Prevention and control of 68 cases of nosocomial Salmonella typhimurium infection in infants	中国优生与遗传杂志	Chinese Journal of Eugenics and Genetics	NA	4	1999	NA	Tertiary Grade A Hospital	三级甲等	同济医科大学保健科	1999	1990-1999	Central	Hubei	16	NA	NA	NA	NA	NA	Blood	0	0	0	0	0	0	0	NA	B	Typhimurium	Y	NA	NA	NA	NA	NA	NA	NA	11	5
190	江之云,张俊,申保生,钱惠菌,郑素华.	JIANG Zhiyun, ZHANG Jun, SHEN Baosheng, QIAN Huimeng, ZHENG Suhua.	新生儿鼠伤寒沙门菌败血症65例临床分析	Clinical analysis of 65 cases of neonatal Salmonella typhimurium sepsis	新乡医学院学报	Journal of Xinxiang Medical College	NA	3	1991	NA	Tertiary Grade A Hospital	三级甲等	新乡医学院一附院传染科	1984-1988	1969-1989	Central	Henan	65	NA	NA	39	26	0.6	Blood	0	0	0	0	0	0	0	NA	B	Typhimurium	Y	NA	NA	NA	NA	NA	NA	NA	61	4
191	郭云霞,王美巧,马绿珍.	GUO Yunxia, WANG Meqiao, MA Luzhen.	新生儿败血症430例病原菌及药敏分析	Analysis of 430 cases of neonatal sepsis with pathogenic bacteria and drug sensitivity	陕西医学杂志	Shaanxi Medical Journal	29	7	2000	10.3969/j.issn.1000-7377.2000.07.001	Tertiary Grade A Hospital	三级甲等	西安市儿童医院	1995-1997	1990-1999	Western	Shaanxi	4	NA	NA	NA	NA	NA	Blood	0	0	0	0	0	0	0	NA	B	Typhimurium	Y	NA	NA	NA	NA	NA	NA	NA	4	0
192	张合先,周亚鹏.	Zhang Hesian, Zhou Yapeng.	鼠伤寒沙门氏菌骨关节炎1例报告	Report of a case of Salmonella typhimurium osteoarthritis	实用放射学杂志	Journal of Practical Radiology	NA	7	2000	NA	Tertiary Grade A Hospital	三级甲等	山东菏泽地区医院放射科	2000	2000-2009	Eastern	Shandong	1	NA	38	NA	1	NA	Synovial fluid	0	0	0	1	0	0	0	NA	B	Typhimurium	NA	NA	NA	NA	NA	NA	NA	NA	1	0
193	Gwo-Jong Hsu,Tzu-Guang Young,Ming-Yeh Perng,Ming-Yuan Chou	Gwo-Jong Hsu,Tzu-Guang Young,Ming-Yeh Perng,Ming-Yuan Chou	鼠伤寒沙门氏菌感染合并横纹肌溶解及急性肾衰竭－病例报告	Salmonella typhimurium infection combined with rhabdomyolysis and acute renal failure-case report	Journal of Medical Sciences	Journal of Medical Sciences	13	6	1993	NA	Tertiary Grade A Hospital	三甲医院（台湾）	三軍總醫院	1993	1990-1999	Eastern	Taiwan	1	NA	78	1	NA	1	Blood	0	0	0	0	0	0	0	NA	B	Typhimurium	Y	NA	NA	NA	NA	AMP	NA	NA	1	0
194	NA	NA	沙门杆菌感染症	Salmonella infection	NA	NA	NA	NA	1981	NA	Tertiary Grade A Hospital	三甲医院（台湾）	國立臺灣大學醫學院附設醫院	1969	1969-1989	Eastern	Taiwan	1	NA	42	1	NA	1	Blood	0	0	0	0	0	0	0	NA	B	Typhimurium	Y	NA	NA	NA	NA	CHL,SXT,MA	NA	NA	1	0
195	赵静丽,华春珍,周明明,汪洪姣,谢永平,王高良	Zhao Jingli,Hua Chunzhen,Zhou Mingming,Wang Hongjiao,Xie Yongping,Wang Gaoliang	儿童沙门菌脑膜炎3例临床分析并文献复习	Clinical analysis and literature review of 3 cases of Salmonella meningitis in children	临床儿科杂志	Journal of Clinical Pediatrics	39	12	2021	10.3969/j.issn.1000-3606.2021.12.012.	Tertiary Grade A Hospital	三级甲等	浙江大学医学院附属儿童医院	2007-2019	2010-2024	Eastern	Zhejiang	2	NA	NA	NA	2	NA	Cerebrospinal fluid	0	0	0	0	0	0	0	NA	C2-C3	Newport	Y	NA	NA	NA	NA	CRO,CTX	NA	NA	1	1
196	NA	Chang-Li Chang ,Yao-Min Hung	NA	Salmonella Nonaneurysmal Abdominal Aortitis in a Hemodialysis Patient: A Case Report	NA	Medical Journal of South Taiwan	NA	NA	2016	10.6726/MJST.201612_12(2).0005	Tertiary Grade A Hospital	三甲医院（台湾）	Kaohsiung Veterans General Hospital	2016	2010-2024	Eastern	Taiwan	1	NA	75	NA	1	NA	Blood & Synovial fluid	1	0	0	0	0	0	0	NA	D1	Enteritidis	NA	NA	NA	NA	NA	NA	NA	CRO, CIP	1	0
197	NA	Chi-Wen Chou,Kuo-Fung Tseng,Cheng-Hsun Wu,I-Chang Chang	NA	Early Radiographic Detection of Ruptured Mycotic Aneurysm Adjacent with Salmonella Spondylitis: Clinical Examples and Literature Review	NA	J. Orthop Surg Taiwan	NA	NA	2005	10116923-200506-22-2-99-103-a	Tertiary Grade A Hospital	三甲医院（台湾）	中山醫學大學附設醫院	2000	2000-2009	Eastern	Taiwan	2	NA	NA	NA	NA	NA	Blood & Synovial fluid	0	0	0	0	0	0	0	NA	C1	Choleraesuis	Y	NA	NA	NA	NA	NA	NA	CRO, CTX, CIP	2	0
198	NA	YUH-MoU SUE, JENG-JONG HUANG, FEN-FEN CHEN，MING-KUHN RUAAN, JUNNE-MING SUNG, MING-CHENG WANG	NA	Salmonella Enteritidis Septic Arthritis in a Steroid-Treated Patient with IgM Nephropathy and Thin Basement Membrane Disease	NA	Acta Nephrologica	NA	NA	2000	10131671-200004-14-2-75-78-a	Tertiary Grade A Hospital	三甲医院（台湾）	National Cheng Kung University Hospital	1998	1990-1999	Eastern	Taiwan	1	NA	28	1	NA	1	Blood & Synovial fluid	0	0	0	0	0	0	0	NA	D1	Enteritidis	Y	NA	NA	NA	NA	AMP,GEN,CIP	NA	AMP, CRO, CHL, CIP	1	0
199	NA	Yefang Ke, Lin Teng, Zhe Zhu, Wenbo Lu, Wenyuan Liu, Haiyang Zhou, Qi Yu, Lina Ye, Pan Zhu, Guoping Zhao, Min Yue	NA	Genomic investigation and nationwide tracking of pediatric invasive nontyphoidal Salmonella in China	NA	mLife	NA	NA	2024	10.1002/mlf2.12117	Tertiary Grade A Hospital	三级甲等	Department of Veterinary Medicine, Zhejiang University College of Animal Sciences, Hangzhou, China	2020-2022	2010-2024	Eastern	Zhejiang	18	0.1429	39,17,13,15,20,13,11,9,20,10,7,18,17,20,13,15,12,31	11	7	0.611111	Blood & Pus	0	0	0	0	0	0	0	NA	C2-C3 & E1 & C1 & B & D1 & R & G &	Bovismorbificans & Give & Goldcoast & I 1,4,[5],12:i:- & Javiana & Johannesburg & Muenster & Oranienburg & Poona & Rissen & Saintpaul	Y	NA	NA	NA	NGS	NA	NA	NA	18	0

## Sheet: Table. S3
Sheet3: Antimicrobial annotation
Chinese name	English name	Abbreviation	Class
阿莫西林	Amoxicillin	AMX	Penicillins
阿莫西林-克拉维酸钾	Amoxicillin and clavulanate potassium	AMC	Penicillins
氨苄西林	Ampicillin	AMP	Penicillins
氨苄西林-舒巴坦	Ampicillin and sulbactam sodium	SAM	Penicillins
哌拉西林	Piperacillin	PIP	Penicillins
哌拉西林-他唑巴坦	Piperacillin and tazobactam sodium	TZP	Penicillins
美洛西林	Mezlocillin	MEZ	Penicillins
阿米卡星	Amikacin	AMK	Aminoglycoside
环丙沙星	Ciprofloxacin	CIP	Fluoroquinolone/Quinolone
诺氟沙星	Norfloxacin	NOR	Fluoroquinolone/Quinolone
左氧氟沙星	Levofloxacin	LVX	Fluoroquinolone/Quinolone
米诺环素	Minocycline	MIN	Tetracycline-class antibiotic
青霉素	Penicillin	PEN	Penicillins
链霉素	Streptomycin	SM	Aminoglycoside
氯霉素	Chloramphenicol	CHL	Others
阿奇霉素	Azithromycin	AZI	Macrolide
克林霉素	Clindamycin	CLI	Lincosamide
庆大霉素	Gentamicin	GEN	Aminoglycoside
妥布霉素	Tobramycin	TOB	Aminoglycoside
万古霉素	Vancomycin	VAN	Others
头孢曲松	Ceftriaxone	CRO	Cephalosporin
头孢哌酮	Cefoperazone	CFP	Cephalosporin
头孢呋辛	Cefuroxime	CXM	Cephalosporin
头孢美唑	Cefmetazole	CMZ	Cephalosporin
头孢他啶	Ceftazidime	CAZ	Cephalosporin
头孢西丁	Cefoxitin	FOX	Cephalosporin
头孢唑啉	Cefazolin	CZO	Cephalosporin
头孢吡肟	Cefepime	FEP	Cephalosporin
头孢噻肟	Cefotaxime	CTX	Cephalosporin
呋喃唑酮	Furazolidone	FRZ	Others
美罗培南	Meropenem	MEC	Carbapenem
亚胺培南	Imipenem	IMP	Carbapenem
氨曲南	Aztreonam	ATM	Others
磺胺甲恶唑	Sulfamethoxazole	SMZ	Others
复方新诺明	Trimethoprim/sulphamethoxazole	SXT	Others
甲硝唑	Metronidazole	MTR	Others
头孢哌酮/舒巴坦	cefoperazone and sulbactam	CFP/SBT	Others
头孢米诺	Cefminox	CMNX	Cephalosporin
莫西沙星	Moxifloxacin	MXF	Fluoroquinolone/Quinolone
利巴韦林	Ribavirin	RBV	Others
依诺沙星	Enoxacin	ENX	Fluoroquinolone/Quinolone
阿洛西林	Azlocillin	AZL	Penicillins
头孢孟多	Cefamandole	MA	Cephalosporin
头孢地嗪	cefodizime	CDZM	Cephalosporin
头孢克肟	Cefixime	CFM	Cephalosporin
头孢哌酮他唑巴坦	cefoperazone and tazobactam	CFP/TAZ	Others
异烟肼	Isoniazid	INH	Others
利福平	Rifampin	RIF	Others
培氟沙星	Pefloxacin	PEF	Fluoroquinolone/Quinolone
依替米星	Etimicin	ETM	Aminoglycoside
帕珠沙星	Pazufloxacin	PZFX	Fluoroquinolone/Quinolone
舒巴坦	Sulbactam	SBT	Others
哌拉西林-舒巴坦	Piperacillin and Sulbactam	PIP/SBT	Penicillins
阿莫西林-舒巴坦	Amoxicillin and Sulbactam	AMX/SBT	Penicillins
呋喃妥因	Nitrofurantoin	NIT	Others
厄他培南	Ertapenem	ETP	Carbapenem
头孢替坦	Cefotetan	CTT	Cephalosporin
他唑巴坦	Tazobactam	TZB	Others
替卡西林/克拉维酸	ticarcillin-clavulanic acid	TIM	Penicillins
头孢拉定	Cephradine	RAD	Cephalosporin
奈啶酸	Nalidixic acid	NAL	Fluoroquinolone/Quinolone
头孢噻吩	Cephalothin	CEF	Cephalosporin
加替沙星	Gatifloxacin	GAT	Fluoroquinolone/Quinolone
四环素	Tetracycline	TET	Tetracycline-class antibiotic
红霉素	Erythromycin	ERY	Macrolide
头孢泊肟	Cefpodoxime	CPD	Cephalosporin
亚胺培南/西司他丁	Imipenem/cilastatin	IMC	Others
氧氟沙星	ofloxacin	OFX	Fluoroquinolone/Quinolone
头孢氨苄	Cefalexin	LEX	Cephalosporin
吡哌酸	Pipemidic acid	PPA	Fluoroquinolone/Quinolone
羧苄青霉素	Carbenicillin	CAR	Penicillins
林可霉素	Lincomycin	LIN	Lincosamide
卡那霉素	Kanamycin	KAN	Aminoglycoside
麦迪霉素	Medemcyin	MED	Others
乙酰螺旋霉素	Acetylspiramycin	ACE	Macrolide
土霉素	Oxytetracycline	OXY	Tetracycline-class antibiotic
磷霉素	Fosfomycin	FOS	Others
吉米沙星	Grepafloxacin	GRX	Fluoroquinolone/Quinolone
多西环素	Doxycycline	DOX	Tetracycline-class antibiotic
多粘菌素 E	Colistin	CST	Polypeptide
多粘菌素 B	Polymyxin B	PMB	Polypeptide
奈替米星	Netilmicin	NET	Aminoglycoside
替卡西林	Ticarcillin	TIC	Penicillins
去甲氨噻肟头孢菌素	Ceftizoxime	ZOX	Cephalosporin
新霉素	Neomycin	NEO	Aminoglycoside

## Sheet: Table. S4
No.	Title	Title_E.T.	Authors	Authors_E.T.	Journal	Journal_E.T.	Volume	Issue	Publication Year	DOI
1	涟水县某养殖场仔猪腹泻源沙门氏菌流行病学调查及耐药性分析	Epidemiologic investigation and drug resistance analysis of Salmonella spp. as the source of piglet diarrhea on a farm in Lianshui County, China	刘海军,刘兵斌,左建新,左文兵,刘小娟,王礼伟,周刚,张晨飞.	LIU Navy, LIU Bingbin, ZUO Jianxin, ZUO Wenbing, LIU Xiaojuan, WANG Liwei, ZHOU Gang, ZHANG Chenfei.	养猪	pig farming	NA	2	2021	10.3969/j.issn.1002-1957.2021.02.035
2	2015-2019年上海某三级医院感染性腹泻的病原学监测结果分析	Analysis of the results of etiologic surveillance of infectious diarrhea in a tertiary hospital in Shanghai, 2015-2019	兰莹莹,邱卫华,周龙珠,曹新梅,黄俐敏,朱渭萍.	LAN Yingying, QIU Weihua, ZHOU Longzhu, CAO Xinmei, HUANG Limin, ZHU Weiping.	海南医学	Hainan Medicine	32	7	2021	10.3969/j.issn.1003-6350.2021.07.031
3	研究儿童细菌性腹泻的病原微生物检验临床价值	Study of the clinical value of pathogenic microbial tests for bacterial diarrhea in children	韩振龙,李红岩,宋英杰.	HAN Zhen-Long,LI Hong-Yan,SONG Ying-Jie.	医学检验与临床	Medical Laboratory and Clinical	32	3	2021	10.3969/j.issn.1673-5013.2021.03.015
4	沙门氏菌骨髓炎伴化脓性关节炎一例	A case of Salmonella osteomyelitis with septic arthritis	柳文晶,王志芳,韩冬,杨变转.	LIU Wenjing,WANG Zhifang,HAN Dong,YANG Changtan.	中国临床新医学	China Clinical New Medicine	14	3	2021	10.3969/j.issn.1674-3806.2021.03.18
5	广州市蔬菜类凉拌菜中微生物污染状况调查及大肠埃希氏菌耐药现象研究	Investigation of microbial contamination and Escherichia coli drug resistance in vegetable coleslaw in Guangzhou City, China	周臣清,张娟,黄宝莹,赵玲,杨纯佳,佘之蕴.	ZHOU Chen-Qing, ZHANG Juan, HUANG Bao-Ying, ZHAO Ling, YANG Chun-Jia, SHE Zhi-Yun.	食品安全质量检测学报	Journal of Food Safety and Quality Testing	12	6	2021	NA
6	一起伦敦沙门氏菌食物中毒分离株的病原特征分析	Pathogenetic characterization of an isolate of Salmonella London food poisoning	张晶,陶霞,王安娜,周勇,和鹏,吴新伟.	ZHANG Jing, TAO Xia, WANG Anna, ZHOU Yong, HE Peng, WU Xinwei.	食品安全质量检测学报	Journal of Food Safety and Quality Testing	12	6	2021	NA
7	食品沙门氏菌检测中实时荧光定量PCR技术的应用分析	Analysis of the application of real-time fluorescence quantitative PCR technology in the detection of Salmonella in foodstuffs	林桂英.	LIN Guiying.	保健文汇	Health literacy	22	9	2021	NA
8	海口市美兰区畜禽生鲜肉沙门氏菌分离及耐药性分析	Isolation and resistance analysis of Salmonella spp. from raw meat of livestock and poultry in Meilan District, Haikou City, China	郭定乾,罗瑛,洪枫,满初日嘎.	GUO Dingqian, LUO Ying, HONG Feng, MANCHU Riga.	热带生物学报	Journal of Tropical Biology	12	1	2021	NA
9	2019—2020年博罗县重点品种食品安全微生物监测结果分析	Analysis of Microbiological Monitoring Results of Key Species of Food Safety in Boro County, 2019-2020	骆玉萍,陈晓能,李锡康.	LUO Yuping,CHEN Xiaoneng,LI Xikang.	食品安全导刊	Food Safety Guide	NA	9	2021	NA
10	2018年-2019年北京某三甲医院成人急性感染性腹泻常见致病菌临床特点及抗菌药物使用分析	Clinical characteristics of common causative organisms of acute infectious diarrhea in adults and analysis of antimicrobial drug use in a tertiary hospital in Beijing, 2018-2019	詹永婧,李全瑞,田耕.	Zhan YJ, Li QR, Tian Geng.	中国病案	China Case	22	3	2021	10.3969/j.issn.1672-2566.2021.03.034
11	细菌性食物中毒病原学检测及临床分析	Bacterial food poisoning pathogenetic testing and clinical analysis	于洁.	Yu Jie.	实用检验医师杂志	Journal of Practical Examiner	13	1	2021	10.3969/j.issn.1674-7151.2021.01.008
12	广州市农贸市场猪肉源伦敦沙门菌的流行情况及耐药性分析	Prevalence and drug resistance analysis of Salmonella spp. in London from pork sources in Guangzhou farmers' market	高远,王兰茜,张丽娜,符颖,张建民,廖明,瞿孝云.	Gao Yuan, Wang Lanxi, Zhang Lina, Fu Ying, Zhang Jianmin, Liao Ming, Qu Xiaoyun.	畜牧兽医学报	Journal of Animal Husbandry and Veterinary Medicine	52	2	2021	10.11843/j.issn.0366-6964.2021.02.021
13	全国细菌耐药监测网2014-2019年粪便标本细菌耐药监测报告	National Bacterial Resistance Surveillance Network 2014-2019 Bacterial Resistance Surveillance Report on Fecal Specimens	全国细菌耐药监测网.	National Bacterial Drug Resistance Surveillance Network.	中国感染控制杂志	Chinese Journal of Infection Control	20	2	2021	10.12138/j.issn.1671-9638.20216175
14	2015-2017年新疆动物源鼠伤寒沙门菌耐药性分析	Drug resistance analysis of Salmonella typhimurium of animal origin in Xinjiang, 2015-2017	轩慧勇,宋强强,刘雪连,宋超慧,徐琦琦,秦蕾,夏利宁.	XUAN Hui-Yong,SONG Qiang-Qiang,LIU Xuelian,SONG Chao-Hui,XU Qi-Qi,QIN Lei,XIA Li-Ning.	中国农业大学学报	Journal of China Agricultural University	26	2	2021	10.11841/j.issn.1007-4333.2021.02.11
15	2017-2019年武汉市监测食源性疾病流行特征	Characteristics of foodborne disease epidemics for surveillance in Wuhan, 2017-2019	张馨月,曾敬,李敏,梁韡斌,郭建辉.	ZHANG Xinyue, ZENG Jing, LI Min, LIANG Weibin, GUO Jianhui.	中华医院感染学杂志	Chinese Journal of Hospital Infection	31	4	2021	10.11816/cn.ni.2021-201951
16	2016—2019年潍坊市生畜禽肉食源性致病菌监测分析	Foodborne Pathogenic Bacteria Surveillance and Analysis of Raw Livestock and Poultry Meat in Weifang City, 2016-2019	郝晓艳,张辉,赵忠俊,王晓威,梁永柱.	Hao Xiaoyan, Zhang Hui, Zhao Zhongjun, Wang Xiaowei, Liang Yongzhu.	食品安全导刊	Food Safety Guide	NA	6	2021	NA
17	成人腹泻病原微生物的临床检验分析	Clinical examination and analysis of pathogenic microorganisms in adult diarrhea	林仁贵,谢琳峰.	Lin Rengui, Xie Linfeng.	中外医疗	Chinese and foreign medical care	40	6	2021	10.16662/j.cnki.1674-0742.2021.06.186
18	综合医院食源性疾病病原学监测结果分析	Analysis of the results of foodborne disease pathogenetic surveillance in general hospitals	梁莹,杜潇利,张妹中,魏小萍,孟灵,郭文琴,蔚承云,李瑞兰.	LIANG Ying, DU Xiaoli, ZHANG Meizhong, WEI Xiaoping, MENG Ling, GUO Wenqin, WEI Chengyun, LI Ruilan.	中国公共卫生管理	Public Health Management in China	37	1	2021	10.19568/j.cnki.23-1318.2021.01.0026
19	杭州地区多重耐药沙门氏菌的耐药特征	Resistance characteristics of multi-drug resistant Salmonella in Hangzhou area	郑之北,郑伟,汪皓秋,俞骅,潘劲草,陈琦,刘小东.	ZHENG Zhibei, ZHENG Wei, WANG Haoqiu, YU Hua, PAN Jincao, CHEN Qi, LIU Xiaodong.	微生物学通报	Microbiology Bulletin	48	2	2021	10.13344/j.microbiol.china.200151
20	广东10个屠宰场猪肉中3种食源性致病菌的检测	Detection of three foodborne pathogens in pork from 10 slaughterhouses in Guangdong Province	韩依辛,田雅,马广宇,丁立,邓森荣,魏琦麟,徐志宏,向蓉.	HAN Yixin, TIAN Ya, MA Guangyu, DING Li, DENG Senrong, WEI Qilin, XU Zhihong, XIANG Rong.	动物医学进展	Advances in Animal Medicine	42	2	2021	10.3969/j.issn.1007-5038.2021.02.009
21	139例儿童鼠伤寒沙门菌肠炎的临床特点及耐药性分析	Clinical characteristics and drug resistance analysis of 139 cases of Salmonella typhimurium enteritis in children	邱莉,林乐欣,李路冷,廖素香.	Qiu Li, Lin Lexin, Li Luleng, Liao Suxiang.	中国卫生标准管理	China Health Standards Management	12	3	2021	10.3969/j.issn.1674-9316.2021.03.003
22	探讨疾控中心细菌性食物中毒的检验方法及其分布特点	Exploring the CDC test for bacterial food poisoning and its distributional characteristics	戴晴.	Dai Qing.	中国保健营养	China Health Nutrition	31	5	2021	NA
23	规模化猪场猪源沙门氏菌的分离鉴定及药物敏感性分析	Isolation and identification of Salmonella of porcine origin from large-scale pig farms and drug susceptibility analysis	张海,邓珊珊,蔺俐仲,杨源,刘艳,景书灏,徐春志,袁林.	ZHANG H, DANG Shanshan, LIN Lizhong, YANG Yuan, LIU Yan, JING Shuhao, XU Chunzhi, YUAN Lin.	养猪	pig farming	NA	1	2021	10.3969/j.issn.1002-1957.2021.01.031
24	辽宁省朝阳市食品中食源性致病菌检测及分析	Detection and analysis of foodborne pathogenic bacteria in food products in Chaoyang City, Liaoning Province, China	高颖.	Gao Ying.	基层医学论坛	Primary Care Forum	25	4	2021	10.19435/j.1672-1721.2021.04.066
25	两起农村家宴食物中毒调查分析及防治措施探讨	Investigation and analysis of two cases of food poisoning at rural home banquets and discussion of preventive and control measures	林亚娜.	LIN YANA.	中国继续医学教育	China Continuing Medical Education	13	3	2021	10.3969/j.issn.1674-9308.2021.03.026
26	2019年开封市校园周边小食品的微生物污染监测分析	Monitoring and analysis of microbial contamination of small food products around schools in Kaifeng City, 2019	任泓燕.	REN Hongyan.	微量元素与健康研究	Trace Elements and Health Research	38	1	2021	NA
27	一起肠炎沙门菌引起的食物中毒调查分析	Investigation and analysis of a case of food poisoning caused by Salmonella enteritidis	刘文艳,张栗,滕毅,王玲,刘朝发,陈琨.	LIU Wenyan, ZHANG Li, TENG Yi, WANG Ling, LIU Chaofa, CHEN Kun.	预防医学情报杂志	Journal of Preventive Medicine Intelligence	37	1	2021	NA
28	山东济宁地区百日鸡群沙门菌的鉴定及耐药特性研究	Identification and characterization of Salmonella spp. in 100-day-old flocks in Jining, Shandong, China	宋艳,张富友,顾小雪,蒋智宇,朱晨,杨杰,吴少鹏,孙淑红.	SONG Yan, ZHANG Fu-You, GU Xiao-Sue, JIANG Zhi-Yu, ZHU Chen, YANG Jie, WU Shaopeng, SUN Shuhong.	中国预防兽医学报	Chinese Journal of Preventive Veterinary Medicine	43	1	2021	10.3969/j.issn.1008-0589.202003030
29	沙门菌耐药性及其耐消毒剂基因的分析	Analysis of Salmonella resistance and its disinfectant resistance genes	李帼宁,黄校樑,何杏欣,罗侠平,周少雄.	LI Gao-Ning, HUANG Xi-Liang, HE Xing-Xin, LUO Man-Ping, ZHOU Shao-Hsiung.	热带医学杂志	Journal of Tropical Medicine	21	1	2021	10.3969/j.issn.1672-3619.2021.01.010
30	2013-2017年广西食源性疾病暴发事件分析	Analysis of foodborne disease outbreaks in Guangxi, 2013-2017	谢艺红,刘银品,钟延旭,杨永鹏,蒙浩洋,姚雪婷.	Xie Yihong,Liu Yinpin,Zhong Yanxu,Yang Yongpeng,Meng Haoyang,Yao Xueding.	广西医科大学学报	Journal of Guangxi Medical University	38	1	2021	10.16190/j.cnki.45-1211/r.2021.01.029
31	北京地区成人其他细菌性感染性腹泻临床特点调查研究	A study on the clinical characteristics of other bacterial infectious diarrhea in adults in Beijing region	李晓莉,胡明,刘悦,何中华,沈宝征.	LI Xiaoli, HU Ming, LIU Yue, HE Zhonghua, SHEN Baozheng.	现代消化及介入诊疗	Modern Gastroenterology and Interventional Medicine	26	1	2021	10.3969/j.issn.1672-2159.2021.01.007
32	2014-2018年平顶山市食品和公共场所从业人员体检结果分析	Analysis of Physical Examination Results of Employees Working in Food and Public Places in Pingdingshan City, 2014-2018	张晓琦,王延峰,岳伟玲.	ZHANG Xiaoqi,WANG Yanfeng,YUE Weiling.	河南预防医学杂志	Henan Journal of Preventive Medicine	32	1	2021	10.13515/j.cnki.hnjpm.1006-8414.2021.01.029
33	可视化环介导恒温扩增法检测蔬菜产地环境灌溉水源中沙门氏菌	Visualized ring-mediated thermostatic amplification for the detection of Salmonella spp. in irrigation water sources in vegetable production environments	吕新,刘兰英,陈丽华,李玥仁.	Lv X, Liu LY, Chen LH, Li YR.	食品安全质量检测学报	Journal of Food Safety and Quality Testing	12	2	2021	NA
34	2015年—2017年山西省老年病人疾病谱分析	Disease spectrum analysis of geriatric patients in Shanxi Province, 2015-2017	高华,韩颖,张佳莹,左京骅.	Gao H, Han Y, Zhang JY, Zuo JH.	护理研究	Nursing Research	35	2	2021	10.12102/j.issn.1009-6493.2021.02.025
35	临床微生物检测中荧光定量PCR技术的应用研究	Study on the application of fluorescence quantitative PCR technology in clinical microbiological testing	张月玲,马涛,庞世超,郭改玲.	ZHANG Yue-Ling, MA Tao, PANG Shi-Chao, GUO Chuan-Ling.	航空航天医学杂志	Journal of Aerospace Medicine	32	1	2021	10.3969/j.issn.2095-1434.2021.01.035
36	环介导等温扩增技术检测不同乳制品常见食源性致病菌	Detection of common foodborne pathogens in different dairy products by ring-mediated isothermal amplification technique	徐文文,宋惠月,梁玉林,刘秀,尹建军,宋全厚,丁梦璇,周鹏飞.	XU Wen-Wen, SONG Hui-Yue, LIANG Yulin, LIU Xiu, YIN Jian-Jun, SONG Quan-Hou, DING Meng-Xuan, ZHOU Peng-Fei.	食品安全质量检测学报	Journal of Food Safety and Quality Testing	12	2	2021	NA
37	乳制品中沙门氏菌分子检测方法的验证研究	Validation study of a molecular detection method for Salmonella in dairy products	陶文靖,曲连海,董彬,赵婷婷,周琦,张君超,刘磊.	TAO Wenjing, QU Lianhai, DONG Bin, ZHAO Tingting, ZHOU Qi, ZHANG Junchao, LIU Lei.	食品安全质量检测学报	Journal of Food Safety and Quality Testing	12	2	2021	NA
38	云南蛋鸡源肠炎沙门氏菌的分离鉴定及生物学特性	Isolation, identification and biological characterization of Salmonella enteritidis from laying hens in Yunnan province	李廷翠,严红亚,常志顺,李珂,覃袖伟,赵蓉,信爱国.	LI Tingcui, YAN Hongya, CHANG Zhishun, LI Ke, QIN Shouwei, ZHAO Rong, XIN Aiguo.	微生物学通报	Microbiology Bulletin	48	1	2021	10.13344/j.microbiol.china.200329
39	2016年-2018年急性传染性腹泻致病菌类型分析	Analysis of Types of Pathogenic Bacteria for Acute Infectious Diarrhea, 2016-2018	邵婷婷.	Shao Tingting.	中国卫生检验杂志	Chinese Journal of Hygiene and Inspection	31	1	2021	NA
40	乌鲁木齐地区不同健康状态和饲养环境中宠物源沙门菌耐药特征分析	Characterization of Salmonella resistance of pet origin in different health states and rearing environments in Urumqi area	轩慧勇,王凯,吾买尔江•牙合甫,高芸,夏利宁.	Xuan Hui-Yong, Wang Kai, Wu Buerjiang-Yahefu, Gao Yun, Xia Li-Ning.	畜牧与兽医	Livestock and Veterinary Medicine	53	1	2021	NA
41	武汉地区食源性沙门氏菌耐药特征分析	Characterization of foodborne Salmonella drug resistance in Wuhan region	何名扬,朱必婷,王鸣秋,刘艳,李诗瑶,罗彤,付文雯,邵翠翠,马弋.	HE Mingyang, ZHU Biting, WANG Mingqiu, LIU Yan, LI Shiyao, LUO Tong, FU Wenwen, SHAO Cuicui, MA Ji.	食品安全质量检测学报	Journal of Food Safety and Quality Testing	12	1	2021	NA
42	小儿细菌性腹泻的病原微生物检验结果回顾分析	A retrospective analysis of pathogenic microbiological test results in pediatric bacterial diarrhea	薛顺虹.	Xue Shunhong.	健康之友	Healthy Friends	NA	1	2021	NA
43	58例儿童胸腔积液的病因和临床特征	Etiology and clinical features of pleural effusion in 58 cases of children	张蘅辞,邹培远,朱晓萍.	ZHANG Asaru, ZOU Peiyuan, ZHU Xiaoping.	贵州医科大学学报	Journal of Guizhou Medical University	46	8	2021	10.19367/j.cnki.2096-8388.2021.08.011
44	食品行业从业人员传染病现状调查研究	A study on the current status of infectious diseases among food industry workers	于强.	YU Qiang.	食品安全导刊	Food Safety Guide	NA	15	2021	NA
45	湖南湘潭县屠宰生猪沙门氏菌和链球菌感染情况调查及耐药性分析	Investigation of Salmonella and Streptococcus infections in slaughtered live pigs in Xiangtan County, Hunan Province and analysis of drug resistance	王大春,李庆丰.	Wang Dachun,Li Qingfeng.	养猪	pig farming	NA	3	2021	10.3969/j.issn.1002-1957.2021.03.042
46	中药饮片绞股蓝的微生物污染调查及风险评估	Investigation and risk assessment of microbial contamination of Chinese herbal medicine tablet gibberellic acid	陈玉珍,赵子冰,胡翮.	Chen Yuzhen,Zhao Zibing,Hu Huhe.	中国药品标准	China Pharmaceutical Standards	22	5	2021	10.19778/j.chp.2021.05.009
47	细菌感染性腹泻患儿的临床特点及病原体	Clinical characteristics and pathogens of children with bacterial infectious diarrhea	夏荣钧.	Xia Rongjun.	家庭生活指南	Family Life Guide	37	10	2021	NA
48	门诊急性感染性腹泻病原菌及其耐药性	Outpatient acute infectious diarrhea pathogens and their drug resistance	张文胜,李道平,黄浩,吴娜.	ZHANG W-S, LI Da-Ping, HUANG Hao, WU Na.	中华医院感染学杂志	Chinese Journal of Hospital Infection	31	15	2021	10.11816/cn.ni.2021-203224
49	西藏牦牛源沙门菌的分离鉴定及耐药分析	Isolation and identification of yak-derived Salmonella in Tibet and analysis of drug resistance	李天娇,周赛赛,斑马泽郎,吴丹,卢姊豪,尹力鸿,吕家煌,赵晓慧,李霞,索朗斯珠.	Li Tianjiao, Zhou Saisai, Zebra Zelang, Wu Dan, Lu Sister Ho, Yin Lihong, Lu Jiahuang, Zhao Xiaohui, Li Xia, Solang Sizhu.	中国兽医学报	China Veterinary Medical Journal	41	10	2021	10.16303/j.cnki.1005-4545.2021.10.15
50	伤寒性脊柱炎误诊胸椎结核1例	A case of typhoid spondylitis misdiagnosed as thoracic tuberculosis	杜浏学,张礼仁,刘家明,张志宏,刘志礼.	DU Liu-Xue, ZHANG Li-Ren, LIU Jia-Ming, ZHANG Zhi-Hong, LIU Zhi-Li.	南昌大学学报（医学版）	Journal of Nanchang University (Medical Edition)	61	4	2021	10.13764/j.cnki.ncdm.2021.04.023
51	北京市海淀区2015-2019年食源性疾病病原检测结果分析	Analysis of Foodborne Disease Pathogen Detection Results in Haidian District, Beijing, 2015-2019	刘伟,白婧,韩喜荣,韩思媛,施丽飞,纪黎黎.	LIU Wei, JING Bai, HAN Xirong, HAN Siyuan, SHI Lifei, JI Lili.	海峡预防医学杂志	Straits Journal of Preventive Medicine	27	3	2021	NA
52	感染性腹主动脉瘤的诊疗体会	Diagnosis and treatment of infected abdominal aortic aneurysm	孙岩,吴学君,张十一,孔祥骞.	SUN Yan, WU Xuejun, ZHANG XI, KONG Xiangqian.	河北医科大学学报	Journal of Hebei Medical University	42	8	2021	10.3969/j.issn.1007-3205.2021.08.020
53	丽水市首起奥雷宁堡沙门菌食源性疾病暴发事件溯源调查	Traceability investigation of the first foodborne illness outbreak of Salmonella Oreinberg in Lishui city	张丽,邓胜男,王丁丁,梅建华,陈秀英,王晓敏,叶夏良.	ZHANG Li, DENG Shengnan, WANG Dingding, MEI Jianhua, CHEN Xiuying, WANG Xiaomin, YE Xialiang.	预防医学	preventive medicine	33	6	2021	10.19485/j.cnki.issn2096-5087.2021.06.015
54	温州市食源性疾病流行特征分析	Characterization of foodborne disease epidemics in Wenzhou	王黎荔,林丹,高四海,蔡圆圆,山若青,章乐怡,王建.	Wang Lili, Lin Dan, Gao Sihai, Cai Yuan Yuan, Shan Ruoqing, Zhang Leyi, Wang Jian.	预防医学	preventive medicine	33	3	2021	10.19485/j.cnki.issn2096-5087.2021.03.024
55	一起由山夫登堡沙门菌引起食源性聚集性病例的耐药性与病原学溯源分析	Analysis of drug resistance and pathogenetic traceability of a case of foodborne aggregation caused by Salmonella spp.	张伟,许海燕,赵哲,茅丽婷,熊海平.	ZHANG Wei, XU Haiyan, ZHAO Zhe, MAO Liting, XIONG Haiping.	医学动物防制	Medical Animal Control	37	7	2021	10.7629/yxdwfz202107003
56	2008-2018年四川省阿贡纳沙门菌分子分型及耐药分析	Molecular Typing and Drug Resistance Analysis of Salmonella Agonistes in Sichuan Province, 2008-2018	张林,罗水斌,刘丽,雷高鹏,黄玉兰,黄伟峰,杨小蓉.	ZHANG Lin, LUO Shuibin, LIU Li, LEI Gaopeng, HUANG Yulan, HUANG Weifeng, YANG Xiaorong.	中国食品卫生杂志	Chinese Journal of Food Hygiene	33	5	2021	10.13590/j.cjfh.2021.05.006
57	郑州市腹泻患者S.1,4,[5],12:i:-沙门菌和鼠伤寒沙门菌鉴定与分子分型	Identification and molecular typing of Salmonella and Salmonella typhimurium in patients with diarrhea in Zhengzhou City, S.1,4,[5],12:i:-Salmonella and Salmonella typhimurium	周鹏,安戈,李羿,赵雪蕾,张晓甍,牛卫东.	ZHOU Peng, AN Ge, LI Yi, ZHAO Xuelei, ZHANG Xiao Ridge, NIU Weidong.	预防医学	preventive medicine	33	8	2021	10.19485/j.cnki.issn2096-5087.2021.08.010
58	2016-2019年安徽省微生物性食源性疾病暴发事件流行病学分析	Epidemiologic analysis of microbial foodborne disease outbreaks in Anhui Province, 2016-2019	徐粒子,孟灿,李卫东.	XU Particle,MENG Can,LI Weidong.	现代预防医学	Modern Preventive Medicine	48	6	2021	NA
59	粪便微生物检验在儿童腹泻诊断中的应用	Fecal microbiological tests in the diagnosis of diarrhea in children	杨毅军.	YANG Yijun.	医学美学美容	Medical Aesthetics	30	11	2021	NA
60	长沙市2起肠炎沙门菌食物中毒事件的病原鉴定与溯源	Pathogen identification and traceability of two Salmonella enteritidis food poisoning cases in Changsha City, China	宋迎春,苏良,刘晓蕾,杨柳青,袁洁.	SONG Yingchun, SU Liang, LIU Xiaolei, YANG Liuqing, YUAN Jie.	现代预防医学	Modern Preventive Medicine	48	6	2021	NA
61	2018年辽宁省沙门菌血清型、分子分型及耐药性	Salmonella serotypes, molecular typing and drug resistance in Liaoning Province, 2018	于淼,张眉眉,耿英芝,张铭琰,范文今.	Yu Miao, Zhang Meimei, Geng Yingzhi, Zhang Mingyan, Fan Wenjin.	中国微生态学杂志	Chinese Journal of Microecology	33	5	2021	10.13381/j.cnki.cjm.202105008
62	某糕点房肠炎沙门菌食物中毒的流行病学调查与溯源分析	Epidemiologic investigation and traceability analysis of Salmonella enteritidis food poisoning in a pastry shop	于颖慧,刘丽华,夏威,施惠军,陆逊,王晓蕾,邱海岩.	YU Yinghui, LIU Lihua, XIA Wei, SHI Huijun, LU Xun, WANG Xiaolei, QIU Haiyan.	医学动物防制	Medical Animal Control	37	2	2021	10.7629/yxdwfz202102020
63	2016-2020年天津市武清区餐饮食品食源性主要致病菌污染分析	Analysis of Foodborne Major Pathogenic Bacterial Contamination of Catering Food in Wuqing District, Tianjin, 2016-2020	盛楠.	Sheng Nan.	寄生虫病与感染性疾病	Parasitic and infectious diseases	19	3	2021	NA
64	某福利院一起肠炎沙门菌食源性疾病的调查分析	Investigation and analysis of a Salmonella enteritidis foodborne illness in an orphanage	李明强,徐云龙,宋士利,郑双来,檀薇.	LI Mingqiang, XU Yunlong, SONG Shili, ZHENG Shuanglai, TAN Wei.	中国食品卫生杂志	Chinese Journal of Food Hygiene	33	5	2021	10.13590/j.cjfh.2021.05.011
65	上海市嘉定区腹泻患者沙门菌流行病学特征及耐药性分析	Epidemiological characteristics and drug resistance analysis of Salmonella in diarrhea patients in Jiading District, Shanghai, China	余玮,孙攀,陈培超,高肖芳.	YU Wei, SUN Pan, CHEN Peichao, GAO Xiaofang.	上海预防医学	Shanghai Preventive Medicine	33	10	2021	10.19428/j.cnki.sjpm.2021.20536
66	某铁路辖区餐饮具消毒效果分析与监管探讨	Analysis of the effect of disinfection of food and beverage utensils in a railroad jurisdiction and the discussion of regulation	朱玉娇,李微微.	Zhu Yujiao,Li Weiwei.	食品安全导刊	Food Safety Guide	NA	20	2021	NA
67	脉冲场凝胶电泳应用于一起肠炎沙门菌引起的食物中毒调查	Application of pulsed-field gel electrophoresis to the investigation of a food poisoning case caused by Salmonella enteritidis	耿磊,贾肇一,孙汝春,刘晴,王颖童.	Geng L, Jia ZY, Sun RC, Liu Q, Wang YT.	医学动物防制	Medical Animal Control	37	2	2021	10.7629/yxdwfz202102013
68	一起肠炎沙门菌食物中毒事件的流行病学调查	Epidemiologic investigation of a Salmonella enteritidis food poisoning incident	陈浩川,吴炫桢,张金金,许玉成,张桂欣,周志峰,赖植发.	CHEN Haochuan, WU Hyunzhen, ZHANG Jinjin, XU Yucheng, ZHANG Guixin, ZHOU Zhifeng, Lai Shifa.	医学动物防制	Medical Animal Control	37	1	2021	10.7629/yxdwfz202101006
69	2016—2018年广州地区儿童非伤寒沙门菌感染的临床流行病学特征	Clinical epidemiologic characteristics of non-typhoidal Salmonella infections in children in Guangzhou, 2016-2018	刘瑜华,张又祥,胡家奇.	LIU Yuhua, ZHANG Yuxiang, HU Jiaqi.	广东医学	Guangdong medicine	42	8	2021	10.13820/j.cnki.gdyx.20200787
70	某院232例急性感染性腹泻患儿粪便标本中主要致病菌分布及其耐药性分析	Analysis of the distribution of major pathogenic bacteria and their drug resistance in 232 fecal specimens of children with acute infectious diarrhea in a hospital	刘绍辉.	Liu Shaohui.	抗感染药学	Anti-infective pharmacology	18	5	2021	10.13493/j.issn.1672-7878.2021.05-017
71	2017年-2018年二七区其他感染性腹泻的	Other Infectious Diarrhea in the Erskine District, 2017-2018	孙花荣.	Sun Huarong .	医药论坛杂志	Pharmaceutical Forum Magazine	42	2	2021	NA
72	一起酒店聚餐引起的沙门菌食源性疾病暴发事件分析	Analysis of a Salmonella foodborne disease outbreak caused by a hotel meal	赵永丽,牛蓓,田美娜,陈磊,罗晓燕,刘长青.	ZHAO Yongli, NIU Bei, TIAN Meina, CHEN Lei, LUO Xiaoyan, LIU Changqing.	医学动物防制	Medical Animal Control	37	1	2021	10.7629/yxdwfz202101025
73	山东肉鸭主要细菌病调查与耐药性分析	Survey on major bacterial diseases in meat ducks in Shandong Province and analysis of drug resistance	魏中锋,樊祜卿,王文秀,朱峰亮,姚静.	WEI Zhongfeng, FAN Huqing, WANG Wenxiu, ZHU Fengliang, YAO Jing.	家禽科学	Poultry Science	NA	9	2021	10.3969/j.issn.1673-1085.2021.09.019
74	宏基因组测序在儿童急性细菌性脑膜炎中的临床应用	Clinical application of macrogenomic sequencing in acute bacterial meningitis in children	虞雄鹰,李小燕,易招师,查剑,孙小兰,章静静,陈辉,黄志新,钟建民.	YU Xiongying, LI Xiaoyan, YI Zhaoshi, CHA Jian, SUN Xiaolan, ZHANG Jingjing, CHEN Hui, HUANG Zhixin, ZHONG Jianmin.	中华实用儿科临床杂志	Chinese Journal of Practical Pediatrics	36	13	2021	10.3760/cma.j.cn101070-20200217-00180
75	藏鸡源沙门氏菌分型鉴定及常用抗生素敏感性试验	Identification of Salmonella Typhimurium of Tibetan chicken origin and susceptibility testing of commonly used antibiotics	宋伟,李天娇,班马泽郎,黄家旗,李霞,赵晓慧,索朗斯珠.	SONG Wei, LI Tianjiao, BANMA Zelang, HUANG Jiaqi, LI Xia, ZHAO Xiaohui, SOLANG Sizhu.	高原农业	Highland agriculture	5	3	2021	10.19707/j.cnki.jpa.2021.03.010
76	江苏省2016-2017年熟肉制品生产加工过程致病菌监测结果	Pathogenic bacteria monitoring results of the production and processing of cooked meat products in Jiangsu Province in 2016-2017	王燕梅,乔昕,倪云龙,田亭,郑东宇.	WANG Yanmei, QIAO Xin, NI Yunlong, TIAN Ting, ZHENG Dongyu.	现代预防医学	Modern Preventive Medicine	48	18	2021	NA
77	细菌性食物中毒微生物检验结果分析	Analysis of microbiological test results for bacterial food poisoning	崔宪.	Cui Xian.	首都食品与医药	Capital Food and Medicine	28	16	2021	10.3969/j.issn.1005-8257.2021.16.063
78	细菌性腹泻患儿粪便标本病原微生物检验结果及耐药性	Results of pathogenic microorganisms and drug resistance in fecal specimens of children with bacterial diarrhea	王晓静.	Wang Xiaojing.	河南医学研究	Henan Medical Research	30	26	2021	10.3969/j.issn.1004-437X.2021.26.051
79	2017-2019年玉林市饮服从业人员沙门菌检测及分型研究	Study on Salmonella Detection and Typing among Drinking Service Employees in Yulin, 2017-2019	李劲锋,罗铭,蒋宁,张耀平,陈小梅,苏妙婷.	LI Jinfeng, LUO Ming, JIANG Ning, ZHANG Yaoping, CHEN Xiaomei, SU Miaoting.	热带医学杂志	Journal of Tropical Medicine	21	6	2021	10.3969/j.issn.1672-3619.2021.06.029
80	海口市医疗机构污水消毒效果监测分析	Monitoring and Analysis of Sewage Disinfection Effect of Medical Institutions in Haikou City	陈明明,王琼妹,陈小佳,李琼梅,翁燕容.	CHEN Mingming, WANG Qiongmei, CHEN Xiaojia, LI Qiongmei, WENG Yanrong.	中国消毒学杂志	Chinese Journal of Sterilization	38	6	2021	10.11726/j.issn.1001-7658.2021.06.024
81	安阳市部分公共场所从业人员沙门菌携带情况调查分析及菌群分布	Investigation and analysis of Salmonella carriage and flora distribution among employees in some public places in Anyang City, China	职建军.	JJJ.	临床研究	clinical research	29	9	2021	NA
82	大便常规检验在季节性腹泻检验中的重要性	Importance of routine stool tests in the testing of seasonal diarrhea	刘利鹏,洪岩,史文凤,黄少平.	LIU Li-Peng, HONG Yan, SHI Wen-Feng, HUANG Shao-Ping.	特别健康	Special Health	NA	20	2021	NA
83	一起细菌性食物中毒的致病菌分离鉴定	Isolation and characterization of the causative agent of a bacterial food poisoning case	李海遥,郑姝豪,黄渊,肖礼.	LI Haiyao, ZHENG Shuhao, HUANG Yuan, XIAO Li.	饮食保健	Dietary care	NA	24	2021	NA
84	肉鸡源沙门氏菌的分离鉴定及耐药性分析	Isolation and identification of Salmonella of broiler origin and analysis of drug resistance	吉尚雷,刘欣,刘立英,侯春雪,万玲.	JI Shanglei, LIU Xin, LIU Liying, HOU Chunxue, WAN Ling.	现代畜牧兽医	Modern Animal Husbandry and Veterinary Medicine	NA	6	2021	NA
85	粪便常规检验在临床诊断季节性腹泻中的应用价值	The value of routine fecal tests in the clinical diagnosis of seasonal diarrhea	李大伟.	Li, D. W. .	中国保健营养	China Health Nutrition	31	18	2021	NA
86	2010-2020年青海省其他感染性腹泻病病原及流行特征分析	Characterization of pathogens and epidemiological features of other infectious diarrheal diseases in Qinghai Province, 2010-2020	赵金华,王卫军,王学文,马斌忠,曹海兰,张华一,龙江.	ZHAO Jinhua, WANG Weijun, WANG Xuewen, MA Binzhong, CAO Hailan, ZHANG Huayi, LONG Jiang.	现代预防医学	Modern Preventive Medicine	48	17	2021	NA
87	2013—2020年广州市市售生食动物性水产品食源性致病菌监测结果分析	Analysis of Foodborne Pathogenic Bacteria Surveillance Results of Commercially Available Raw Animal Aquatic Products in Guangzhou, 2013-2020	李海麟,刘于飞,张维蔚,李燕,周琴,林晓华.	LI Hailin, LIU Yufei, ZHANG Weiwei, LI Yan, ZHOU Qin, LIN Xiaohua.	食品安全质量检测学报	Journal of Food Safety and Quality Testing	12	8	2021	NA
88	微生物检验在感染控制中的应用及质控管理	Application of microbiological tests in infection control and quality control management	李晓彤.	Li Xiaotong.	中国城乡企业卫生	China Urban and Rural Enterprise Health	36	7	2021	10.16286/j.1003-5052.2021.07.036
89	2016—2020年三门峡市湖滨区细菌性食物中毒的粪便标本病原菌检出结果分析	Analysis of the detection results of pathogenic bacteria in fecal specimens of bacterial food poisoning in Hubin District, Sanmenxia City, China, 2016-2020	乔春晓,张欣.	Qiao Chunxiao,Zhang Xin.	临床研究	clinical research	29	9	2021	NA
90	成都农贸市场零售猪肉中沙门菌定量检测方法及污染风险研究	Study on the quantitative detection method of Salmonella in retail pork in Chengdu farmers' market and the risk of contamination	孙宏虎,凌秀梅,李莹,李瑶,崔生辉,白莉.	SUN Honghu, LING Xiumei, LI Ying, LI Yao, CUI Shenghui, BAI Li.	中华预防医学杂志	Chinese Journal of Preventive Medicine	55	8	2021	10.3760/cma.j.cn112150-20210302-00209
91	河南省一起伤寒疫情的病原特征及其分子分型	Pathogenic characteristics of a typhoid epidemic in Henan Province and its molecular typing	郭大城,穆玉姣,胡晓,宋威蓉,张白帆,叶莹,黄学勇.	GUO Dacheng, MU Yujiao, HU Xiao, SONG Weirong, ZHANG Baifan, YE Ying, HUANG Xueyong.	河南预防医学杂志	Henan Journal of Preventive Medicine	32	6	2021	10.13515/j.cnki.hnjpm.1006-8414.2021.06.004
92	重组酶介导等温核酸扩增方法快速检测土壤沙门氏菌	Rapid detection of Salmonella soil by recombinase-mediated isothermal nucleic acid amplification methods	郭雨,刘常宏,卜元卿,薛雅蓉.	GUO Yu, LIU Changhong, BU Yuanqing, XUE Yarong.	微生物学通报	Microbiology Bulletin	48	3	2021	10.13344/j.microbiol.china.200410
93	2020年福建省生禽肉中沙门菌污染状况及病原学特征分析	Contamination status and pathogenic characterization of Salmonella in raw poultry meat in Fujian Province in 2020	傅祎欣,李闽真,洪锦春,郑盈翔,陈伟伟.	FU Yixin, LI Minzhen, HONG Jinchun, ZHENG Yingxiang, CHEN Weiwei.	中国食品卫生杂志	Chinese Journal of Food Hygiene	33	5	2021	10.13590/j.cjfh.2021.05.012
94	长春地区致儿童腹泻大肠埃希菌的分离鉴定与耐药分析	Isolation and identification of Escherichia coli causing children's diarrhea in Changchun and drug resistance analysis	李建航,纪雪,梁冰,姜博文,孙洋,刘彦晶.	LI Jianhang, JI Xue, LIANG Bing, JIANG Bowen, SUN Yang, LIU Yanjing.	中国病原生物学杂志	Chinese Journal of Pathogen Biology	16	3	2021	10.13350/j.cjpb.210313
95	浦东新区某学校一起沙门菌食物中毒事件调查	Investigation of a Salmonella Food Poisoning Incident in a School in Pudong New Area	任亚萍,沈惠平,潘丽峰,胡卉,秦存,柏品清.	REN Yaping, SHEN Huiping, PAN Lifeng, HU Hu, QIN Cun, and BUA Pinqing.	中国食品卫生杂志	Chinese Journal of Food Hygiene	33	5	2021	10.13590/j.cjfh.2021.05.021
96	2018-2020年宿州市食品微生物安全风险监测结果	Cebu City Food Microbiological Safety Risk Monitoring Results 2018-2020	胡雪影.	Hu Xueying.	职业与健康	Occupational and health	37	11	2021	NA
97	小儿腹泻的病原检测结果,分析其临床微生物学意义探讨	Pathogen detection results of pediatric diarrhea, analysis of its clinical microbiological significance to discuss	陈培幸,刘卫平.	Chen Peixing,Liu Weiping.	特别健康	Special Health	NA	19	2021	NA
98	辽宁辽南地区庄河大骨鸡沙门菌病原分离、鉴定及药敏试验	Isolation, characterization and sensitivity test of Salmonella spp. in Zhuanghe large-boned chickens in Liaonan area, Liaoning, China	张日欣,范强,贺永明,俞美子.	ZHANG Rixin, FAN Qiang, HE Yongming, YU Meizi.	中国兽医杂志	Chinese Veterinary Journal	57	2	2021	NA
99	183株沙门菌属细菌的血清型分布、分子分型特征及耐药性分析	Serotype distribution, molecular typing characteristics and drug resistance analysis of 183 strains of Salmonella spp.	石红,王毅.	Shi H, Wang Y.	海南医学	Hainan Medicine	32	18	2021	10.3969/j.issn.1003-6350.2021.18.022
100	2017-2019年绍兴市沙门菌病人分离株的耐药性与分子分型分析	Drug resistance and molecular typing analysis of Salmonella patient isolates in Shaoxing, 2017-2019	张琴超,陈金堃,陈吉铭,何琴芬.	ZHANG Qinchao, CHEN Jinkun, CHEN Jiming, HE Qinfen.	中国食品卫生杂志	Chinese Journal of Food Hygiene	33	5	2021	10.13590/j.cjfh.2021.05.004
101	广东省多重耐药沙门菌1,4,[5],12 ∶ i∶-的耐药性及分子流行特征分析	Resistance and molecular epidemiological characterization of multidrug-resistant Salmonella 1,4,[5],12 ∶ i∶- in Guangdong Province, China	黄静敏,柯碧霞,李柏生,何冬梅,刘哲,李振翠,邓小玲.	HUANG Jingmin, KE Bixia, LI Baisheng, HE Dongmei, LIU Zhe, LI Zhencui, DENG Xiaoling.	疾病监测	Disease surveillance	36	5	2021	10.3784/jbjc.202012020405
102	张家港市哨点医院2016-2018年食源性疾病监测结果分析	Analysis of Foodborne Disease Surveillance Results in Zhangjiagang Sentinel Hospitals, 2016-2018	施爱萍,施菊萍,吴鹏程,樊飞,徐兰.	SHI Ai-Ping, SHI Ju-Ping, WU Peng-Cheng, FAN Fei, XU Lan.	医学动物防制	Medical Animal Control	37	1	2021	10.7629/yxdwfz202101018
103	食源与人源性沙门氏菌的血清和耐药水平差异分析	Analysis of differences in serum and drug resistance levels between food- and human-origin Salmonella spp.	毛旭建,屠博文,薛银刚,赵莹,黎俊宏,杜强.	Xujian Mao, Bowen Tu, Yinguang Xue, Ying Zhao, Junhong Li, Qiang Du.	公共卫生与预防医学	Public Health and Preventive Medicine	32	3	2021	10.3969/j.issn.1006-2483.2021.03.015
104	广西近年5起食用"猪活血"中毒事件调查分析	Investigation and analysis of 5 cases of poisoning by "live blood of pig" in Guangxi in recent years	钟延旭,林玫,蒋玉艳,石萌萌,苏奕成,黄立嵘.	Zhong Yanxu, Lin Mei, Jiang Yuyan, Shi Mengmeng, Su Yicheng, Huang Lirong.	应用预防医学	Applied Preventive Medicine	27	3	2021	10.3969/j.issn.1673-758X.2021.03.012
105	213例细菌性腹泻患儿病原微生物分布及耐药性	Distribution of pathogenic microorganisms and drug resistance in 213 children with bacterial diarrhea	曹玉红.	Cao Yuhong.	深圳中西医结合杂志	Shenzhen Journal of Integrative Medicine	31	1	2021	10.16458/j.cnki.1007-0893.2021.01.026
106	河南省市售鲜活食用螺类中食源性致病菌污染状况调查	Investigation of foodborne pathogenic bacteria contamination in live and fresh snails for sale in Henan Province.	崔莹,戚浩彧,张濛,李艳芬,吴玲玲,邱正勇,张广伟,李辉.	Cui Ying, Qi Hao Yu, Zhang Meng, Li Yan Fen, Wu Ling Ling, Qiu Zhengyong, Zhang Guang Wei, Li Hui.	河南预防医学杂志	Henan Journal of Preventive Medicine	32	9	2021	10.13515/j.cnki.hnjpm.1006-8414.2021.09.006
107	安宁市2018年-2019年沙门菌血清型和耐药分析	Analysis of Salmonella Serotypes and Resistance in the City of Anning, 2018-2019	杨李桃,张柱梁,刘敏,邹智敏,张毓瑜,尹建雯.	YANG Li-Tao, ZHANG Zhu-Liang, LIU Min, ZOU Zhi-Min, ZHANG Yu-Yu, YIN Jian-Wen.	中国卫生检验杂志	Chinese Journal of Hygiene and Inspection	31	3	2021	NA
108	细菌性腹泻患儿粪便标本病原微生物分布情况及耐药性分析	Distribution of pathogenic microorganisms and drug resistance analysis of fecal specimens from children with bacterial diarrhea	黄英英.	HUANG, Y.-Y.	药品评价	drug evaluation	18	12	2021	10.19939/j.cnki.1672-2809.2021.12.14
109	禽类中沙门氏菌MLST分型及毒力基因筛查	MLST typing and virulence gene screening of Salmonella spp. in avian species	张捷,畅晓晖,柳明,李小林,万晓楠,槐硕,赵琢.	ZHANG Jie, CHANG Xiaohui, LIU Ming, LI Xiaolin, WAN Xiaonan, SUAI Shuo, ZHAO Zhuo.	食品研究与开发	Food Research and Development	42	13	2021	10.12161/j.issn.1005-6521.2021.13.026
110	生猪屠宰环节沙门氏菌携带状况、耐药性及其耐药基因分析	Analysis of Salmonella carriage status, drug resistance and its resistance genes in pig slaughtering process	贺恒旭,刘璐函,刘俊峰,金钺,王鑫盛,郝勇航,王亚宾,杨霞,陈丽颖,杨海华,郑国建.	HE Hengxu, LIU Luxin, LIU Junfeng, JIN Ye, WANG Xinsheng, HAO Yonghang, WANG Yabin, YANG Xia, CHEN Liying, YANG Haihua, ZHENG Guojian.	食品安全质量检测学报	Journal of Food Safety and Quality Testing	12	8	2021	NA
111	山西省儿童医院2014-2019年小儿感染性腹泻细菌谱及耐药性变化分析	Analysis of changes in bacterial spectrum and drug resistance of pediatric infectious diarrhea in Shanxi Children's Hospital, 2014-2019	冯莉茹,赵青.	Feng Liru, Zhao Qing.	实用临床医药杂志	Journal of Practical Clinical Medicine	25	16	2021	10.7619/jcmp.20211991
112	2011-2019年北京市市售保健食品微生物学检验结果与分析	Results and Analysis of Microbiological Tests of Health Food Products on Sale in Beijing, 2011-2019	井良义,刘文杰,王珏,陈卓,杨灿,徐璐,郝运伟,牛振东.	Jing Liangyi, Liu Wenjie, Wang Jue, Chen Zhuo, Yang Can, Xu Lu, Hao Yunwei, Niu Zhendong.	中国食品卫生杂志	Chinese Journal of Food Hygiene	33	2	2021	10.13590/j.cjfh.2021.02.009
113	2017-2019年北京市感染性腹泻细菌病原谱与流行特征分析	Characterization of bacterial pathogen spectrum and prevalence of infectious diarrhea in Beijing, 2017-2019	黄瑛,田祎,吕冰,张新,严寒秋,贾蕾,王全意,曲梅.	HUANG Ying, TIAN Yi, LU Bing, ZHANG Xin, YAN Hanqiu, JIA Lei, WANG Quanyi, QU Mei.	中国预防医学杂志	Chinese Journal of Preventive Medicine	22	2	2021	10.16506/j.1009-6639.2021.02.003
114	珠海某医院腹泻患者粪便沙门菌血清学分型及药敏情况分析	Analysis of fecal Salmonella serotyping and drug sensitivity in diarrhea patients in a hospital in Zhuhai, China	冯文南,黄丽庆,吴浪波.	FENG Wen-Nan,HUANG Li-Qing,WU Lang-Bo.	医学食疗与健康	Medical Food Therapy and Health	19	14	2021	NA
115	新疆乌鲁木齐宠物源常见病原菌的耐药性调查	Drug resistance survey of common pathogenic bacteria of pet origin in Urumqi, Xinjiang	郭菲,林亚军,王凯,王舒丰,姚晓慧,马木尔·阿克木汉,夏利宁.	GUO Fei, LIN Yajun, WANG Kai, WANG Shufeng, YAO Xiaohui, MAMUR AKMUHAN, XIA Linning.	中国兽医杂志	Chinese Veterinary Journal	57	5	2021	NA
116	2020年国内禽病态势及2021年禽病控制对策	Domestic Poultry Disease Situation in 2020 and Countermeasures for Poultry Disease Control in 2021	叶亦见.	Ye Yimi.	中国禽业导刊	China Avian Industry Directory	38	2	2021	NA
117	细菌性食物中毒实验室检测的研究分析	Study and analysis of laboratory tests for bacterial food poisoning	苏小芸,张春蕾.	Su Xiaoyun,Zhang Chunlei.	中国卫生产业	China Health Industry	18	13	2021	10.16659/j.cnki.1672-5654.2021.13.182
118	实时荧光聚合酶链反应在检测冷冻禽、畜肉类中沙门菌中的应用	Application of real-time fluorescence polymerase chain reaction in the detection of Salmonella in frozen poultry and livestock meat	乔玉林.	Qiao Yulin.	临床研究	clinical research	29	9	2021	NA
119	基于荧光PCR检验方法对食品中沙门氏菌检验的分析研究	Analytical study of Salmonella test in food based on fluorescent PCR test method	孔庆岩,胥小荣,庞婕,王艳英,苗育可.	KONG Qingyan, XU Xiaorong, PANG Jie, WANG Yanying, MIAO Yuko.	食品安全导刊	Food Safety Guide	NA	26	2021	NA
120	广西部分地区蛇源性细菌的耐药性分析	Analysis of drug resistance of snake-borne bacteria in some areas of Guangxi, China	张美晨,陶飞,白慧丽,李常挺,曾芸.	ZHANG Meichen, TAO Fei, BAI Huili, LI Changting, ZENG Yun.	今日畜牧兽医	Livestock and Veterinary Medicine Today	37	7	2021	10.3969/j.issn.1673-4092.2021.07.009
121	漳州市沙门菌和副溶血性弧菌的分子分型研究	Molecular typing of Salmonella and Vibrio parahaemolyticus in Zhangzhou City, China	张丽蓉,蔡茂荣,钟凌,姚海燕,郭宝羡,陈锦钟.	ZHANG Lirong, CAI Maorong, ZHONG Ling, YAO Haiyan, GUO Baoxian, CHEN Jinzhong.	热带医学杂志	Journal of Tropical Medicine	21	2	2021	10.3969/j.issn.1672-3619.2021.02.012
122	2016—2019年首都医科大学附属北京中医医院感染性腹泻病原体监测结果分析	Analysis of the results of infectious diarrhea pathogen surveillance in Beijing Hospital of Traditional Chinese Medicine Affiliated to Capital Medical University, 2016-2019	高翔,杨春娇,田敬华,张会存.	GAO Xiang, YANG Chunjiao, TIAN Jinghua, ZHANG Huicun.	中华预防医学杂志	Chinese Journal of Preventive Medicine	55	7	2021	10.3760/cma.j.cn112150-20200714-01005
123	2018—2020年食品监测常见食源性致病菌检出情况分析	Analysis of Common Foodborne Pathogenic Bacteria Detected in Food Surveillance, 2018-2020	仇文轩.	Qiu Wenxuan.	养生保健指南	Health and Wellness Guide	NA	42	2021	NA
124	侵袭型案例性非伤寒沙门菌血清型和耐药性分析	Analysis of serotypes and drug resistance of invasive caseous non-typhoidal Salmonella spp.	胡豫杰,许学斌,王艳,王伟,崔鑫楠,何琼玉,李孟寒,徐进,李凤琴.	HU Yu-Jie, XU Xue-Bin, WANG Yan, WANG Wei, CUI Xin-Nan, HE Qiong-Yu, LI Meng-Han, XU Jin, LI Feng-Qin.	中华流行病学杂志	Chinese Journal of Epidemiology	42	3	2021	10.3760/cma.j.cn112338-20200316-00361
125	2015-2020年安徽省腹泻病人沙门菌血清型分布及耐药性研究	Distribution of Salmonella serotypes and drug resistance in diarrhea patients in Anhui Province, 2015-2020	张竹慧,陈晴晴,撒楠,马泰,汪梦,吴小珉,王鹏,韩海红,孙永.	ZHANG Zhuhui, CHEN Qingqing, SAN Nan, MA Tai, WANG Meng, WU Xiaomin, WANG Peng, HAN Haihong, SUN Yong.	中国食品卫生杂志	Chinese Journal of Food Hygiene	33	5	2021	10.13590/j.cjfh.2021.05.003
126	2018～2020年西安地区儿童食源性腹泻病病原菌分布特征和耐药性及鼠伤寒沙门菌聚类分析	Distribution characteristics and drug resistance of foodborne diarrheal disease pathogens and clustering analysis of Salmonella typhimurium in children in Xi'an from 2018 to 2020	王维,王林.	Wang W, Wang L.	现代检验医学杂志	Modern Journal of Laboratory Medicine	36	4	2021	10.3969/j.issn.1671-7414.2021.04.011
127	基于三个城市抗生素相关性腹泻主要病原菌的分布情况调查	A survey based on the distribution of major pathogenic bacteria in antibiotic-associated diarrhea in three cities	贾筱溪,李文革,孙文魁,袁齐武,王媛媛,张文竹,卢金星,杨彬,黎明,吴媛,马超锋.	JIA Xiaoxi, LI Wenge, SUN Wenkui, YUAN Qiwu, WANG Yuanyuan, ZHANG Wenzhu, LU Jinxing, YANG Bin, LI Ming, WU Yuan, MA Chaofeng.	热带医学杂志	Journal of Tropical Medicine	21	5	2021	10.3969/j.issn.1672-3619.2021.05.005
128	2014—2018年上海市某区食源性疾病监测的结果分析	Analysis of the results of foodborne disease surveillance in a district of Shanghai, 2014-2018	张雪英,龚华.	Zhang Xueying,Gong Hua.	上海预防医学	Shanghai Preventive Medicine	33	8	2021	10.19428/j.cnki.sjpm.2021.20142
129	深圳市龙岗区2020年从业人员沙门菌携带情况调查	Survey on Salmonella Carriage among Employees in Longgang District, Shenzhen, 2020	黄丽雯,朱春秀,陈永东,龙小莉,曾卫东.	HUANG Li-Wen, ZHU Chun-Xiu, CHEN Yong-Dong, LONG Xiao-Li, ZENG Wei-Dong.	海峡预防医学杂志	Straits Journal of Preventive Medicine	27	3	2021	NA
130	德州市食源性疾病暴发的流行病学调查	Epidemiologic investigation of foodborne disease outbreaks in Texas City, Texas	李卫华,马佳平.	Li Weihua,Ma Jiaping.	健康大视野	Health Horizons	NA	19	2021	NA
131	北京市密云区餐饮食品中食源性致病菌监测结果分析	Analysis of the monitoring results of foodborne pathogenic bacteria in catering food in Miyun District, Beijing, China	冯月明,蒋会婷,彭鑫,宋晓立,高志奇,张杰,滕克强.	FENG Yueming,JIANG Huiting,PENG Xin,SONG Xiaoli,GAO Zhiqi,ZHANG Jie,TENG Keqiang.	食品安全质量检测学报	Journal of Food Safety and Quality Testing	12	7	2021	NA
132	244例腹泻患者肠道伤寒、副伤寒沙门菌血清分型及耐药性探究	Investigation of serotyping and drug resistance of Salmonella enterica Typhimurium and Salmonella Paratyphimurium in 244 patients with diarrhea	乔玉林.	Qiao Yulin.	临床研究	clinical research	29	1	2021	NA
133	2018—2019年上海市杨浦区肉及肉制品中食源性致病菌监测	Foodborne Pathogenic Bacteria Surveillance in Meat and Meat Products in Yangpu District, Shanghai, 2018-2019	朱婷婷,肖建伟,徐紅,曹健,庄海武.	Zhu Tingting,Xiao Jianwei,Xu Hong,Cao Jian,Zhuang Haiwu.	现代食品	Modern Foods	NA	15	2021	10.16736/j.cnki.cn41-1434/ts.2021.15.035
134	一起肠炎沙门菌食源性疾病暴发事件调查	Investigation of a Salmonella enteritidis foodborne illness outbreak	赵士光,徐皓轩,蓝岳云,张茜,万圣,来时明.	Zhao Shiguang, Xu Haoxuan, Lan Yueyun, Zhang Xi, Wan Sheng, Lai Shiming.	预防医学	preventive medicine	33	6	2021	10.19485/j.cnki.issn2096-5087.2021.06.020
135	628例食源性腹泻婴幼儿粪便与肛拭子标本中病原菌的培养及主要致病菌谱的分析及其防治对策	Culture of pathogenic bacteria in feces and anal swab specimens of infants and young children with foodborne diarrhea in 628 cases and analysis of the spectrum of major pathogenic bacteria and their prevention and treatment countermeasures	陈苏巧.	Chen, Suqiao.	抗感染药学	Anti-infective pharmacology	18	3	2021	10.13493/j.issn.1672-7878.2021.03-026
136	2019—2020年汉中市食源性食品中ST198型肯塔基沙门菌的耐药性研究	Drug Resistance Study of Salmonella Kentucky Type ST198 in Foodborne Foods in Hanzhong City, China, 2019-2020	翁蕊,辜依海,张微,王辉,陶浚齐,侯轩,周梦蓉,邓明惠,段发强,柴阳,赵磊,张清雯,李晓波.	WENG Rui, KU Yihai, ZHANG Wei, WANG Hui, TAO Junqi, HOU Xuan, ZHOU Mengrong, DENG Minghui, DUAN Faqiang, CHAI Yang, ZHAO Lei, ZHANG Qingwen, LI Xiaobo.	食品安全质量检测学报	Journal of Food Safety and Quality Testing	12	17	2021	NA
137	2014-2019年南宁市人源性沙门菌监测数据的S-SSM和D-SSM模型分析	S-SSM and D-SSM modeling analysis of human-origin Salmonella surveillance data in Nanning, 2014-2019	蓝兰,曾献莹,韦程媛,李秀桂.	Lan Lan, Zeng Xianying, Wei Chengyuan, Li Xiugui.	中国预防医学杂志	Chinese Journal of Preventive Medicine	22	2	2021	10.16506/j.1009-6639.2021.02.012
138	2018—2020年重庆市市售冷藏冷冻动物源食品致病微生物污染状况分析	Analysis of pathogenic microbial contamination status of chilled and frozen animal source foods sold in Chongqing, 2018-2020	黄莉萍,罗书全.	Huang Liping,Luo Shuquan.	食品安全质量检测学报	Journal of Food Safety and Quality Testing	12	10	2021	NA
139	广西鼠伤寒沙门菌1,4,[5],12:i:-耐药性及分子分型特征研究	Characterization of drug resistance and molecular typing of Salmonella typhimurium 1,4,[5],12:i:- in Guangxi, China	曾献莹,吕素玲,瞿聪,蓝兰,谭冬梅,李秀桂.	Zeng Xianying, Lu Suling, Qu Cong, Lan Lan, Tan Dongmei, Li Xiugui.	中国食品卫生杂志	Chinese Journal of Food Hygiene	33	5	2021	10.13590/j.cjfh.2021.05.007
140	2016-2018年黔江地区儿童腹泻常见病原体分析	Analysis of common pathogens of childhood diarrhea in Qianjiang region, 2016-2018	何小阳,王永红.	He Xiaoyang,Wang Yonghong.	饮食保健	Dietary care	NA	20	2021	NA
141	湘潭市屠宰场沙门氏菌分离鉴定及耐药性分析	Isolation and identification of Salmonella spp. from slaughterhouses in Xiangtan City and analysis of drug resistance	周政.	Zhou Zheng.	养猪	pig farming	NA	4	2021	10.3969/j.issn.1002-1957.2021.04.032
142	细菌性食物中毒的病原学情况与微生物检验结果研究	A study of the pathogenetic profile of bacterial food poisoning and microbiologic test results	刘利克.	Liu, L. K..	中外食品工业	Chinese and foreign food industry	NA	12	2021	10.12325/j.issn.1672-5336.2021.12.047
143	分析儿童细菌性腹泻的病原微生物检验	Analysis of pathogenic microbial tests for bacterial diarrhea in children	何义,张颖.	He Y, Zhang Y.	中国农村卫生	China Rural Health	13	6	2021	10.3969/j.issn.1674-361X.2021.06.009
144	山东省鸡源沙门氏菌的分离鉴定及毒力基因分析	Isolation and identification of Salmonella spp. from chicken sources in Shandong Province and analysis of virulence genes	杨文文,李玉保,路建彪,司振书,张凯悦,管玉堂,庞喆羽,徐欣璐,孟凡达,丁宁宁.	YANG Wen-Wen, LI Yu-Bao, LU Jian-Biao, SI Zhen-Shu, ZHANG Kai-Yue, GUAN Yu-Tang, PANG Che-Yu, XU Xin-Lu, MENG Fanda, DING Ning-Ning.	中国畜牧兽医	China Animal Husbandry and Veterinary Medicine	48	8	2021	10.16431/j.cnki.1671-7236.2021.08.040
145	黑龙江省人源沙门菌流行特征及指纹图谱多态性分析	Epidemiological characteristics and fingerprint polymorphism analysis of Salmonella spp. of human origin in Heilongjiang province	闫军,高飞,李鑫,薛成玉,李敬晶,董锐,郑晓华,谢平会,张剑峰,遇晓杰.	YAN Jun, GAO Fei, LI Xin, XUE Chengyu, LI Jingjing, DONG Rui, ZHENG Xiaohua, XIE Pinghui, ZHANG Jianfeng, YU Xiaojie.	疾病监测	Disease surveillance	36	6	2021	10.3784/jbjc.202103110118
146	2014-2017年山西省沙门氏菌分子分型及耐药性研究	Study on Molecular Typing and Drug Resistance of Salmonella in Shanxi Province, 2014-2017	姚素霞,郝瑞娥,王洋,张秋香,杨红霞,韩吉婷,秦文彦.	YAO Suxia, HAO Rui-E, WANG Yang, ZHANG Qiuxiang, YANG Hongxia, HAN Jiting, QIN Wenyan.	中国人兽共患病学报	Chinese Journal of Zoonosis	37	9	2021	10.3969/j.issn.1002-2694.2021.00.119
147	广州地区腹泻患儿非伤寒沙门菌感染的流行病学特征	Epidemiologic characteristics of non-typhoidal Salmonella infections in children with diarrhea in Guangzhou area	王洪丽,刘瑞桃,陈冠桦,李慧雯,陈佩瑜,耿岚岚,龚四堂,张顺先.	WANG Hongli, LIU Ruitao, CHEN Guanhua, LI Huiwen, CHEN Peiyu, GENG Lanlan, GONG Sitang, ZHANG Shunxian.	中华实用儿科临床杂志	Chinese Journal of Practical Pediatrics	36	10	2021	10.3760/cma.j.cn101070-20200317-00432
148	泌尿道感染226例尿培养病原菌种类及耐药性分析	Analysis of 226 cases of urinary tract infections with urine culture for pathogenic bacteria species and drug resistance	汪美英.	Wang, M.Y..	药品评价	drug evaluation	18	6	2021	10.19939/j.cnki.1672-2809.2021.06.14
149	2018年云南省臭豆腐微生物污染监测结果分析	Analysis of microbial contamination monitoring results of stinky tofu in Yunnan Province in 2018	任翔,王瑾,汤晓召,国译丹,杨菁,邹颜秋硕,陈川云,杨祖顺.	REN Xiang, WANG Jin, TANG Xiaozhao, GUO Yidan, YANG Jing, ZOU Yanqiusuo, CHEN Chuanyun, YANG Zushun.	食品安全质量检测学报	Journal of Food Safety and Quality Testing	12	10	2021	NA
150	2018-2020年浙江省湖州市食源性疾病监测结果分析	Analysis of Foodborne Disease Surveillance Results in Huzhou City, Zhejiang Province, 2018-2020	吴晓芳,徐德顺,纪蕾,查赟峰,陈莉萍.	WU Xiaofang,XU Deshun,JI Lei,CHA Yunfeng,CHEN Liping.	疾病监测	Disease surveillance	36	9	2021	10.3784/jbjc.202105150270
151	伦敦沙门菌的流行与耐药性分析	Prevalence and drug resistance analysis of Salmonella in London	付莎莎,孙先谱,孙凡,徐正中,焦新安,陈祥.	FU Shasha, SUN Xianpu, SUN Fan, XU Zhengzhong, JIAO Xinan, CHEN Xiang.	中国人兽共患病学报	Chinese Journal of Zoonosis	37	9	2021	10.3969/j.issn.1002-2694.2021.00.108
152	小儿急性腹泻常见病原菌分布及影响因素分析	Analysis of the distribution and influencing factors of common pathogenic bacteria in pediatric acute diarrhea	杜笑颖,李莉.	Du Xiaoying,Li Li.	山西医药杂志	Shanxi Medicine Magazine	50	9	2021	10.3969/j.issn.0253-9926.2021.09.002
153	2015-2019年安徽省某市食源性疾病病例监测结果分析	Analysis of foodborne disease case surveillance results in a city of Anhui Province, 2015-2019	苗子阳,冯亚琴,翟光富,陈柳,朱小琼,谢亚莉,赵存喜.	MIAO Ziyang, FENG Yaqin, ZHAI Guangfu, CHEN Liu, ZHU Xiaoqiong, XIE Yali, ZHAO Cunxi.	现代预防医学	Modern Preventive Medicine	48	20	2021	NA
154	2017-2019年大连市食源性疾病监测结果分析	Analysis of Foodborne Disease Surveillance Results in Dalian, 2017-2019	陈玉凤,潘微,栾明春,宋晓昀,薄志坚.	CHEN Yufeng, PAN Wei, LUAN Mingchun, SONG Xiaoyun, BO Zhijian.	职业与健康	Occupational and health	37	11	2021	NA
155	河南省校园周边预包装辣条类调味面制品微生物污染状况调查	Investigation of microbial contamination of prepackaged chili strips and flavored noodle products around schools in Henan Province, China	赵雯婧,炊慧霞,马笑菲.	ZHAO Wenjing,COOK Huixia,MA Xiaofei.	中国卫生检验杂志	Chinese Journal of Hygiene and Inspection	31	12	2021	NA
156	广州市番禺区近4年食物中毒事件致病菌分布情况	Distribution of pathogenic bacteria in food poisoning incidents in Panyu District, Guangzhou in the past 4 years	宋晓青,王欢欢,彭雄.	Song Xiaoqing,Wang Huanhuan,Peng Xiong.	实用中西医结合临床	Practical Integrated Chinese and Western Medicine Clinic	21	9	2021	10.13638/j.issn.1671-4040.2021.09.059
157	对49例鼠伤寒沙门菌肠炎患儿临床特点及耐药情况的分析	Analysis of the clinical characteristics and drug resistance of 49 children with Salmonella typhimurium enteritis	付宽慈.	Fu, Kuan-Chi.	当代医药论丛	Contemporary Medicine Series	19	12	2021	10.3969/j.issn.2095-7629.2021.12.029
158	成都市郫都区沙门氏菌食物中毒事件调查分析	Investigation and Analysis of Salmonella Food Poisoning Incident in Pidu District, Chengdu City	廖婵,曹应琼,梅丽敏.	Liao Chan,Cao Yingqiong,Mei Limin.	医学信息	Medical Information	34	10	2021	10.3969/j.issn.1006-1959.2021.10.046
159	西昌市一起农村聚餐引起的沙门氏菌食物中毒事件调查分析	Investigation and analysis of a Salmonella food poisoning incident caused by a rural gathering in Xichang city	王世萍.	Wang S..	寄生虫病与感染性疾病	Parasitic and infectious diseases	19	1	2021	NA
160	一起韦太夫雷登沙门氏菌引起家庭食源性疾病暴发事件的流行病学调查	Epidemiologic investigation of an outbreak of household foodborne illness caused by Salmonella Wettaifredens	陈桂芳,陈雪芳.	Chen Guifang,Chen Xuefang.	医学食疗与健康	Medical Food Therapy and Health	19	15	2021	NA
161	山东省肉杂鸡胚胎带菌情况调查及防控措施	Investigation of embryonic bacterial carriage in broiler hybrid chickens in Shandong Province and preventive and control measures	白明月,孙高贵,张作鹏,赵仁玉,王小康,王方昆,常维山,庚承芳,张劲,梁潇,米雪丽,王金纪.	BAI Mingyue, SUN Gaogui, ZHANG Zuopeng, ZHAO Renyu, WANG Xiaokang, WANG Fangkun, CHANG Weishan, GENG Chengfang, ZHANG Jin, LIANG Xiao, MICHELLE Mi, WANG Jinji.	家禽科学	Poultry Science	NA	6	2021	10.3969/j.issn.1673-1085.2021.06.012
162	7株侵袭型案例性非伤寒沙门菌(iNTS)基因组和毒力特征分析	Genomic and virulence characterization of seven invasive caseous non-typhoidal Salmonella strains (iNTS)	胡豫杰,王伟,许学斌,王艳,崔鑫楠,徐进,李凤琴.	Hu Yujie, Wang Wei, Xu Xuebin, Wang Yan, Cui Xinnan, Xu Jin, Li Fengqin.	中国食品卫生杂志	Chinese Journal of Food Hygiene	33	3	2021	10.13590/j.cjfh.2021.03.001
163	2017—2019年西安市食源性疾病病原学主动监测结果分析	Analysis of Active Surveillance Results of Foodborne Disease Pathogenesis in Xi'an, 2017-2019	刘萍,张锋,刘冬.	LIU Ping,ZHANG Feng,LIU Dong.	公共卫生与预防医学	Public Health and Preventive Medicine	32	6	2021	10.3969/j.issn.1006-2483.2021.06.009
164	一起副溶血性弧菌食物中毒的实验室检测分析	Laboratory analysis of a case of Vibrio parahaemolyticus food poisoning	邱艺燕,欧秀华.	Qiu Yiyan,Ou Xiuhua.	中国卫生标准管理	China Health Standards Management	12	12	2021	10.3969/j.issn.1674-9316.2021.12.019
165	南京市肠道感染性腹泻样本中食源性致病菌分离及耐药监测分析	Analysis of foodborne pathogenic bacteria isolation and drug resistance monitoring in samples of enteric infectious diarrhea in Nanjing, China	金萍,江晓,叶艳华,刘品,王燕,吴正超.	JIN Ping, JIANG Xiao, YE Yanhua, LIU Pin, WANG Yan, WU Zhengchao.	中国临床研究	China Clinical Research	34	8	2021	10.13429/j.cnki.cjcr.2021.08.016
166	安吉县食品食源性致病菌检测结果	Foodborne Pathogenic Bacteria Testing Results for Foods in Angier County	王奕雯,梁志强,顾时平,叶炜,张政.	WANG Yi-Wen, LIANG Zhi-Qiang, GU Shi-Ping, YE Wei, ZHANG Zheng.	预防医学	preventive medicine	33	7	2021	10.19485/j.cnki.issn2096-5087.2021.07.021
167	细菌性食物中毒的微生物学检验分析	Analysis of microbiologic tests for bacterial food poisoning	王霞.	Wang Xia.	健康必读	Health Essentials	NA	22	2021	NA
168	2017年～2019年北京市顺义区成年人食源性疾病主动监测结果分析	Analysis of the results of active surveillance of foodborne diseases among adults in Shunyi District, Beijing, from 2017 to 2019	吕金昌,陈东宛,高彭,何朝,刘秀峰.	Lv JC, Chen DW, Gao P, He CH, Liu XF.	医学信息	Medical Information	34	16	2021	10.3969/j.issn.1006-1959.2021.16.045
169	肉鸡屠宰环节沙门菌和弯曲杆菌的流行性调查及耐药性分析	Epidemiological survey and drug resistance analysis of Salmonella and Campylobacter in broiler slaughtering process	赵琪,丁晓妍,张纯萍,白玉惠,李泽坤,张璐,徐士新.	ZHAO Qi, DING Xiaoyan, ZHANG Chunping, BAI Yuhui, LI Zekun, ZHANG Lu, XU Shixin.	中国家禽	China Poultry	43	6	2021	10.16372/j.issn.1004-6364.2021.06.011
170	甘肃省2018—2020年消毒餐(饮)具微生物检测结果分析	Analysis of microbiological test results of sterilized dining (drinking) utensils in Gansu Province 2018-2020	宋海珍,魏万彩,石红霞,祁叠鸣.	SONG Hai-Zhen, WEI Wan-Cai, SHI Hong-Xia, QI Jian-Ming.	现代食品	Modern Foods	27	9	2021	10.16736/j.cnki.cn41-1434/ts.2021.09.033
171	零售生鲜猪肉中沙门菌污染对居民健康影响的初步定量风险评估	Preliminary quantitative risk assessment of the impact of Salmonella contamination in retail fresh pork on the health of the population	贾华云,王晔茹,王彝白纳,刘阳泰,李莹,白莉.	Jia Huayun, Wang Yeru, Wang Yibaina, Liu Yangtai, Li Ying, Bai Li.	卫生研究	health research	50	4	2021	10.19813/j.cnki.weishengyanjiu.2021.04.018
172	实时荧光定量PCR法检测中药制剂中沙门菌	Detection of Salmonella in Chinese medicinal preparations by real-time fluorescence quantitative PCR method	刘卫德,张文婷,易巧,熊骏,刘绪平.	LIU Weide, ZHANG Wenting, YI Qiao, XIONG Jun, LIU Xuping.	中国现代应用药学	Modern Applied Pharmacy in China	38	7	2021	10.13748/j.cnki.issn1007-7693.2021.07.011
173	222株儿童血培养分离菌的临床分布特点及药敏结果分析	Characterization of clinical distribution of 222 blood culture isolates from children and analysis of drug sensitivity results	朱德永,袁雕,陆兴热.	ZHU De-Yong,YUAN Diao,LU Xing-Je.	检验医学与临床	Laboratory Medicine and Clinical	18	16	2021	10.3969/j.issn.1672-9455.2021.16.028
174	豪猪腹泻的细菌性病原分离及16S rRNA的鉴定	Isolation of bacterial pathogens and identification of 16S rRNA in porcupine diarrhea	周玉照,张小苗,张以芳.	ZHOU Yuzhao, ZHANG Xiaomiao, ZHANG Yifang.	野生动物学报	Journal of Wildlife	42	4	2021	10.3969/j.issn.1000-0127.2021.04.032
175	2015-2019年贵阳市食源性疾病主动监测流行病学及病原学分析	Epidemiologic and Pathogenic Analysis of Foodborne Disease Active Surveillance in Guiyang City, 2015-2019	张开菊,晏云富,刘小华,蒋家俊,江美琴,代华,杨俊.	ZHANG Kaiju, YAN Yunfu, LIU Xiaohua, JIANG Jiajun, JIANG Meiqin, Dai Hua, YANG Jun.	贵州医药	Guizhou medicine	45	9	2021	10.3969/j.issn.1000-744X.2021.09.044
176	新疆某种鸡场蛋鸡沙门氏菌分离鉴定及耐药性分析	Isolation and identification of Salmonella spp. from laying hens in a certain chicken farm in Xinjiang and analysis of drug resistance	苏战强,马晓玉,张毅,张凌,艾柯代·吐鲁洪,佟盼盼.	Su Zhanqiang, Ma Xiaoyu, Zhang Yi, Zhang Ling, Ekodai Tuluhong, Tong Panpan.	动物医学进展	Advances in Animal Medicine	42	11	2021	10.3969/j.issn.1007-5038.2021.11.011
177	2016～2019年康平县食源性致病菌监测结果分析	Analysis of Foodborne Pathogenic Bacteria Surveillance Results in Kamping County, 2016-2019	杨伟才.	YANG Weicai.	中外女性健康研究	Chinese and Foreign Women's Health Research	NA	17	2021	NA
178	2018年烟台市同期五起伤寒病原学研究及溯源分析	Pathogenetic study and traceability analysis of five cases of typhoid fever in Yantai City during the same period in 2018	宫月华,朱董楠,王彦青,李燕,宋燕,邹晓楠,刘文娟,徐迎春.	GONG Yuehua, ZHU Dongnan, WANG Yanqing, LI Yan, SONG Yan, ZOU Xiaonan, LIU Wenjuan, XU Yingchun.	中华预防医学杂志	Chinese Journal of Preventive Medicine	55	1	2021	10.3760/cma.j.cn112150-20200624-00922
179	北京市顺义区腹泻病例分离沙门氏菌耐药特征分析	Characterization of drug resistance of Salmonella spp. isolated from diarrhea cases in Shunyi District, Beijing, China	靳红武,张赫,张爽,冀国强,马红梅,李颖.	JIN Hongwu, ZHANG He, ZHANG Shuang, JI Guoqiang, MA Hongmei, LI Ying.	中国食品卫生杂志	Chinese Journal of Food Hygiene	33	3	2021	10.13590/j.cjfh.2021.03.010
180	2020年宁夏地区沙门氏菌病原学特征及耐药性分析	Pathogenetic characterization and drug resistance analysis of Salmonella in Ningxia in 2020	李惠娟,魏琼,张燕飞.	LI Huijuan,WEI Qiong,ZHANG Yanfei.	宁夏医学杂志	Ningxia Medical Journal	43	8	2021	10.13621/j.1001-5949.2021.08.0767
181	广州市鸡肉中科瓦利斯沙门菌的耐药性及分子分型研究	Drug resistance and molecular typing study of Salmonella Corvallis in chicken meat in Guangzhou, China	刘海霞,邬雨倩,詹泽强,黄雪欢,瞿孝云,马叶本,叶存栋,廖明,张建民.	LIU Haixia, WU Yuqian, ZHAN Zeqiang, HUANG Xuehuan, QU Xiaoyun, MA Yeben, YE Cundong, LIAO Ming, ZHANG Jianmin.	中国兽医杂志	Chinese Veterinary Journal	57	4	2021	NA
182	粪便检验技术在季节性腹泻160例患者诊治中的临床研究	Clinical study of fecal examination technique in the diagnosis and treatment of 160 patients with seasonal diarrhea	吴祥铭.	Wu, Xiangming.	自我保健	self-care	NA	11	2021	NA
183	2013-2018年隆阳区细菌性食物中毒检测结果分析	Analysis of Bacterial Food Poisoning Detection Results in Longyang District, 2013-2018	陈思行.	Chen, S.H. .	世界最新医学信息文摘	World's Newest Medical Information Digest	21	65	2021	10.3969/j.issn.1671-3141.2021.65.156
184	苏淮仔猪腹泻细菌性病原的分离鉴定与耐药性分析	Isolation and identification of bacterial pathogens of diarrhea in Suhuai piglets and analysis of drug resistance	王礼伟,周刚,柏传茂,杨生明,郭永久,唐炎,汪国莲.	WANG Li-Wei, ZHOU Gang, BER Chuan-Mao, YANG Sheng-Ming, GUO Yong-Long, TANG Yan, WANG Guo-Lian.	江苏农业科学	Jiangsu Agricultural Science	49	11	2021	10.15889/j.issn.1002-1302.2021.11.023
185	大便常规检验在季节性腹泻诊治中的应用	Routine stool tests in the diagnosis and treatment of seasonal diarrhea	赵春雨.	Zhao, Chunyu.	自我保健	self-care	NA	4	2021	NA
186	2016-2019年辽宁省肠炎沙门菌分离株分子分型及其耐药性	Molecular typing of Salmonella enterica isolates and their drug resistance in Liaoning Province, 2016-2019	耿英芝,于淼,李飞,张铭琰,张眉眉.	GENG Yingzhi, YU Miao, LI Fei, ZHANG Mingyan, ZHANG Meimei.	中国微生态学杂志	Chinese Journal of Microecology	33	7	2021	10.13381/j.cnki.cjm.202107005
187	进口饲料中沙门氏菌的分离鉴定及其药敏分析	Isolation and identification of Salmonella spp. from imported feeds and their drug sensitivity analysis	林颖峥,陈志飞,费娅绯,李思思,张强,陈皆蒨,王恒安,李树清.	LIN Ying Zheng, CHEN Zhi Fei, FEI Ya Him, LI Si Si, ZHANG Qiang, CHEN Jing Sally, WANG Heng An, LI Shu Qing.	中国动物检疫	China Animal Quarantine	38	10	2021	10.3969/j.issn.1005-944X.2021.10.009
188	兰州市餐饮食品、餐具食源性致病菌监测结果分析	Analysis of foodborne pathogenic bacteria monitoring results of catering food and tableware in Lanzhou city	李羽翡,芮文君,傅雷,李羽翠.	Li Yufei, Rui Wenjun, Fu Lei, Li Yucui.	中国食物与营养	China Food and Nutrition	27	7	2021	10.3969/j.issn.1006-9577.2021.07.002
189	2009-2018年深圳市食物中毒事件流行病学分析	Epidemiologic analysis of food poisoning incidents in Shenzhen, 2009-2018	刘建平,张锦周,梁浩,潘柳波,周彦.	LIU Jian-Ping, ZHANG Jin-Zhou, LIANG Hao, PAN Liu-Bo, ZHOU Yan.	公共卫生与预防医学	Public Health and Preventive Medicine	32	3	2021	10.3969/j.issn.1006-2483.2021.03.010
190	2018-2019年北京市门头沟区食源性疾患分离沙门氏菌的病原学特征分析	Pathogenetic characterization of Salmonella spp. isolated from foodborne diseases in Mentougou District, Beijing, 2018-2019	刘海涛,吕秋艳,赵香菊.	LIU Hai-Tao,LV Qiu-Yan,ZHAO Xiang-Ju.	养生保健指南	Health and Wellness Guide	NA	35	2021	NA
191	2015-2019年天津市宁河区食源性疾病监测结果分析	Analysis of Foodborne Disease Surveillance Results in Ninghe District, Tianjin, 2015-2019	么立满,刘爽.	Mou Liman, Liu Shuang.	职业与健康	Occupational and health	37	13	2021	NA
192	2015-2019年北京市海淀区感染性腹泻病原菌监测结果	Monitoring results of infectious diarrhea pathogenic bacteria in Haidian District, Beijing, 2015-2019	邵云平,郭黎,蔡伟.	Shao Yunping,Guo Li,Cai Wei.	职业与健康	Occupational and health	37	14	2021	NA
193	一起肠炎沙门菌引起食源性疾病暴发的溯源性分析	Traceability analysis of a foodborne illness outbreak caused by Salmonella enteritidis	戚浩彧,吴玲玲,炊慧霞,李艳芬,崔莹,廖兴广.	CHI Hao-Yu, WU Ling-Ling, COOK Hui-Hsia, LI Yan-Fen, CUI Ying, LIAO Xing-Guang.	中国卫生检验杂志	Chinese Journal of Hygiene and Inspection	31	9	2021	NA
194	一起斯坦利沙门菌暴发疫情快速检测诊断分析	Diagnostic analysis of a Salmonella stanleyi outbreak outbreak by rapid testing	沈来红,魏小庆,封正娟,谭琳,陈嫣,刘相鲲,杨小蓉.	SHEN Laihong, WEI Xiaoqing, FENG Zhengjuan, TAN Lin, CHEN Yan, LIU Xiangkun, YANG Xiaorong.	预防医学情报杂志	Journal of Preventive Medicine Intelligence	37	7	2021	NA
195	不同来源的沙门菌耐药性监测及结果分析	Surveillance of drug resistance of Salmonella from different sources and analysis of the results	黄鑫,刘桂华,张炜煜,王艳秋,龚云伟,张立夫.	HUANG Xin, LIU Guihua, ZHANG Weiyu, WANG Yanqiu, GONG Yunwei, ZHANG Lifu.	中国卫生工程学	China Health Engineering	20	3	2021	10.19937/j.issn.1671-4199.2021.03.008
196	鸡场沙门氏菌分离鉴定及药敏试验	Isolation and identification of Salmonella in chicken farms and drug sensitivity test	乜英青.	XYQ.	中国畜禽种业	China Livestock and Poultry Breeding Industry	17	4	2021	10.3969/j.issn.1673-4556.2021.04.031
197	成人腹泻病原微生物的检验	Tests for pathogenic microorganisms in adult diarrhea	唐翠连.	Tang Cuilian.	家庭生活指南	Family Life Guide	37	15	2021	NA
198	细菌性食物中毒的微生物学检验	Microbiologic tests for bacterial food poisoning	李嫔.	Li Concubine.	饮食保健	Dietary care	NA	26	2021	NA
199	2017-2019年济南市细菌性食源性疾病主要病原体流行特征分析	Characterization of the prevalence of major pathogens of bacterial foodborne diseases in Jinan, 2017-2019	杨丽,孙婷,林旭,段德水,刘铁诚.	YANG Li, SUN Ting, LIN Xu, DUAN Deshui, LIU Tiecheng.	华南预防医学	South China Preventive Medicine	47	3	2021	10.12183/j.scjpm.2021.0339
200	北京市密云区腹泻相关病原流行特征及腹泻病原菌耐药谱研究	Epidemiological characteristics of diarrhea-associated pathogens and drug resistance spectrum of diarrhea-associated pathogens in Miyun District, Beijing, China	张巍巍,冯宝立,王金龙,韩雅俊,何广学.	ZHANG Weiwei,FENG Baoli,WANG Jinlong,HAN Yajun,HE Guangxue.	疾病监测	Disease surveillance	36	4	2021	NA
201	深圳市急性感染性腹泻病人来源沙门菌监测情况	Surveillance of Salmonella from the source of patients with acute infectious diarrhea in Shenzhen, China	陈浩川,张金金,吴炫桢,许玉成,欧泳萱,申红卫.	CHEN Haochuan, ZHANG Jinjin, WU Hyunzhen, XU Yucheng, OU Yongxuan, SHEN Hongwei.	热带医学杂志	Journal of Tropical Medicine	21	3	2021	10.3969/j.issn.1672-3619.2021.03.027
202	重庆市北碚区宠物源沙门氏菌耐药性监测及ESBL和PMQR基因检测	Drug resistance monitoring and ESBL and PMQR genetic testing of pet-derived Salmonella in Beibei District, Chongqing, China	王旭东,王凡,周冰倩,杨梅,丁红雷.	WANG XD, WANG F, ZHOU Bingqian, YANG Mei, DING Honglei.	微生物学通报	Microbiology Bulletin	48	8	2021	10.13344/j.microbiol.china.210357
203	浅谈细菌性食物中毒病原菌的调查与预防	An introduction to the investigation and prevention of bacterial food poisoning pathogens	吴世娟.	Wu Sijuan.	健康必读	Health Essentials	NA	11	2021	NA
204	沙门氏菌鉴定和分型方法比对研究	Comparative study of methods for identification and typing of Salmonella spp.	李赫婧,王立平,杨红莲,薛晨玉,王丹.	Li HJ,Wang LP,Yang HL,Xue CY,Wang D.	现代食品	Modern Foods	27	14	2021	10.16736/j.cnki.cn41-1434/ts.2021.14.044
205	一例沙门菌感染伴抗菌药过敏患者的病例分析	A case study of a patient with Salmonella infection with antimicrobial drug allergy	邓敏,李鹃鹃,丁楠,王卓.	Deng M, Li Juanjuan, Ding N, Wang Zhuo.	药学实践杂志	Journal of Pharmacy Practice	39	5	2021	10.12206/j.issn.1006-0111.202103009
206	2017年-2019年菏泽市食品中食源性致病菌监测结果分析	Analysis of foodborne pathogenic bacteria monitoring results in food in Heze City, 2017-2019	刘伟,刘艳荣.	LIU Wei,LIU Yanrong.	中国卫生检验杂志	Chinese Journal of Hygiene and Inspection	31	5	2021	NA
207	1起高原地区沙门氏菌污染引起的群体食源性腹泻调查分析	Investigation and analysis of 1 case of mass foodborne diarrhea caused by Salmonella contamination in a highland area	何旭鑫,欧珠,史二丽,杨洋,次仁卓玛,陈洲斯,吉拉,巴桑拉姆.	He Xuxin, Ozhu, Shi Erli, Yang Yang, Tsering Drolma, Chen Zhoushi, Jila, Pasang Ram.	医药前沿	Medical Frontiers	11	18	2021	NA
208	牛细菌性疾病应用抗生素治疗的观察分析	Observational analysis on the application of antibiotic therapy for bacterial diseases in cattle	裴桂霞,刘士刚.	Pei Guixia, Liu Shigang.	中国畜禽种业	China Livestock and Poultry Breeding Industry	17	5	2021	10.3969/j.issn.1673-4556.2021.05.099
209	猪肉中沙门氏菌的分离鉴定及PCR快速检测分析	Isolation and identification of Salmonella spp. in pork and analysis by PCR rapid detection	崔霞.	Cui Xia.	食品安全导刊	Food Safety Guide	NA	24	2021	NA
210	2018-2019年眉山市某食品厂芝麻酱生产加工环节微生物污染状况调查	Investigation on the microbial contamination status of sesame paste production and processing in a food factory in Meishan City, 2018-2019	邓涛,梅淑华,李林,杨光武.	Deng T, Mei S, Li L, Yang GW.	寄生虫病与感染性疾病	Parasitic and infectious diseases	19	1	2021	NA
211	生鲜肉中3种食源性致病菌Taqman多重荧光定量PCR检测方法的建立	Establishment of Taqman multiplex fluorescence quantitative PCR method for the detection of three foodborne pathogens in raw meat	陈秀琴,林甦,郑敏,黄梅清.	CHEN Xiuqin, LIN Chou, ZHENG Min, HUANG Meiqing.	福建畜牧兽医	Fujian Animal Husbandry and Veterinary Medicine	43	3	2021	10.3969/j.issn.1003-4331.2021.03.008
212	食源性致病菌带菌情况检测结果分析	Analysis of Foodborne Pathogenic Bacteria Carrying Status Detection Results	曲彩红.	Qu Caihong.	临床研究	clinical research	29	9	2021	NA
213	腰椎经椎弓根动态固定术后感染的临床特征及治疗策略	Clinical characteristics and treatment strategies of infection after lumbar transpedicular dynamic fixation	刘列华,罗磊,李培,赵晨,高永建,王羿阳,邹略滔,周强.	LIU Lehua, LUO Lei, LI Pei, ZHAO Chen, GAO Yongjian, WANG Yiyang, ZOU Liutao, ZHOU Qiang.	中华骨科杂志	Chinese Journal of Orthopaedics	41	17	2021	10.3760/cma.j.cn121113-20210316-00244
214	一起由肠炎沙门菌引起的学校食源性疾病暴发调查分析	Investigation and analysis of a school foodborne disease outbreak caused by Salmonella enteritidis	萧松建,吴燕飞,刘东妹,方艳梅,阮峰.	XIAO Songjian,WU Yanfei,LIU Dongmei,FANG Yanmei,RUAN Feng.	中国食品卫生杂志	Chinese Journal of Food Hygiene	33	5	2021	10.13590/j.cjfh.2021.05.014
215	2019年太原市疾控中心食源性致病菌检验室环境监测结果分析	Analysis of the results of the environmental monitoring of the foodborne pathogen testing laboratory at the CDC in Taiyuan in 2019	教霞,刘越连,杨舒筠,杨枫,王志强.	Teaching Xia, Liu Yuelian, Yang Shuyun, Yang Feng, Wang Zhiqiang.	中国药物与临床	China Drugs and Clinics	21	7	2021	10.11655/zgywylc2021.07.066
216	一起肠炎沙门菌食物中毒事件病原学分析	Pathogenetic analysis of a Salmonella enteritidis food poisoning incident	王轶,宋秋坤,石岩,李艳艳,郭晏强.	WANG Yi, SONG Qiukun, SHI Yan, LI Yanyan, GUO Yanqiang.	医学动物防制	Medical Animal Control	37	8	2021	10.7629/yxdwfz202108016
217	生猪屠宰场中沙门菌的传播特点和防控新技术	Characteristics of Salmonella transmission and new techniques for prevention and control in pig slaughterhouses	彭通通,潘明星,孟闯,焦新安,潘志明.	PENG Tongtong, PAN Mingxing, MENG Gang, JIAO Xinan, PAN Zhiming.	畜牧与兽医	Livestock and Veterinary Medicine	53	5	2021	NA
218	三门县食源性疾病监测结果分析	Analysis of Foodborne Illness Surveillance Results in Sanmen County	祁先群,王子友,郑涛涛.	QI Xianqun, WANG Ziyou, ZHENG Tao-tao.	预防医学	preventive medicine	33	6	2021	10.19485/j.cnki.issn2096-5087.2021.06.023
219	贵州省即食米面制品食源性致病菌污染及病原特征分析	Characterization of foodborne pathogenic bacteria contamination and pathogen analysis of ready-to-eat rice and noodle products in Guizhou Province	周藜,周倩,黄靖宇,向婧姝,张德著,张豫,安丽娜,蔡娜,郭华.	ZHOU Qua, ZHOU Qian, HUANG Jingyu, XIANG Jingshu, ZHANG Dezhu, ZHANG Yu, AN Lina, CAI Na, GUO Hua.	现代预防医学	Modern Preventive Medicine	48	11	2021	NA
220	全面生化反应检测沙门氏菌的诊断价值探讨	Exploration of the diagnostic value of a comprehensive biochemical reaction for the detection of Salmonella spp.	周宇轩,全颖莹.	Zhou YX, Quan YY.	医学食疗与健康	Medical Food Therapy and Health	19	12	2021	NA
221	腹泻儿童病例病原学检出情况及其特征	Detection and characterization of the aetiology of cases of diarrhea in children	潘先莉,李敏,王文慧,占达丽.	PAN Xianli, LI Min, WANG Wenhui, ZHAN Dali.	华南预防医学	South China Preventive Medicine	47	3	2021	10.12183/j.scjpm.2021.0284
222	多重PCR检测在肠道致病菌检测中的作用	The role of multiplex PCR assays in the detection of enteric pathogenic bacteria	饶小惠.	Rao Xiaohui .	医学美学美容	Medical Aesthetics	NA	18	2021	NA
223	不同快速检测方法在食品沙门氏菌分离鉴定和分型中的应用对比	Comparison of different rapid test methods for the isolation, identification and typing of Salmonella spp. in foodstuffs	何志勇.	HO CHI YUNG .	微量元素与健康研究	Trace Elements and Health Research	38	4	2021	NA
224	2015年～2019年顺义区感染性腹泻监测病例细菌性病原谱监测结果分析	Analysis of the results of bacterial pathogen spectrum monitoring of infectious diarrhea surveillance cases in Shunyi District from 2015 to 2019	李红霞,皮海轮,张文增,史继新,王安娜.	LI Hongxia,PI Hailun,ZHANG Wenzeng,SHI Jixin,WANG Anna.	医学信息	Medical Information	34	10	2021	10.3969/j.issn.1006-1959.2021.10.042
225	广东省揭阳市2018—2020年细菌性食物中毒的病原学检测结果分析	Analysis of pathogenicity test results of bacterial food poisoning in Jieyang City, Guangdong Province, 2018-2020	黄晓平,翁奕敏,史煜曼.	HUANG Xiaoping, WENG Yimin, SHI Yueman.	河南医学研究	Henan Medical Research	30	18	2021	10.3969/j.issn.1004-437X.2021.18.014
226	一起农村宴席引起的肠炎沙门氏菌食物中毒事件分析	Analysis of a Salmonella enteritidis food poisoning incident caused by a rural banquet	宋秋坤,赵雯婧,王轶,郭晏强,李爱军,张璐.	SONG Qiu-Kun, ZHAO Wen-Jing, WANG Yi, GUO Yan-Qiang, LI Ai-Jun, ZHANG Lu.	河南预防医学杂志	Henan Journal of Preventive Medicine	32	3	2021	10.13515/j.cnki.hnjpm.1006-8414.2021.03.027
227	广东省中山市2018-2019年沙门菌血清型分布、耐药性及分子分型	Salmonella serotype distribution, drug resistance and molecular typing in Zhongshan City, Guangdong Province, China, 2018-2019	仇绮琳,郑悦康,刘绮明,区金结.	Qiu Qilin, Zheng Yuekang, Liu Qiming, Au Jinjie.	中国热带医学	Chinese Tropical Medicine	21	8	2021	10.13604/j.cnki.46-1064/r.2021.08.09
228	2015-2020年四川省食源性疾病哨点医院监测结果分析	Analysis of Monitoring Results of Sentinel Hospitals for Foodborne Diseases in Sichuan Province, 2015-2020	林黎,周玉锦,张誉,陈文,兰祎婷,许毅.	LIN Li, ZHOU Yujin, ZHANG Yu, CHEN Wen, LAN Yiting, XU Yi.	预防医学情报杂志	Journal of Preventive Medicine Intelligence	37	6	2021	NA
229	56例儿童鼠伤寒沙门菌肠炎的临床特点分析	Analysis of clinical characteristics of 56 cases of Salmonella typhimurium enteritis in children	李孟珠,袁林,卓志强.	LI Mengzhu, YUAN Lin, ZHUO Zhiqiang.	中国小儿急救医学	China Pediatric Emergency Medicine	28	6	2021	10.3760/cma.j.issn.1673-4912.2021.06.020
230	贵州省2017-2018年非伤寒沙门菌临床分离株耐药及分子分型研究	Drug resistance and molecular typing of non-typhoidal Salmonella clinical isolates in Guizhou Province, 2017-2018	龙利,游旅,韦小瑜,李世军,王丹,黄俊飞,童毅,郭华,王铭,汪俊华.	LONG Li, YU Travel, WEI Xiaoyu, LI Shijun, WANG Dan, HUANG Junfei, TONG Yi, GUO Hua, WANG Ming, WANG Junhua.	中国人兽共患病学报	Chinese Journal of Zoonosis	37	7	2021	10.3969/j.issn.1002-2694.2021.00.099
231	食源性疾病监测中病原微生物检验结果探讨	A discussion of pathogenic microorganism test results in foodborne disease surveillance	林志永,陈积月.	Lin, C.Y., Chen, J.Y..	饮食保健	Dietary care	NA	22	2021	NA
232	实时荧光定量聚合酶链反应法检测沙门菌与志贺菌的结果分析	Analysis of the results of real-time fluorescence quantitative polymerase chain reaction assay for the detection of Salmonella and Shigella spp.	曹原.	Cao Yuan.	实用医技杂志	Journal of Practical Medical Technology	28	7	2021	10.19522/j.cnki.1671-5098.2021.07.022
233	2016-2019年北京市通州区食源性疾病主动监测病原体流行特征分析	Characterization of pathogen prevalence for active surveillance of foodborne diseases in Tongzhou District, Beijing, 2016-2019	江南,张萍,吴建军,张海鹃,马晓晨.	Jiang N, Zhang P, Wu JJ, Zhang HJ, Ma XC.	职业与健康	Occupational and health	37	13	2021	NA
234	2019年四川省食源性疾病暴发事件分析	Analysis of foodborne disease outbreaks in Sichuan Province in 2019	陈文,许毅,林黎.	Chen W, Xu Y, Lin Li.	预防医学情报杂志	Journal of Preventive Medicine Intelligence	37	8	2021	NA
235	对比分析小儿沙门菌和轮状病毒肠炎的临床特点及用药	Comparative analysis of clinical characteristics and medication of pediatric salmonella and rotavirus enteritis	白佳利,李韬,宋晋,范鹏斌,王丽红.	BAI Jiali, LI Tao, SONG Jin, FAN Pengbin, WANG Lihong.	世界最新医学信息文摘	World's Newest Medical Information Digest	21	36	2021	10.3969/j.issn.1671-3141.2021.36.088
236	2018—2020年白山市食品中食源性致病菌检测结果分析	Analysis of Foodborne Pathogenic Bacteria Detection Results in Food in Baishan City, 2018-2020	张敏,孙延芳.	Zhang M, Sun YF.	中国卫生产业	China Health Industry	18	9	2021	10.16659/j.cnki.1672-5654.2021.09.178
237	嘉定区市售食品致病性微生物监测结果	Pathogenic microorganisms monitoring results of foods sold in Jiading District	董玉婷,彭慧,程仁杰,季莹,袁红.	DONG Yuting, PENG Hui, CHENG Renjie, JI Ying, YUAN Hong.	预防医学	preventive medicine	33	5	2021	10.19485/j.cnki.issn2096-5087.2021.05.026
238	沙门菌临床检验中的全面生化反应和血清学检验的应用价值及准确性分析	Analysis of the application value and accuracy of comprehensive biochemical reactions and serologic tests in the clinical examination of Salmonella spp.	李惠芳,王红梅.	Li Huifang,Wang Hongmei.	保健文汇	Health literacy	22	25	2021	NA
239	南京市2018年食源性疾病主动监测流行病学特征	Epidemiologic Characteristics of Active Foodborne Disease Surveillance in Nanjing 2018	金迪,郭宝福,孙桂菊.	JIN Di, GUO Bao-Fu, SUN Gui-Ju.	中国公共卫生	China Public Health	37	3	2021	10.11847/zgggws1128260
240	内江市2015-2019年人群中食源性疾病流行特征和重要致病因子感染情况分析	Analysis of prevalence characteristics of foodborne diseases and infection of important causative factors in the population of Neijiang City, 2015-2019	罗月,应俊强,薛春洪,何远东,朱永义,李红英.	LUO Yue, YING Junqiang, XUE Chunhong, HE Yuandong, ZHU Yongyi, LI Hongying.	医学动物防制	Medical Animal Control	37	5	2021	10.7629/yxdwfz202105011
241	2018—2020年某医院食源性疾病主动监测分析	Analysis of Active Surveillance for Foodborne Illness in a Hospital, 2018-2020	乔红英.	Qiao Hongying.	河南医学研究	Henan Medical Research	30	11	2021	10.3969/j.issn.1004-437X.2021.11.014
242	一起鼠伤寒沙门菌食物中毒的病原学检测与溯源分析	Pathogenetic detection and traceability analysis of a Salmonella typhimurium food poisoning case	徐兰,钱惠芬,吴鹏程,施菊萍,施爱萍,樊飞,刘芳.	XU Lan, QIAN Huifen, WU Pengcheng, SHI Juping, SHI Aiping, FAN Fei, LIU Fang.	医学动物防制	Medical Animal Control	37	5	2021	10.7629/yxdwfz202105007
243	2020年山东省牛羊疫病报告及监测数据分析	2020 Shandong Province Cattle and Sheep Disease Report and Monitoring Data Analysis	马珍驰,陈峰,渠珂,吕桂霞,徐栋,党安坤.	MA Zhenchi, CHEN Feng, QU Ke, LV Guixia, XU Dong, DANG Ankun.	中国动物检疫	China Animal Quarantine	38	7	2021	10.3969/j.issn.1005-944X.2021.07.007
244	大肠埃希菌所致儿童急性腹泻流行病学调查及耐药性分析	Epidemiologic survey of acute diarrhea in children due to Escherichia coli and analysis of drug resistance	王敏.	Wang Min.	中国国境卫生检疫杂志	China Border Sanitary and Quarantine Journal	44	3	2021	10.16408/j.1004-9770.2021.03.008
245	细菌性食物中毒的微生物学检验	Microbiologic tests for bacterial food poisoning	雷慧欣,郭凡.	Lei, Huixin, Guo, Fan.	中外食品工业	Chinese and foreign food industry	NA	7	2021	10.12325/j.issn.1672-5336.2021.07.060
246	2018-2020年天津市津南区食源性致病菌分布及药敏分析	Distribution and drug sensitivity analysis of foodborne pathogenic bacteria in Jinnan District, Tianjin, China, 2018-2020	孙雅娜,刘坚龄,梁广忠,李胜强,李龙玉,郑梅,杨勇,柯慧.	SUN Yana, LIU Jianling, LIANG Guangzhong, LI Shengqiang, LI Longyu, ZHENG Mei, YANG Yong, KE Hui.	中国食品卫生杂志	Chinese Journal of Food Hygiene	33	5	2021	10.13590/j.cjfh.2021.05.005
247	381例艾滋病患者肠道感染情况及耐药性分析	Analysis of intestinal infections and drug resistance in 381 AIDS patients	谢璐蔓,黄葵,覃善芳.	Xie Luman, Huang Kwai, Qin Shanfang.	新发传染病电子杂志	Electronic Journal of Emerging Infectious Diseases	6	3	2021	10.19871/j.cnki.xfcrbzz.2021.03.012
248	艾滋病相关机会性感染病原菌分布及耐药性分析	Analysis of the distribution and drug resistance of pathogenic bacteria in AIDS-related opportunistic infections	易银,陈铭,张立丽,张世斌.	Yi Y, Chen M, Zhang LL, Zhang SB.	标记免疫分析与临床	Labeling Immunoassays and Clinical	28	7	2021	10.11748/bjmy.issn.1006-1703.2021.07.002
249	天水市儿童腹泻感染病原谱分析	Analysis of the pathogenic spectrum of children's diarrhea infection in Tianshui City, China	魏克敏,李莉,史东坡,于德山,马建中,白丽伟.	WEI Kemin, LI Li, SHI Dongpo, YU Deshan, MA Jianzhong, BAI Liwei.	中国卫生检验杂志	Chinese Journal of Hygiene and Inspection	31	13	2021	NA
250	2015-2019年北京市海淀区食源性腹泻病原监测结果流行特征分析	Epidemiological characterization of foodborne diarrhea pathogen monitoring results in Haidian District, Beijing, 2015-2019	刘伟,尹可欣,赵振.	LIU Wei, YIN Kexin, ZHAO Zhen.	寄生虫病与感染性疾病	Parasitic and infectious diseases	19	3	2021	NA
251	太原地区沙门菌耐药性分析及毒力基因检测	Analysis of drug resistance and virulence gene detection of Salmonella in Taiyuan area	李轶平,赵利峰,郭晓芳,张晓华,梁丽绒,王骥涛.	LI Yiping, ZHAO Lifeng, GUO Xiaofang, ZHANG Xiaohua, LIANG Lizhong, WANG Jitao.	中国药物与临床	China Drugs and Clinics	21	18	2021	10.11655/zgywylc2021.18.009
252	2018-2019年北京市门头沟区感染性腹泻患者便样本弯曲菌检测结果分析	Analysis of Campylobacter detection results of stool samples from patients with infectious diarrhea in Mentougou District, Beijing, China, 2018-2019	吕秋艳,李龙建,刘海涛,赵香菊.	Lv Qiuyan, Li Longjian, Liu Haitao, Zhao Xiangju.	首都公共卫生	Capital Public Health	15	2	2021	NA
253	许昌地区2013～2020年细菌性食物中毒检测结果分析	Analysis of Bacterial Food Poisoning Detection Results in Xuchang Region from 2013 to 2020	张艳红,刘冰.	Zhang Yanhong,Liu Bing.	首都食品与医药	Capital Food and Medicine	28	12	2021	10.3969/j.issn.1005-8257.2021.12.081
254	大便常规检验在季节性腹泻检验中的临床效果评价	Evaluation of the clinical effectiveness of routine stool tests in the testing of seasonal diarrhea	项少黎,吴金良.	Xiang Shaoli,Wu Jinliang.	中国保健营养	China Health Nutrition	31	29	2021	NA
255	425例学前儿童沙门氏菌腹泻临床特征、病原体血清学及耐药性分析	Analysis of clinical characteristics, pathogen serology and drug resistance of 425 cases of Salmonella diarrhea in preschool children	张炽伦,谭南,杨晓华,何嘉麟,简晓毅,袁春雷.	ZHANG Chi-Lun, TAN Nan, YANG Xiao-Hua, HE Jia-Lin, JAN Xiao-Yi, YUAN Chun-Lei.	医学检验与临床	Medical Laboratory and Clinical	32	7	2021	10.3969/j.issn.1673-5013.2021.07.008
256	2019年苏州市相城区1起幼儿园札如病毒聚集性疫情调查	Investigation of a clustered outbreak of zarovirus in 1 kindergarten in Xiangcheng District, Suzhou, China, 2019	申井强,吴向青,杨静静,季顺峰,谭亚运.	Shen Jingqiang, Wu Xiangqing, Yang Jingjing, Ji Shunfeng, Tan Yayun.	江苏预防医学	Jiangsu Preventive Medicine	32	4	2021	10.13668/j.issn.1006-9070.2021.04.033
257	四川省动物源常见细菌耐药性现状	Current status of drug resistance of common bacteria of animal origin in Sichuan Province	郝运,周沁怡,李锐,杨华,郝力力,唐标.	Hao Yun, Zhou Qinyi, Li Rui, Yang Hua, Hao Lili, Tang Biao.	动物医学进展	Advances in Animal Medicine	42	8	2021	10.3969/j.issn.1007-5038.2021.08.020
258	老年免疫缺陷病合并败血症患者病原菌分布及药物敏感性分析	Distribution of pathogenic bacteria and analysis of drug susceptibility in elderly patients with combined sepsis of immunodeficiency diseases	李丽丽,宋立罡,叶加建,薛小英,江莉莉,强华.	Li Lili, Song Ligang, Ye Jiajian, Xue Xiaoying, Jiang Lili, Qiang Hua.	中国微生态学杂志	Chinese Journal of Microecology	33	3	2021	10.13381/j.cnki.cjm.202103016
259	2017年至2020年儿童感染性腹泻沙门菌和志贺菌分布及药敏结果	Distribution and drug sensitivity results of Salmonella and Shigella in infectious diarrhea in children, 2017-2020	黄海林,李小娟,尹建雯,蒋鸿超.	H.L. Huang,S.J. Li,J.W. Yin,H.C. Jiang.	昆明医科大学学报	Journal of Kunming Medical University	42	7	2021	10.12259/j.issn.2095-610X.S20210713
260	儿童血培养常见病原菌耐药性分析	Analysis of drug resistance of common pathogenic bacteria in blood cultures of children	彭军,黄孝天,柯江维,周艳.	PENG Jun, HUANG Xiaotian, KE Jiangwei, ZHOU Yan.	实验与检验医学	Laboratory and Laboratory Medicine	39	3	2021	10.3969/j.issn.1674-1129.2021.03.026
261	2018-2019年金山区食源性致病菌污染情况	Foodborne Pathogenic Bacterial Contamination in Jinshan District, 2018-2019	阙凤霞,韩东方,钟海明,俞丹丹,叶玉龙.	QUE Fengxia, HAN Dongfang, ZHONG Haiming, YU Dandan, YE Yulong.	实用预防医学	Practical Preventive Medicine	28	8	2021	10.3969/j.issn.1006-3110.2021.08.029
262	邯郸地区奶牛乳房炎病原菌的分离鉴定及耐药性分析	Isolation and characterization of mastitis pathogens from dairy cows in Handan and analysis of drug resistance	张楠,张博,石玉祥.	ZHANG Nan,ZHANG Bo,SHI Yu-Xiang.	中国奶牛	Chinese dairy cow	NA	9	2021	10.19305/j.cnki.11-3009/s.2021.09.010
263	一起鼠伤寒沙门菌单相变异株引起食源性疾病暴发的检测分析	Detection and analysis of a foodborne disease outbreak caused by a monophasic mutant strain of Salmonella typhimurium	张勇,梁秀川,赵士程,勾红梅,王艳容,吴婷.	ZHANG Yong, LIANG Xiuchuan, ZHAO Shicheng, GOU Hongmei, WANG Yanrong, WU Ting.	预防医学情报杂志	Journal of Preventive Medicine Intelligence	37	6	2021	NA
264	2019年扬州市食源性疾病主动监测病原学结果分析	Analysis of pathogenicity results of active foodborne disease surveillance in Yangzhou City in 2019	郭娟,袁帅,邹莉,朱月潜.	GUO Juan, YUAN Shuai, ZOU Li, ZHU Yueqian.	职业与健康	Occupational and health	37	8	2021	NA
265	北京市2010-2020年多重耐药肯塔基沙门菌流行特征分析	Characterization of the prevalence of multidrug-resistant Salmonella Kentucky in Beijing, 2010-2020	曲梅,黄瑛,田祎,张新,贾蕾,吕冰,王全意.	QU Mei, HUANG Ying, TIAN Yi, ZHANG Xin, JIA Lei, LU Bing, WANG Quanyi.	中华流行病学杂志	Chinese Journal of Epidemiology	42	7	2021	10.3760/cma.j.cn112338-20201206-01382
266	江苏省2015-2019年沙门氏菌的血清型和耐药状况分析	Analysis of Salmonella Serotypes and Drug Resistance Status in Jiangsu Province, 2015-2019	沈赟,秦思,郑东宇,霍翔.	Shen, Eddie, Qin, S., Zheng, D. Y., and Huo, X..	现代预防医学	Modern Preventive Medicine	48	12	2021	NA
267	肛拭子标本实时荧光聚合酶链反应法在从业人员健康体检肠道沙门氏菌快速检测中的应用价值	The value of real-time fluorescence polymerase chain reaction method for anal swab specimens in the rapid detection of Salmonella enterica in health checkups for practitioners	赵卫,刘萌萌.	ZHAO Wei,LIU Mengmeng.	首都食品与医药	Capital Food and Medicine	28	13	2021	10.3969/j.issn.1005-8257.2021.13.052
268	武汉市大小餐馆饮食食品微生物抽样检测结果探讨	Discussion on the results of microbiological sampling and testing of dietary food in large and small restaurants in Wuhan city	马韵婕.	Ma Yunjie.	现代食品	Modern Foods	29	20	2021	10.16736/j.cnki.cn41-1434/ts.2021.20.057
269	细菌性食物中毒患者病原学情况及微生物检验效果研究	A study of the pathogenetic profile of patients with bacterial food poisoning and the effect of microbiologic testing	王天斯.	WANG TIANS.	中国现代医生	Modern Doctors of China	59	13	2021	NA
270	衢州市2017年-2019年生畜肉沙门菌监测结果分析	Analysis of Salmonella monitoring results of raw animal meat in Quzhou City, 2017-2019	万圣,吕磊,赵士光,郑水萍,陈卫国,蓝岳云.	Wan S, Lv L, Zhao Shiguang, Zheng Shuping, Chen Weiguo, Lan Yueyun.	中国卫生检验杂志	Chinese Journal of Hygiene and Inspection	31	8	2021	NA
271	2019年～2020年河北地区鸡源沙门菌流行病学调查及耐药性分析	Epidemiologic Survey and Drug Resistance Analysis of Salmonella of Chicken Origin in Hebei, 2019-2020	杨瑞,党儒尧,何云凤,李蕴玉,李佩国,张召兴.	YANG Rui, DANG Ruyao, HE Yunfeng, LI Yunyu, LI Peiguo, ZHANG Zhaoxing.	中国预防兽医学报	Chinese Journal of Preventive Veterinary Medicine	43	9	2021	10.3969/j.issn.1008-0589.202101031
272	一起沙门菌食物中毒事件的病原检测与溯源	Pathogen Detection and Traceability of a Salmonella Food Poisoning Incident	钱玉春,邢燕,张文艳,杜小莉,周海健,管恒燕.	QIAN Yuchun, XING Yan, ZHANG Wenyan, DU Xiaoli, ZHOU Haijian, GUAN Hengyan.	医学动物防制	Medical Animal Control	37	4	2021	10.7629/yxdwfz202104024
273	河北省康保县2014—2020年5岁以下儿童感染性腹泻分析	Analysis of infectious diarrhea in children under 5 years old in Kangbao County, Hebei Province, 2014-2020	宋明,张丽,王晓博,李林军.	Song M, Zhang L, Wang XB, Li LJ.	河北北方学院学报（自然科学版）	Journal of Hebei North College (Natural Science Edition)	37	12	2021	10.3969/j.issn.1673-1492.2021.12.005
274	貂源沙门菌血清型调查及其对小鼠的致病性	A survey of the serotypes of Salmonella spp. of mink origin and their pathogenicity in mice	周国栋,朱倩,时文健,袁朋,姜世金,谢之景.	ZHOU Guodong, ZHU Qian, SHI Wenjian, YUAN Peng, JIANG Shijin, XIE Zhijing.	兽类学报	Journal of Veterinary Science	41	3	2021	10.16829/j.slxb.150468
275	南京市溧水区2013-2019年食源性疾病哨点医院监测结果分析	Analysis of monitoring results of foodborne disease sentinel hospitals in Lishui District, Nanjing, 2013-2019	赵上瑛.	Zhao, Shang-ying.	世界最新医学信息文摘	World's Newest Medical Information Digest	21	39	2021	10.3969/j.issn.1671-3141.2021.39.162
276	2014—2019年成都市新都区鼠伤寒沙门菌耐药特性和分子分型研究	Study on Drug Resistance Characterization and Molecular Typing of Salmonella Typhimurium in Xindu District, Chengdu, China, 2014-2019	王尔群,舒玉聪,宋志琴,秦超,黄伟峰.	Wang Erqun,Shu Yucong,Song Zhiqin,Qin Chao,Huang Weifeng.	中国食品卫生杂志	Chinese Journal of Food Hygiene	33	1	2021	10.13590/j.cjfh.2021.01.014
277	肠炎沙门氏菌引起食物中毒的病原学检验效果分析	Analysis of the efficacy of pathogenetic tests for food poisoning caused by Salmonella enteritidis	方静.	Fang Jing.	健康必读	Health Essentials	NA	25	2021	NA
278	廊坊市100份生鲜肉馅中食源性致病菌污染状况的监测与分析	Monitoring and analysis of foodborne pathogenic bacteria contamination in 100 raw meat fillings in Langfang city	王敏娣,邱颖,王宇卓,梁慧.	WANG Min-Di, QIU Ying, WANG Yu-Zhuo, LIANG Hui.	医学动物防制	Medical Animal Control	37	2	2021	10.7629/yxdwfz202102024
279	西藏牦牛源腹泻病原菌的分离鉴定及耐药性研究	Isolation and identification of yak-derived diarrhea pathogens from Tibet and study of drug resistance	张开琴,王刚,穷珍,巴桑,次旺罗杰,石次,索朗斯珠.	Zhang Kaiqin, Wang Gang, Poor Jane, Pasang, Tsewang Roger, Shiji, Solang Sizhu.	甘肃畜牧兽医	Gansu Animal Husbandry and Veterinary Medicine	51	5	2021	10.3969/j.issn.1006-799X.2021.05.013
280	病原微生物检验在诊断儿童细菌性腹泻中的临床应用价值	Clinical value of pathogenic microbial tests in the diagnosis of bacterial diarrhea in children	张霜.	Zhang Frost.	实用医技杂志	Journal of Practical Medical Technology	28	8	2021	10.19522/j.cnki.1671-5098.2021.08.027
281	广西西江经济带人源性沙门菌数据的动态偏离-份额分析	Dynamic deviation-share analysis of human-origin Salmonella data in Guangxi's Xijiang Economic Zone	蓝兰,曾献莹,诸葛石养,韦程媛,李秀桂.	Lan Lan, Xianying Zeng, Shiyang Zhuge, Chengyuan Wei, Xiugui Li.	中国热带医学	Chinese Tropical Medicine	21	6	2021	10.13604/j.cnki.46-1064/r.2021.06.10
282	134团2020年饮用水水质卫生安全现状分析	134th Mission 2020 Drinking Water Quality Health and Safety Status Analysis	蒋玉蕊.	JIANG Yurui.	健康必读	Health Essentials	NA	18	2021	NA
283	沙门氏菌检测中应用PCR法与传统细菌培养法检测的分析	Analysis of the application of PCR method and traditional bacterial culture method of detection in Salmonella detection	刘莉莉.	Liu Lili.	医学食疗与健康	Medical Food Therapy and Health	18	24	2020	NA
284	一起沙门菌污染引起的食源性疾病调查分析	Investigation and analysis of a foodborne illness caused by Salmonella contamination	王雨荷.	Wang Yuho .	山西医药杂志	Shanxi Medicine Magazine	49	24	2020	10.3969/j.issn.0253-9926.2020.24.010
285	山西省鼠伤寒沙门菌耐药与分子分型研究	Drug resistance and molecular typing of Salmonella typhimurium in Shanxi Province, China	郝瑞娥,姚素霞,张秋香,杨红霞,王洋,韩吉婷,王海娇.	HAO Rui-E, YAO Su-Xia, ZHANG Qiu-Xiang, YANG Hong-Xia, WANG Yang, HAN Ji-Ting, WANG Hai-Jiao.	中华微生物学和免疫学杂志	Chinese Journal of Microbiology and Immunology	40	12	2020	10.3760/cma.j.cn112309-20200806-00392
286	42例鼠伤寒沙门氏菌肠炎的临床分析及耐药性监测	Clinical analysis of 42 cases of Salmonella typhimurium enteritis and drug resistance monitoring	黄保明,田根全,凌丽,关丽章.	HUANG Baoming, TIAN Genquan, LING Li, GUAN Lizhang.	中国处方药	China Prescription Drugs	18	12	2020	10.3969/j.issn.1671-945X.2020.12.084
287	广西富川县2000-2018年三起甲型副伤寒疫情菌株药敏试验	Drug sensitivity testing of strains from three outbreaks of paratyphoid A in Fuchuan County, Guangxi, 2000-2018	权怡,曾竣,陆宝,顾桂敏,黄君,王鸣柳.	QUAN Yi, ZENG Jun, LU Bao, GU Guimin, HUANG Jun, WANG Mingliu.	中国热带医学	Chinese Tropical Medicine	20	12	2020	10.13604/j.cnki.46-1064/r.2020.12.03
288	2012-2018年江苏省无锡市肠炎沙门菌药物敏感性与分子分型研究	Drug susceptibility and molecular typing study of Salmonella enteritidis in Wuxi, Jiangsu Province, 2012-2018	齐倩倩,沙丹,李娟,赵晓菲,郑东宇,管红霞.	QI Qianqian, SHA Dan, LI Juan, ZHAO Xiaofei, ZHENG Dongyu, GUAN Hongxia.	疾病监测	Disease surveillance	35	12	2020	10.3784/j.issn.1003-9961.2020.12.018
289	一起肠炎沙门菌致食物中毒的病原学分析	Pathogenetic analysis of a case of food poisoning caused by Salmonella enteritidis	王艳玲.	Wang Yanling.	中国城乡企业卫生	China Urban and Rural Enterprise Health	35	12	2020	10.16286/j.1003-5052.2020.12.005
290	广东省部分地区禽产品中印第安纳沙门菌的耐药性和耐药基因分子特征研究	Molecular characterization of drug resistance and resistance genes of Salmonella indiana in poultry products from some areas of Guangdong Province, China	刘海霞,黄雪欢,邬雨倩,王存敏,詹泽强,高凤磊,廖明,张建民.	LIU Haixia, HUANG Xuehuan, WU Yuqian, WANG Cunmin, ZHAN Zeqiang, GAO Fenglei, LIAO Ming, ZHANG Jianmin.	中国动物传染病学报	Chinese Journal of Animal Infectious Diseases	28	6	2020	NA
291	一起由肠炎沙门氏菌引起的食物中毒事件的检测报告	Detection report of a food poisoning incident caused by Salmonella enteritidis	施菊萍,吴鹏程,施爱萍,钱惠芬,徐兰,樊飞,刘芳.	SHI Ju-Ping, WU Peng-Cheng, SHI Ai-Ping, QIAN Hui-Fen, XU Lan, FAN Fei, LIU Fang.	医学动物防制	Medical Animal Control	36	12	2020	10.7629/yxdwfz202012014
292	2016-2018年江西省食源性腹泻患者沙门氏菌感染状况和耐药性分析	Analysis of Salmonella infection status and drug resistance in patients with foodborne diarrhea in Jiangxi Province, 2016-2018	黄会金,彭思露,周厚德,刘道峰,刘成伟,游兴勇.	HUANG Huijin, PENG Silu, ZHOU Houde, LIU Daofeng, LIU Chengwei, YOU Xingyong.	现代预防医学	Modern Preventive Medicine	47	24	2020	NA
293	2019年广州市售食品中食源性致病菌监测结果分析	Analysis of Foodborne Pathogenic Bacteria Surveillance Results in Food Products Sold in Guangzhou City in 2019	李海麟,刘于飞,张维蔚,李燕,周琴,林晓华.	LI Hailin, LIU Yufei, ZHANG Weiwei, LI Yan, ZHOU Qin, LIN Xiaohua.	食品安全质量检测学报	Journal of Food Safety and Quality Testing	11	24	2020	10.19812/j.cnki.jfsq11-5956/ts.2020.24.056
294	2011～2018年吉林省食品中沙门氏菌的污染监测及血清型别分布	Contamination monitoring and serotype distribution of Salmonella in food products in Jilin Province from 2011 to 2018	孙景昱,刘思洁,赵薇,王艳秋,李可维,石奔,杨修军.	SUN Jingyu, LIU Sijie, ZHAO Wei, WANG Yanqiu, LI Kewei, SHI Ben, YANG Xiujun.	食品安全质量检测学报	Journal of Food Safety and Quality Testing	11	24	2020	10.19812/j.cnki.jfsq11-5956/ts.2020.24.053
295	细菌性腹泻患儿粪便标本病原微生物检验及耐药性分析	Analysis of pathogenic microorganisms and drug resistance in stool specimens of children with bacterial diarrhea	董莉.	Dong Li.	河南医学研究	Henan Medical Research	29	36	2020	10.3969/j.issn.1004-437X.2020.36.057
296	分析基层疾控中心细菌性食物中毒检验特点	Analyzing the characteristics of bacterial food poisoning testing in primary CDCs	邓秀.	Deng Xiu.	家有孕宝	Having a pregnant baby at home	2	24	2020	NA
297	2015～2019云南省伤寒、副伤寒沙门菌脉冲场凝胶电泳分子分型及耐药研究	Molecular typing and drug resistance study of Salmonella typhi and paratyphi by pulsed-field gel electrophoresis in Yunnan Province from 2015 to 2019	田云屏,邹颜秋硕,任翔,田云峰.	TIAN Yunping, ZOU Yanqiusuo, REN Xiang, TIAN Yunfeng.	食品安全质量检测学报	Journal of Food Safety and Quality Testing	11	24	2020	10.19812/j.cnki.jfsq11-5956/ts.2020.24.063
298	2017年渭南市市售食品中食源性致病菌污染状况监测与分析	Monitoring and Analysis of Foodborne Pathogenic Bacterial Contamination in Foods Sold in Weinan City in 2017	魏惠琴,沈托,张系忠,刘玮,魏明敏,刘腾,杨欢欢,王露婕,郭欣,刘孟文,王月皎,刘刚.	WEI Hui-Qin, SHEN Tao, ZHANG Xiang-Zhong, LIU Wei, WEI Ming-Min, LIU Teng, YANG Huan-Huan, WANG Lu-Jie, GUO Xin, LIU Meng-Wen, WANG Yue-Jiao, LIU Gang.	医学动物防制	Medical Animal Control	36	12	2020	10.7629/yxdwfz202012006
299	2019年浙江和福建沙门氏菌和弯曲杆菌的耐药性分析	Drug resistance analysis of Salmonella and Campylobacter in Zhejiang and Fujian, 2019	唐标,陈凌云,罗怡,施杏芬,胡骥,陈怡飞,钱鸣蓉,杨华.	TANG Biao, CHEN Lingyun, LUO Yi, SHI Xingfen, HU Ji, CHEN Yifei, QIAN Mingrong, YANG Hua.	浙江农业学报	Zhejiang Agricultural Journal	32	12	2020	10.3969/j.issn.1004-1524.2020.12.13
300	江苏省沙门氏菌全基因组序列中外排泵耐药基因分布及其特征研究	Distribution and characterization of exclusion pump resistance genes in the whole genome sequence of Salmonella in Jiangsu Province	沈赟,秦思,侯海燕.	Shen, Eddie, Qin, S., Hou, H..	食品安全质量检测学报	Journal of Food Safety and Quality Testing	11	24	2020	10.19812/j.cnki.jfsq11-5956/ts.2020.24.050
301	南方少数民族地区特色食品安全风险防控关注点	Risk Prevention and Control Concerns of Specialty Food Safety in Southern Ethnic Minority Areas	张静,施向东,庞洁,秦剑秋.	ZHANG Jing, SHI Xiangdong, PANG Jie, QIN Jianqiu.	中国卫生检验杂志	Chinese Journal of Hygiene and Inspection	30	24	2020	NA
302	腹泻患儿粪便中沙门菌的血清型、药敏分析及脉冲场凝胶电泳分子分型研究	Serotyping, drug sensitivity analysis and molecular typing of Salmonella in feces of children with diarrhea by pulsed-field gel electrophoresis	顾琳,高艳,刘丹,焦洋,段杉,张越.	GU Lin, GAO Yan, LIU Dan, JIAO Yang, DUAN San, ZHANG Yue.	食品安全质量检测学报	Journal of Food Safety and Quality Testing	11	24	2020	10.19812/j.cnki.jfsq11-5956/ts.2020.24.059
303	食源性沙门氏菌的分离鉴定与生物学特性分析	Isolation, identification and biological characterization of foodborne Salmonella spp.	刘海霞,钱晶,杜冬冬,王国红,黄新,张星星,康立超.	LIU Haixia, QIAN Jing, DU Dongdong, WANG Guohong, HUANG Xin, ZHANG Xingxing, KANG Lichao.	新疆农垦科技	Xinjiang Agricultural Reclamation Science and Technology (XRST)	43	12	2020	10.3969/j.issn.1001-361X.2020.12.024
304	腹泻病原在儿童中的感染流行特征及耐药性分析	Characterization of the prevalence of diarrhoeal pathogen infections in children and analysis of drug resistance	沙丹,肖勇,李泓,冯微宏,管红霞,吴家林.	SHA Dan, XIAO Yong, LI Hong, FENG Weihong, GUAN Hongxia, WU Jialin.	中国卫生检验杂志	Chinese Journal of Hygiene and Inspection	30	24	2020	NA
305	大便常规检验对季节性腹泻的检验分析	Analysis of routine stool tests for the detection of seasonal diarrhea	陈宗斌.	Chen Zongbin.	健康必读	Health Essentials	NA	36	2020	NA
306	苏北地区白羽肉鸡父母代种鸡及其商品鸡中沙门氏菌的分离、鉴定与生物特性	Isolation, identification and biological characterization of Salmonella spp. in white-feathered broiler parent breeders and their commercial chickens in northern Jiangsu Province, China	傅宏庆,刘莉,姚志兰,王永娟.	FU Hongqing,LIU Li,YAO Zhilan,WANG Yongjuan.	微生物学通报	Microbiology Bulletin	47	12	2020	10.13344/j.microbiol.china.200631
307	黑龙江省2019年肠炎沙门菌分子流行病学特征分析	Molecular epidemiological characterization of Salmonella enterica in Heilongjiang Province in 2019	高飞,张剑峰,李敬晶,仲伟麒,李鑫,郑晓华,董锐,谢平会,闫军.	GAO Fei, ZHANG Jianfeng, LI Jingjing, ZHONG Weiqi, LI Xin, ZHENG Xiaohua, DONG Rui, XIE Pinghui, YAN Jun.	中国公共卫生管理	Public Health Management in China	36	6	2020	10.19568/j.cnki.23-1318.2020.06.025
308	安徽省2016-2018年餐饮食品食源性致病菌监测结果分析	Analysis of Foodborne Pathogenic Bacteria Monitoring Results of Catering Food in Anhui Province, 2016-2018	崔杰,孟灿,陈志飞,李卫东.	Cui J, Meng C, Chen ZF, Li WD.	安徽预防医学杂志	Anhui Journal of Preventive Medicine	26	6	2020	10.19837/j.cnki.ahyf.2020.06.001
309	余姚市2007-2018年感染性腹泻病原谱监测分析	Surveillance and analysis of infectious diarrhea pathogen spectrum in Yuyao City, 2007-2018	张建群,罗学辉,袁士杰.	ZHANG Jianqun,LUO Xuehui,YUAN Shijie.	中国公共卫生管理	Public Health Management in China	36	6	2020	10.19568/j.cnki.23-1318.2020.06.032
310	儿童细菌性腹泻的病原微生物检验价值	The value of pathogenic microbiological tests for bacterial diarrhea in children	王娟.	WANG Juan.	中国医药指南	China Medicine Guide	18	35	2020	10.15912/j.cnki.gocm.2020.35.020
311	肠炎沙门菌食物中毒1例调查分析	Investigation and analysis of a case of food poisoning by Salmonella enteritidis	刘梦颖,姚婧,李廷荣,黄莉萍.	LIU Mengying,YAO Jing,LI Tingrong,HUANG Liping.	现代医药卫生	Modern medicine and health	36	23	2020	10.3969/j.issn.1009-5519.2020.23.053
312	腹泻患者粪便常规临床检验结果分析探讨	An analysis of the results of routine clinical examination of feces in patients with diarrhea: a discussion	何梦婷,吴勋.	He Mengting,Wu Xun.	健康必读	Health Essentials	NA	35	2020	NA
313	9274份肉及肉制品食源性致病菌监测结果分析	Analysis of the results of foodborne pathogenic bacteria surveillance of 9274 meat and meat products	李可维,刘思洁,赵薇,杨修军,石奔,孙景昱.	Li Kewei, Liu Sijie, Zhao Wei, Yang Xiujun, Shi Ben, Sun Jingyu.	食品安全质量检测学报	Journal of Food Safety and Quality Testing	11	23	2020	DOI:10.19812/j.cnki.jfsq11-5956/ts.2020.23.077
314	2018年嘉兴市食品中食源性致病菌监测结果分析	Analysis of Foodborne Pathogenic Bacteria Surveillance Results in Food in Jiaxing City in 2018	高蕾,王恒辉,高雯洁,陈黎霞,李萍.	Gao Lei, Wang Henghui, Gao Wenjie, Chen Lixia, Li Ping.	中国卫生检验杂志	Chinese Journal of Hygiene and Inspection	30	23	2020	NA
315	上海地区市售生鲜肉中单核细胞增生李斯特菌和沙门氏菌的污染监测分析	Monitoring and analyzing the contamination of Listeria monocytogenes and Salmonella monocytogenes in commercially available fresh meat in Shanghai area	李琼琼,范一灵,宋明辉,秦峰,刘浩,杨美成.	LI Qiongqiong,FAN Yiling,SONG Minghui,QIN Feng,LIU Hao,YANG Meicheng.	食品安全质量检测学报	Journal of Food Safety and Quality Testing	11	23	2020	DOI:10.19812/j.cnki.jfsq11-5956/ts.2020.23.074
316	非预包装食品中沙门氏菌快速检测方法的建立	Establishment of a rapid method for the detection of Salmonella in non-prepackaged foods	王丽,石晓丽,杨桂娥.	WANG Li,SHI Xiaoli,YANG Gui-E.	食品研究与开发	Food Research and Development	41	23	2020	10.12161/j.issn.1005-6521.2020.23.030
317	遵义地区儿童感染性腹泻病原学及其sIL-2R诊断价值	Pathogenesis of infectious diarrhea in children in Zunyi and its diagnostic value of sIL-2R	刘庆,李茂花,甘旭,蹇亚丹,杨蓓.	LIU Qing, LI Maohua, GAN Xu, JIAN Yadan, YANG Bei.	中华医院感染学杂志	Chinese Journal of Hospital Infection	30	23	2020	10.11816/cn.ni.2020-200819
318	江苏部分地区水禽主要细菌性疾病监测与分析	Surveillance and analysis of major bacterial diseases of waterfowl in some areas of Jiangsu Province	张敬峰,董永毅,卢凤英,吴坤,孙华伟,张小飞.	ZHANG Jingfeng, DONG Yongyi, LU Fengying, WU Kun, SUN Huawei, ZHANG Xiaofei.	江苏农业科学	Jiangsu Agricultural Science	48	23	2020	10.15889/j.issn.1002-1302.2020.23.034
319	探究85例细菌性食物中毒的微生物学检验结果	Exploration of microbiologic findings in 85 cases of bacterial food poisoning	张步芳.	Zhang Bufang.	中国保健食品	China Health Food	NA	12	2020	NA
320	长治市2018-2019年食源性疾病监测分析	Foodborne Disease Surveillance Analysis for 2018-2019 in Longview	赵娅丽.	Zhao Yali.	养生保健指南	Health and Wellness Guide	NA	48	2020	NA
321	小儿细菌性腹泻病原微生物检验结果调查研究	A study on the investigation of test results of pathogenic microorganisms in pediatric bacterial diarrhea	张蕾蕾.	ZHANG Leilei.	中国保健营养	China Health Nutrition	30	34	2020	NA
322	粪便常规检查应用于秋冬季腹泻患儿诊断的价值	The value of routine fecal examination in the diagnosis of children with diarrhea in autumn and winter	刘云霞.	Liu, Yunxia.	科学养生	Scientific health care	NA	12	2020	NA
323	小儿感染性腹泻452例临床和病原学分析探索	Exploration of clinical and aetiological analysis of 452 cases of pediatric infectious diarrhea	伊凯.	Ikey.	家庭医药.就医选药	Family Medicine. Selection of medication	NA	12	2020	NA
324	贵州省2018年艾滋病患者血培养病原菌检测分布结果分析	Analysis of the distribution results of blood culture pathogen detection in AIDS patients in Guizhou Province in 2018	屠大朋,熊倩妤,杨兴林,杨俊.	TU Dapeng, XIONG Qianyu, YANG Xinglin, YANG Jun.	基层医学论坛	Primary Care Forum	24	34	2020	10.19435/j.1672-1721.2020.34.043
325	季节性腹泻检验中便常规检验意义观察	Observations on the significance of stool routine test in seasonal diarrhea test	乔丽娜.	Jolene.	科学养生	Scientific health care	NA	12	2020	NA
326	2017—2019年茂名市I4,[5],12∶i∶-沙门菌流行特征及耐药性分析	Prevalence characterization and drug resistance analysis of Salmonella I4,[5],12:i:- in Maoming City, 2017-2019	黄水飞,彭淑萍,许铭清,廖国东.	HUANG Shufei, PENG Shuping, XU Mingqing, LIAO Guodong.	中国食品卫生杂志	Chinese Journal of Food Hygiene	32	6	2020	10.13590/j.cjfh.2020.06.017
327	舟山市一起肠炎沙门菌污染三明治引起食物中毒事件调查	Investigation of a food poisoning incident caused by Salmonella enteritidis-contaminated sandwiches in Zhoushan City	陈加贝,王虹玲,陈艳,虞艳,刘妙.	Chen Gabe, Wang Hongling, Chen Yan, Yu Yan, Liu Miao.	中国食品卫生杂志	Chinese Journal of Food Hygiene	32	6	2020	10.13590/j.cjfh.2020.06.022
328	预包装熟肉制品生产过程微生物污染状况监测及分子溯源分析	Monitoring and molecular traceability analysis of microbial contamination in the production process of prepackaged cooked meat products	炊慧霞,戚浩彧,张秀丽,刘岩,王瑞兴.	Cook H. X., Chi H. Y., Zhang X. L., Liu Y., Wang R. Xing.	中国食品卫生杂志	Chinese Journal of Food Hygiene	32	6	2020	10.13590/j.cjfh.2020.06.018
329	2015—2018年上海市浦东新区食源性疾病主动监测病原学及流行病学特征分析	Characterization of aetiological and epidemiological features of active surveillance of foodborne diseases in Pudong New Area, Shanghai, 2015-2018	任亚萍,沈惠平,瞿凤,柏品清.	REN Yaping,SHEN Huiping,QU Feng,BERPIN Qing.	中国食品卫生杂志	Chinese Journal of Food Hygiene	32	6	2020	10.13590/j.cjfh.2020.06.016
330	2017—2019年舟山市19类市售食品中微生物及其致病因子监测结果分析	Analysis of monitoring results of microorganisms and their pathogenic factors in 19 types of commercially available foods in Zhoushan City, 2017-2019	龚红霞,陈加贝,黄丽君,朱芳仪,陈艳,何伟贤.	GONG Hongxia, CHEN Gabe, HUANG Lijun, ZHU Fangyi, CHEN Yan, HE Weixian.	中国食品卫生杂志	Chinese Journal of Food Hygiene	32	6	2020	10.13590/j.cjfh.2020.06.015
331	急性感染性腹泻患儿细菌培养结果及干预对策分析	Analysis of bacterial culture results and intervention countermeasures in children with acute infectious diarrhea	孟文芳,章承红,王晶晶.	MENG Wen-Fang,ZHANG Cheng-Hong,WANG Jing-Jing.	现代消化及介入诊疗	Modern Gastroenterology and Interventional Medicine	25	11	2020	10.3969/j.issn.1672-2159.2020.11.023
332	攀枝花市首例食源感染菌血症病例中分离的乌撒拉茂沙门菌的生物学特征	Biological characterization of Salmonella Ussalamo isolated from the first case of foodborne infection with bacteremia in Panzhihua city	陈嫣,顾桂敏,庞载元,杨晓蓉,雷高鹏,封正娟,沈来红,白永华,许学斌.	CHEN Yan, GU Guimin, PANG Zaiyuan, YANG Xiaorong, LEI Gaopeng, FENG Zhengjuan, SHEN Laihong, BAI Yonghua, XU Xuebin.	中国人兽共患病学报	Chinese Journal of Zoonosis	36	11	2020	10.3969/j.issn.1002-2694.2020.00.147
333	某市2019年食源性致病菌监测结果分析及其干预对策	Analysis of the results of foodborne pathogen surveillance in a city in 2019 and its intervention countermeasures	魏建萍.	Wei Jianping.	抗感染药学	Anti-infective pharmacology	17	11	2020	10.13493/j.issn.1672-7878.2020.11-030
334	汉中市食源性沙门菌的分布及耐药性分析	Distribution and drug resistance analysis of foodborne Salmonella in Hanzhong City, China	汤进,马国柱,黄晓霞,陈雅莉,孔花娟,柏莹,李景源,郑春梅.	TANG Jin, MA Guozhu, HUANG Xiaoxia, CHEN Yali, KONG Huajuan, BERYING, LI Jingyuan, ZHENG Chunmei.	检验医学	laboratory medicine	35	11	2020	10.3969/j.issn.1673-8640.2020.11.018
335	2010-2017年四川省食品中疑似鼠伤寒沙门菌鉴定和特征分析	Identification and characterization of suspected Salmonella typhimurium in food in Sichuan Province, 2010-2017	赵雯霞,黄玉兰,黄伟峰,张林,刘丽,杨小蓉.	ZHAO Wenxia,HUANG Yulan,HUANG Weifeng,ZHANG Lin,LIU Li,YANG Xiaorong.	预防医学情报杂志	Journal of Preventive Medicine Intelligence	36	11	2020	NA
336	一起肠炎伤寒沙门氏菌引起的食物中毒事件调查	Investigation of a food poisoning incident caused by Salmonella enteritidis typhimurium	陈伟,秦友燕,韩丹丹,黄辉.	CHEN Wei, QIN Youyan, HAN Dandan, HUANG Hui.	广西医科大学学报	Journal of Guangxi Medical University	37	11	2020	10.16190/j.cnki.45-1211/r.2020.11.024
337	2017～2018年辽宁省食品中食源性致病微生物监测结果分析	Analysis of the monitoring results of foodborne pathogenic microorganisms in food in Liaoning Province from 2017 to 2018	王伟杰,孙婷婷,魏彤竹,刘海霞,李雪,耿英芝,于淼,张铭琰,张眉眉.	WANG Weijie, SUN Tingting, WEI Tongzhu, LIU Haixia, LI Xue, GENG Yingzhi, YU Miao, ZHANG Mingyan, ZHANG Meimei.	食品安全质量检测学报	Journal of Food Safety and Quality Testing	11	22	2020	10.19812/j.cnki.jfsq11-5956/ts.2020.22.074
338	21636例南宁市食源性疾病特征分析	Characterization of 21636 cases of foodborne diseases in Nanning City, China	张静,施向东,龙兮,马玲玲,秦剑秋.	ZHANG Jing, SHI Xiangdong, LONG Ruoxi, MA Lingling, QIN Jianqiu.	现代预防医学	Modern Preventive Medicine	47	22	2020	NA
339	一起食用糕点引起的肠炎沙门氏菌食物中毒事件的调查分析	Investigation and analysis of a Salmonella enteritidis food poisoning incident caused by consumption of pastries	程文娟,薛琳,周坤,吴景文.	Cheng WJ, Xue L, Zhou K, Wu JW.	实用预防医学	Practical Preventive Medicine	27	11	2020	10.3969/j.issn.1006-3110.2020.11.027
340	甘肃地区海螵蛸饮片的微生物污染状况考察	Examination of microbial contamination of cuttlebone tablets in Gansu region	田妮娜,白雯静,张彩霞,宋玉霞.	TIAN Nina, BAI Wenjing, ZHANG Caixia, SONG Yuxia.	中国卫生检验杂志	Chinese Journal of Hygiene and Inspection	30	22	2020	NA
341	某三甲医院9年间血培养分离细菌的分布及耐药谱分析	Distribution and drug resistance profiles of bacteria isolated from blood cultures in a tertiary care hospital over a 9-year period	徐红云,刘春林,陈弟,余林,赵珠,马众仙,龙湖波,杨宝瑞,王筱棽,杨文波,刘畅,张唤.	XU Hongyun, LIU Chunlin, CHEN Di, YU Lin, ZHAO Zhu, MA Zongxian, LONG Hubo, YANG Baorui, WANG Shiaoyuan, YANG Wenbo, LIU Chang, ZHANG Ru.	中国抗生素杂志	Chinese Journal of Antibiotics	45	11	2020	10.3969/j.issn.1001-8689.2020.11.010
342	吉林省肉及肉制品食源性致病菌检测与分析	Detection and analysis of foodborne pathogens in meat and meat products in Jilin Province	李可维,赵薇,郝春萍,杨修军,石奔,孙景昱,刘思洁,齐鹏.	Li Kewei, Zhao Wei, Hao Chunping, Yang Xiujun, Shi Ben, Sun Jingyu, Liu Sijie, Qi Peng.	食品安全质量检测学报	Journal of Food Safety and Quality Testing	11	22	2020	10.19812/j.cnki.jfsq11-5956/ts.2020.22.071
343	导致0-5岁婴幼儿发生急性腹泻的常见病原微生物检验结果分析	Analysis of test results of common pathogenic microorganisms causing acute diarrhea in infants and children aged 0-5 years old	李中春,李俊梅.	Li Zhongchun,Li Junmei.	养生保健指南	Health and Wellness Guide	NA	47	2020	NA
344	不同年代鸡源沙门菌的流行性及耐药性研究	Study on the prevalence and drug resistance of Salmonella spp. of chicken origin in different ages	张璐,张纯萍,李伟杰,赵琪,徐锦涛.	ZHANG Lu,ZHANG Chunping,LI Weijie,ZHAO Qi,XU Jintao.	中国兽医杂志	Chinese Veterinary Journal	56	11	2020	NA
345	鸡源大肠杆菌和沙门氏菌的分离鉴定及耐药分析	Isolation and identification of Escherichia coli and Salmonella spp. of chicken origin and analysis of drug resistance	高强,薛瑞林,李守湖,柳纪省,唐德富.	Gao Qiang, Xue Ruilin, Li Shouhu, Liu Jisheng, Tang Defu.	中国兽药杂志	Chinese Journal of Veterinary Medicine	54	11	2020	10.11751/ISSN.1002-1280.2020.11.03
346	临床分离沙门菌属细菌220株的分布特征和耐药性	Distributional characteristics and drug resistance of 220 strains of clinically isolated Salmonella spp. bacteria	罗璇,陈中举,田磊,闫少珍,孙自镛,朱旭慧.	LUO Xuan, CHEN Zhongju, TIAN Lei, YAN Shaozhen, SUN Ziyong, ZHU Xuhui.	中国感染与化疗杂志	Chinese Journal of Infection and Chemotherapy	20	6	2020	10.16718/j.1009-7708.2020.06.013
347	禽源沙门菌鉴定、分子分型及耐药性分析	Identification, molecular typing and drug resistance analysis of Salmonella of avian origin	王瑶,张焕容,罗薇.	Wang Yao,Zhang Huanrong,Luo Wei.	动物医学进展	Advances in Animal Medicine	41	11	2020	10.3969/j.issn.1007-5038.2020.11.010
348	吉林省规模化种鸡场沙门菌血清型鉴定与毒力基因及耐药性检测	Identification of Salmonella serotypes and detection of virulence genes and drug resistance in large-scale breeder farms in Jilin Province, China	崔鹤馨,王楠,呼延含蓉,李男,胡博,田鑫,田来明.	Cui Hexin, Wang Nan, Huyan Hanrong, Li Nan, Hu Bo, Tian Xin, Tian Laiming.	动物医学进展	Advances in Animal Medicine	41	11	2020	10.3969/j.issn.1007-5038.2020.11.011
349	细菌性食物中毒的微生物学检验分析	Analysis of microbiologic tests for bacterial food poisoning	李荔婷.	Li Liting.	饮食保健	Dietary care	NA	47	2020	NA
350	湖州市2015—2019年肠道门诊腹泻患者病原菌检出结果分析	Analysis of the results of pathogenic bacteria detection in patients with enteric outpatient diarrhea in Huzhou City, 2015-2019	柳秋霞,强鑫华.	LIU Qiuxia,QIANG Xinhua.	中国乡村医药	Chinese rural medicine	27	21	2020	10.3969/j.issn.1006-5180.2020.21.037
351	宁波市医疗机构污水消毒处理的卫生学调查	Hygienic investigation of wastewater disinfection treatment in medical institutions in Ningbo, China	陈小英,郑剑,徐明,马晓,孙斌,雷松.	CHEN Xiaoying, ZHENG Jian, XU Ming, MA Xiao, SUN Bin, LEI Song.	中国消毒学杂志	Chinese Journal of Sterilization	37	11	2020	10.11726/j.issn.1001-7658.2020.11.015
352	浙江省生菜致病微生物污染现状与分析	Current situation and analysis of pathogenic microbial contamination of lettuce in Zhejiang province	肖兴宁,王珍,何天,刘思怡,肖英平,汪雯.	XIAO Xingning,WANG Zhen,HE Tian,LIU Siyi,XIAO Yingping,WANG Wen.	浙江农业科学	Zhejiang Agricultural Science	61	11	2020	10.16178/j.issn.0528-9017.20201144
353	白羽肉鸡群中芙蓉沙门氏菌的分离鉴定	Isolation and characterization of Salmonella hibiscus from white feathered broiler flocks	张开臣,崔璐璐,孔德军.	ZHANG Kaichen,CUI Lulu,KONG Dejun.	家禽科学	Poultry Science	NA	11	2020	10.3969/j.issn.1673-1085.2020.11.016
354	湖州市餐饮业现榨果汁微生物污染状况评价	Evaluation of microbial contamination status of freshly squeezed fruit juices in catering industry in Huzhou City, China	袁瑞,付云,宋臻鹏,沈建勇.	YUAN R, FU Yun, SONG Zhenpeng, SHEN Jianyong.	中国卫生检验杂志	Chinese Journal of Hygiene and Inspection	30	21	2020	NA
355	2014-2019年上海市浦东新区食源性致病菌监测分析	Analysis of Foodborne Pathogenic Bacteria Surveillance in Pudong New Area, Shanghai, 2014-2019	王筱,盛燕华,苏靖华,丁锦,桂燕华,赵冰,陆岚,丁明,朱林英,潘丽峰,郝莉鹏.	WANG Xiao, SHENG Yanhua, SU Jinghua, DING Jin, GUI Yanhua, ZHAO Bing, LU Lan, DING Ming, ZHU Linying, PAN Lifeng, HAO Lipeng.	职业与健康	Occupational and health	36	21	2020	NA
356	余姚市2019年食源性沙门菌血清分布及药敏结果分析	Analysis of serum distribution and drug sensitivity results of foodborne Salmonella in Yuyao City in 2019	诸佳辉,罗学辉,黄邵军.	ZHU Jiahui,LUO Xuehui,HUANG Shaojun.	中国乡村医药	Chinese rural medicine	27	20	2020	10.3969/j.issn.1006-5180.2020.20.032
357	浙江省临床分离沙门菌血清型、药物敏感性和毒力基因的研究	Study on serotypes, drug susceptibility and virulence genes of clinical isolates of Salmonella in Zhejiang Province, China	王月,陈晓,王若南,成军,孙长贵,曹红翠.	WANG Yue, CHEN Xiao, WANG Ruonan, CHENG Jun, SUN Changgui, CAO Hongcui.	中华传染病杂志	Chinese Journal of Infectious Diseases	38	10	2020	10.3760/cma.j.cn311365-20191220-00420
358	2015—2018年河南省儿童腹泻患者分离的非伤寒沙门菌病原特征及耐药性	Pathogenic characteristics and drug resistance of non-typhoidal Salmonella isolated from children with diarrhea in Henan Province, 2015-2018	穆玉姣,李东晓,尤爱国,张白帆,赵嘉咏,胡晓,黄学勇.	MU Yujiao, LI Dongxiao, YU Aiguo, ZHANG Baifan, ZHAO Jiayong, HU Xiao, HUANG Xueyong.	中华微生物学和免疫学杂志	Chinese Journal of Microbiology and Immunology	40	10	2020	10.3760/cma.j.cn112309-20200222-00070
359	小儿肠炎沙门菌食物中毒90例临床特征分析	Clinical characterization of 90 cases of Salmonella enteritidis food poisoning in children	李珊珊,齐颖,宋萍,付丹.	Li Shanshan, Qi Ying, Song Ping, Fu Dan.	医学检验与临床	Medical Laboratory and Clinical	31	10	2020	10.3969/j.issn.1673-5013.2020.10.008
360	2018-2019年浙江省余姚市河水环境中沙门菌多样性及耐药性分析	Analysis of Salmonella diversity and drug resistance in river water environment in Yuyao City, Zhejiang Province, China, 2018-2019	黄邵军,罗学辉,诸佳辉.	HUANG Shaojun, LUO Xuehui, ZHU Jiahui.	疾病监测	Disease surveillance	35	10	2020	10.3784/j.issn.1003-9961.2020.10.016
361	拉萨地区酸奶质量安全的污染因素评价与分析	Evaluation and analysis of contaminating factors of yogurt quality and safety in Lhasa region	邱城,刘青海,张飞龙,李继荣,张唐伟,吴雪莲,潘崇双,黄利英.	Qiu Cheng, Liu Qinghai, Zhang Feilong, Li Jirong, Zhang Tangwei, Wu Xuelian, Pan Chongshuang, Huang Liying.	华南农业大学学报	Journal of South China Agricultural University	41	5	2020	10.7671/j.issn.1001-411X.202001013
362	2013—2018年十堰市哨点医院食源性疾病主动监测数据分析	Analysis of Active Foodborne Disease Surveillance Data from Sentinel Hospitals in Shiyan City, 2013-2018	李艳丽,程时秀,杨康,高景枝,李玉芳,郑向梅.	LI Yanli, CHENG Shixiu, YANG Kang, GAO Jingzhi, LI Yufang, ZHENG Xiangmei.	公共卫生与预防医学	Public Health and Preventive Medicine	31	5	2020	10.3969/j.issn.1006-2483.2020.05.015
363	细菌性食物中毒的病原学情况和微生物检验结果分析	Analysis of the aetiological profile and microbiological findings in bacterial food poisoning	薛喜梅,王永生.	Xue Ximei,Wang Yongsheng.	口岸卫生控制	Port Health Control	25	5	2020	10.3969/j.issn.1008-5777.2020.05.011
364	上海市首次宠物龟暴露致幼儿感染波摩那沙门菌病例调查	Investigation of the first case of Salmonella pomona infection in a toddler caused by exposure to pet turtles in Shanghai.	王闻卿,房华,崔琪奇,叶楚楚,桂燕华,苏靖华,郝莉鹏.	Wang Wenqing, Fang Hua, Cui Qiqi, Ye Chuchu, Gui Yanhua, Su Jinghua, Hao Lipeng.	疾病监测	Disease surveillance	35	10	2020	10.3784/j.issn.1003-9961.2020.10.018
365	食品中沙门氏菌的测定	Determination of Salmonella in food	练晓娟,宋勇强,仝伟建,杨晓楠,何建红.	Lian Xiaojuan, Song Yongqiang, Tong Weijian, Yang Xiaonan, He Jianhong.	甘肃畜牧兽医	Gansu Animal Husbandry and Veterinary Medicine	50	10	2020	10.3969/j.issn.1006-799X.2020.10.020
366	不同来源沙门菌的分子分型及耐药性研究	Molecular typing and drug resistance studies of Salmonella from different sources	徐红红,王艳,张小荣,曹永忠,吴艳涛,巢国祥.	XU Honghong,WANG Yan,ZHANG Xiaorong,CAO Yongzhong,WU Yantao,CHAO Guoxiang.	中国病原生物学杂志	Chinese Journal of Pathogen Biology	15	10	2020	10.13350/j.cjpb.201003
367	艾滋病血流感染病原体分布及耐药性分析	Analysis of pathogen distribution and drug resistance in HIV bloodstream infections	胡丽萍,张志珊,林永年,陈晓婷,张汉辉,朱焱.	Hu Liping, Zhang Zhisan, Lin Yongnian, Chen Xiaoting, Zhang Hanhui, Zhu Yan.	中国艾滋病性病	AIDS STDs in China	26	10	2020	10.13419/j.cnki.aids.2020.10.07
368	平顶山市2010—2019年食物中毒致病菌检出情况分析	Analysis of Detection of Food Poisoning Causing Bacteria in Pingdingshan City, 2010-2019	张晓琦,张育英,李燕.	ZHANG Xiaoqi,ZHANG Yuying,LI Yan.	河南医学研究	Henan Medical Research	29	30	2020	10.3969/j.issn.1004-437X.2020.30.028
369	感染性腹泻患儿菌株的分布和耐药性分析	Distribution and drug resistance analysis of strains in children with infectious diarrhea	袁阳.	YUAN Yang.	实用中西医结合临床	Practical Integrated Chinese and Western Medicine Clinic	20	10	2020	10.13638/j.issn.1671-4040.2020.10.056
370	湖州市学校周边即食米面食品微生物污染状况	Microbial contamination of ready-to-eat rice and noodle foods around schools in Huzhou City, China	袁瑞,黄铮,宋臻鹏,朱幸,沈建勇.	YUAN R, HUANG Zheng, SONG Zhenpeng, ZHU Xing, SHEN Jianyong.	中国学校卫生	China School Health	41	10	2020	10.16835/j.cnki.1000-9817.2020.10.037
371	肝癌TACE术后败血症与骨髓抑制相关性分析	Analysis of the correlation between sepsis and myelosuppression after TACE for hepatocellular carcinoma	刘海英,陈峰,吴宁.	Liu HY, Chen F, Wu N.	介入放射学杂志	Journal of Interventional Radiology	29	10	2020	10.3969/j.issn.1008-794X.2020.10.016
372	婴幼儿腹泻病原微生物检验结果探析	An analysis of the test results of pathogenic microorganisms for diarrhea in infants and young children	曹忠海.	Cao Zhonghai .	中国保健营养	China Health Nutrition	30	30	2020	NA
373	2015年-2018年哨点医院食源性疾病主动监测结果	Results of Active Foodborne Disease Surveillance at Sentinel Hospitals, 2015-2018	王子友,周海慧,郑涛涛.	ZIANG Ziyou,ZHOU Haihui,ZHENG Tao-tao.	中国卫生检验杂志	Chinese Journal of Hygiene and Inspection	30	20	2020	NA
374	天津地区某猪场猪源沙门氏杆菌的分离鉴定及药物敏感性分析	Isolation and identification of Salmonella spp. of pig origin from a pig farm in Tianjin area and analysis of drug sensitivity	王怡梦,刘雪姣,李海花,王倩,盛清凯,乔家运.	WANG Yimeng, LIU Xuejiao, LI Haihua, WANG Qian, SHENG Qingkai, QIAO Jiayun.	黑龙江畜牧兽医（下半月）	Heilongjiang Animal Husbandry and Veterinary Medicine (second half of the month)	NA	10	2020	10.13881/j.cnki.hljxmsy.2019.11.0093
375	2013-2018年南宁市食源性疾病流行病学分析和基于@risk软件的发病数预测	Epidemiologic analysis of foodborne diseases in Nanning City and prediction of the number of cases based on @risk software, 2013-2018	张静,马玲玲.	ZHANG Jing,MA Lingling.	职业与健康	Occupational and health	36	20	2020	NA
376	一起由食用自制慕斯蛋糕引起的肠炎沙门氏菌食物中毒的调查分析	Investigation and analysis of a case of Salmonella enteritidis food poisoning caused by consumption of homemade mousse cake	刘永兴.	Liu, Y. H. .	东方药膳	Oriental medicinal cuisine	NA	19	2020	NA
377	香炉山鸡源沙门氏菌的分离鉴定及耐药性研究	Isolation and characterization of Salmonella spp. from chickens and drug resistance in Chanticleer Mountain.	廖飞,包涛涛,吴冬梅,刘铭英,杨先富,赵孝木.	LIAO Fei, BAO Tao-tao, WU Dong-mei, LIU Ming-ying, YANG Xian-fu, ZHAO Xiaomu.	安徽农业科学	Anhui Agricultural Science	48	19	2020	10.3969/j.issn.0517-6611.2020.19.028
378	沙门氏菌优化检测方法在预防性体检便样检验中的作用	The role of optimized detection methods for Salmonella in the testing of stool samples for preventive medical examinations	韦瑞吉.	WERRIGY.	特别健康	Special Health	NA	29	2020	NA
379	一起由沙门氏菌和金黄色葡萄球菌混合引起的食物中毒病原分析	Pathogenetic analysis of a food poisoning case caused by a mixture of Salmonella and Staphylococcus aureus	骆业巧,王进,司波.	LUO Yeqiao, WANG Jin, SI Bo.	食品安全质量检测学报	Journal of Food Safety and Quality Testing	11	19	2020	NA
380	无锡地区沙门菌血清型分布特征研究	Characterization of Salmonella serotype distribution in Wuxi area	朱惠芳,何迎峰,管红霞,沙丹,严昕宇,邹志云.	ZHU Huifang, HE Yingfeng, GUAN Hongxia, SHA Dan, YAN Xinyu, ZOU Zhiyun.	中国卫生检验杂志	Chinese Journal of Hygiene and Inspection	30	19	2020	NA
381	都柏林沙门菌致败血症并化脓性脑膜炎1例	A case of septicemia with suppurative meningitis due to Salmonella Dublin	王迁,李冠慧.	Wang Qian,Li Guanhui.	国际检验医学杂志	International Journal of Laboratory Medicine	33	9	2012	10.3969/j.issn.1673-4130.2012.09.071
382	辽宁省不同来源沙门氏菌耐药性分析	Analysis of drug resistance of Salmonella from different sources in Liaoning province	张铭琰,耿英芝,于淼,张眉眉.	Zhang Mingyan, Geng Yingzhi, Yu Miao, Zhang Meimei.	食品安全质量检测学报	Journal of Food Safety and Quality Testing	11	19	2020	NA
383	一起婚宴引发的肠炎沙门氏菌食物中毒调查研究	Investigation and study of Salmonella enteritidis food poisoning caused by a wedding banquet	黄洁.	Huang Jie.	世界最新医学信息文摘（连续型电子期刊）	World Abstracts of Current Medical Information (continuous electronic journal)	20	81	2020	10.3969/j.issn.1671-3141.2020.81.136
384	探讨小儿感染性腹泻的临床特征、病原菌分布及其耐药性情况	Exploring the clinical features, distribution of pathogenic bacteria and their drug resistance in pediatric infectious diarrhea	黄雪霞.	Huang Xuexia.	智慧健康	Smart Health	6	28	2020	10.19335/j.cnki.2096-1219.2020.28.022
385	1例维持性血液透析合并伤寒沙门氏菌感染患者的护理体会	Nursing care of a patient with maintenance hemodialysis combined with Salmonella typhi infection	何俊琪,张嘉欣.	Ho, J.K., Cheung, K.Y..	特别健康	Special Health	NA	28	2020	NA
386	2014—2018年陕西省发病猪群主要疫病检测与分析	Detection and Analysis of Major Diseases in Incident Swine Herds in Shaanxi Province, 2014-2018	仇薪鑫,孟姣,张振仓.	QIU Xianxin, MENG Jiao, ZHANG Zhencang.	江苏农业科学	Jiangsu Agricultural Science	48	19	2020	10.15889/j.issn.1002-1302.2020.19.038
387	2018年酒泉市部分地区市售牛羊肉食源性致病菌污染情况调查与分析	Investigation and analysis of foodborne pathogenic bacteria contamination of commercially available beef and mutton in some areas of Jiuquan City, 2018	李鹏.	Li Peng.	中国草食动物科学	Herbivore Science in China	40	5	2020	10.3969/j.issn.2095-3887.2020.05.011
388	市售雪花酥的品质评价	Evaluation of the quality of commercially available snow puffs	古明亮.	GU Mingliang.	粮食加工	grain processing	45	5	2020	NA
389	2015-2018年上海市浦东新区市售生禽畜肉中6种食源性致病菌污染情况分析	Analysis of 6 Foodborne Pathogenic Bacteria Contamination in Commercially Sold Raw Poultry and Livestock Meat in Pudong New Area, Shanghai, 2015-2018	邵祥龙,孟晓慧,胡卉,邬天凤,王筱,沈惠平,柏品清.	SHAO Xianglong, MENG Xiaohui, HU Hu, WU Tianfeng, WANG Shin, SHEN Huiping, PARK Pinqing.	职业与健康	Occupational and health	36	19	2020	NA
390	2019年上海市餐饮生食肉制品及相关产品中细菌污染调查分析	Survey and Analysis of Bacterial Contamination in Catering Raw Meat Products and Related Products in Shanghai, 2019	姚维晔,陈祎清,宋昌彦,袁波,杨君,郭法利.	YAO Wei-Ye, CHEN Yi-Qing, SONG Chang-Yan, YUAN Bo, YANG Jun, GUO Fali.	中国食品卫生杂志	Chinese Journal of Food Hygiene	32	5	2020	10.13590/j.cjfh.2020.05.011
391	感染性腹泻患者粪便中紧密连接蛋白水平及其临床意义	Levels of tight junction proteins in the feces of patients with infectious diarrhea and their clinical significance	何方,杜海涛,赵敏,曹静.	HE Fang, DU Haitao, ZHAO Min, CAO Jing.	中国医师杂志	Chinese Medical Doctor Journal	22	9	2020	10.3760/cma.j.cn431274-20190619-00729
392	儿童肠道沙门菌感染的临床特点及耐药研究	Clinical characteristics and drug resistance study of Salmonella enterica infection in children	黄雪霞,黄振鹏,曾惠华.	HUANG Xuexia,HUANG Zhenpeng,ZENG Huihua.	临床检验杂志（电子版）	Journal of Clinical Laboratory Medicine (electronic version)	9	3	2020	NA
393	全基因组测序分析2018年江西省临床分离非伤寒沙门菌耐药性研究	Whole genome sequencing analysis of clinical isolates of non-typhoidal Salmonella resistance in Jiangxi Province in 2018	游兴勇,彭思露,周厚德,刘洋,刘道峰,胡凯,张强,刘成伟.	YU Xingyong, PENG Silu, ZHOU Houde, LIU Yang, LIU Daofeng, HU Kai, ZHANG Qiang, LIU Chengwei.	中国食品卫生杂志	Chinese Journal of Food Hygiene	32	5	2020	10.13590/j.cjfh.2020.05.004
394	猪肉及其制品中非伤寒沙门菌定量风险评估研究进展	Progress in quantitative risk assessment of non-typhoidal Salmonella spp. in pork and its products	贾华云,董庆利,赵格,白莉.	JIA Huayun, DONG Qingli, ZHAO Ge, BAI Li.	中国食品卫生杂志	Chinese Journal of Food Hygiene	32	5	2020	10.13590/j.cjfh.2020.05.020
395	荧光定量PCR技术在临床微生物检测中的应用价值	The value of fluorescence quantitative PCR technology in clinical microbiology detection	蒋雪纷.	Chiang, Xuechun.	临床检验杂志（电子版）	Journal of Clinical Laboratory Medicine (electronic version)	9	3	2020	NA
396	2018年浙江省余姚市一起伊桑吉沙门菌引起的食源性疾病暴发事件调查	Investigation of a foodborne disease outbreak caused by Salmonella Isangi in Yuyao City, Zhejiang Province, 2018	张建群,胡津津,孙成玺,苗超,李心朋.	ZHANG Jianqun,HU Jinjin,SUN Chengxi,MIAO Chao,LI Xinpeng.	疾病监测	Disease surveillance	35	9	2020	10.3784/j.issn.1003-9961.2020.09.021
397	2018年新乡市食品安全风险监测结果分析	Analysis of food safety risk monitoring results in Xinxiang City in 2018	魏红霞,芦天成,史晓娟,王伟丽.	WEI Hongxia,LU Tiancheng,SHI Xiaojuan,WANG Weili.	河南预防医学杂志	Henan Journal of Preventive Medicine	31	9	2020	10.13515/j.cnki.hnjpm.1006-8414.2020.09.022
398	沙门菌感染急性腹泻患儿预后及危险因素分析	Analysis of prognosis and risk factors of children with acute diarrhea of Salmonella infection	黄方,姜勇超,王丽,涂丹娜,陈霞.	HUANG Fang, JIANG Yongchao, WANG Li, TU Danna, CHEN Xia.	热带医学杂志	Journal of Tropical Medicine	20	9	2020	10.3969/j.issn.1672-3619.2020.09.028
399	生鲜畜禽肉中沙门氏菌全基因组分析与分子溯源	Genome-wide analysis and molecular traceability of Salmonella in raw livestock and poultry meat	宋晟,高晗,严礼,郭焜鹏,张海韵,王芳斌.	Sung Song, Han Gao, Li Yan, K.P. Guo, H.Y. Zhang, F.B. Wang.	食品与机械	Food & Machinery	36	9	2020	10.13652/j.issn.1003-5788.2020.09.009
400	2016-2017年天津市津南区食源性疾病监测结果分析	Analysis of Foodborne Disease Surveillance Results in Jinnan District, Tianjin, 2016-2017	刘坚龄,孙雅娜,李龙玉,李胜强,郑梅,崔巧飞.	LIU Jianling,SUN Yana,LI Longyu,LI Shengqiang,ZHENG Mei,CUI Qiaofei.	中国城乡企业卫生	China Urban and Rural Enterprise Health	35	9	2020	10.16286/j.1003-5052.2020.09.011
401	成都市沙门菌感染患儿160例临床特征及病原学分析	Clinical characteristics and aetiological analysis of 160 cases of children with Salmonella infection in Chengdu City	杨小蓉,张玉霞,黄伟峰,商丽红.	YANG Xiaorong,ZHANG Yuxia,HUANG Weifeng,SHANG Lihong.	预防医学情报杂志	Journal of Preventive Medicine Intelligence	36	9	2020	NA
402	基因芯片法对细菌性痢疾患者黏液脓血便病原菌检测阳性率的影响	Influence of the gene chip method on the positive rate of detection of pathogenic bacteria in mucopurulent and bloody stools of patients with bacillary dysentery	张雪艳.	Zhang Xueyan .	内蒙古医学杂志	Inner Mongolia Medical Journal	52	9	2020	10.16096/J.cnki.nmgyxzz.2020.52.09.003
403	福建地区健康人携带德尔卑沙门菌的耐药特征及遗传多样性分析	Characterization of drug resistance and genetic diversity of healthy individuals carrying Salmonella delbrueckii in Fujian area	黄梦颖,陈建辉,邱玉锋,杨劲松,柯自立,李曲文.	HUANG Mengying, CHEN Jianhui, QIU Yufeng, YANG Jinsong, KE Zili, LI Quwen.	中国病原生物学杂志	Chinese Journal of Pathogen Biology	15	9	2020	10.13350/j.cjpb.200911
404	98例细菌性肠炎患儿粪便标本中病原菌的分布特征及其对抗菌药物的耐药性分析	Distribution characteristics of pathogenic bacteria in fecal specimens of 98 children with bacterial enterocolitis and their analysis of resistance to antibacterial drugs	苏航.	Suhang.	抗感染药学	Anti-infective pharmacology	17	9	2020	10.13493/j.issn.1672.7878.2020.09-017
405	牦牛德尔卑沙门氏菌的分离、鉴定及致病性研究	Isolation, characterization and pathogenicity of Salmonella yak delphinium	冯兰,安添午,崔鹏飞,赵晓东,李华德,付雪,张兰,翟亚如,李豪,晏文俊,王红宁,杨鑫.	FENG Lan, AN Tianwu, CUI Pengfei, ZHAO Xiaodong, LI Howard, FU Xue, ZHANG Lan, ZHAI Yaru, LI Hao, YAN Wenjun, WANG Hongning, YANG Xin.	四川大学学报（自然科学版）	Journal of Sichuan University (Natural Science Edition)	57	5	2020	10.3969/j.issn.0490-6756.2020.05.030
406	病原微生物检测在儿童细菌性腹泻中的应用价值探讨	Exploration of the value of pathogenic microorganism testing in bacterial diarrhea in children	王华伟,郑敏红,王淑虹.	Wang H-W, Zheng M-H, Wang S-H.	世界最新医学信息文摘（连续型电子期刊）	World Abstracts of Current Medical Information (continuous electronic journal)	20	78	2020	10.3969/j.issn.1671-3141.2020.78.097
407	云南部分地区熟肉制品中食源性致病菌的污染情况及耐药性分析	Analysis of contamination and drug resistance of foodborne pathogenic bacteria in cooked meat products in some areas of Yunnan Province	张晶晶,朱静静,金富红,杨海鑫,黄艾祥.	ZHANG Jingjing,ZHU Jingjing,JIN Fuhong,YANG Haixin,HUANG Aixiang.	食品安全质量检测学报	Journal of Food Safety and Quality Testing	11	18	2020	NA
408	2019年开封市鼓楼区食源性疾病监测结果分析	Analysis of Foodborne Disease Surveillance Results in Gulou District, Kaifeng City, 2019	赵云清,殷锋科.	Zhao YQ, Yin FK.	实用预防医学	Practical Preventive Medicine	27	9	2020	10.3969/j.issn.1006-3110.2020.09.032
409	2018年江苏泰州地区食源性人兽共患病原菌流行现状监测	Surveillance of the current status of foodborne zoonotic pathogens prevalence in Taizhou, Jiangsu, 2018	颜卫,傅宏庆,李啸雪,卢贤忠,徐学良,巢钰阳.	Yan Wei, Fu Hongqing, Li Xiaoxue, Lu Xianzhong, Xu Xueliang, Chao Yuyang.	中国兽医杂志	Chinese Veterinary Journal	56	9	2020	NA
410	细菌性食物中毒的微生物学检验分析	Analysis of microbiologic tests for bacterial food poisoning	邢军华,文蔚,尹明.	Xing JH,Wen W,Yin M.	中西医结合心血管病电子杂志	Electronic Journal of Integrated Chinese and Western Medicine Cardiovascular Disease	8	27	2020	NA
411	2009-2019年重庆市其他感染性腹泻流行特征分析	Characterization of the prevalence of other infectious diarrhea in Chongqing, 2009-2019	杨琳,赵寒,李勤,李柏松,易娟,熊宇,漆莉.	YANG Lin, ZHAO Han, LI Qin, LI Baisong, YI Juan, XIONG Yu, QI Li.	热带病与寄生虫学	Tropical Diseases and Parasitology	18	3	2020	10.3969/j.issn.1672-2302.2020.03.005
412	2017-2018年天津市津南区食源性疾病病原体监测结果	Results of Foodborne Disease Pathogen Surveillance in Jinnan District, Tianjin, 2017-2018	孙雅娜,刘坚龄.	Sun Yana,Liu Jianling.	职业与健康	Occupational and health	36	18	2020	NA
413	市售生鲜湿面中腐败菌的分离与鉴定	Isolation and characterization of spoilage bacteria in commercially available raw wet noodles	王欢,李刚凤,夏欣欣,马莉敏,吴兴泉.	WANG Huan, LI Gangfeng, XIA Xinxin, MA Limin, WU Xingquan.	中国酿造	China Brewing	39	9	2020	10.11882/j.issn.0254-5071.2020.09.028
414	开化县2015年-2018年食品风险监测致病菌结果与分析	Kaifa County 2015-2018 Food Risk Monitoring Pathogenic Bacteria Results and Analysis	邹翔.	Zou Xiang.	中国卫生检验杂志	Chinese Journal of Hygiene and Inspection	30	17	2020	NA
415	本溪市2018年度腹泻症候群病例监测情况分析	Analysis of Diarrhea Syndrome Case Surveillance in Benxi City in 2018	陈清.	Chen Qing.	中国卫生检验杂志	Chinese Journal of Hygiene and Inspection	30	17	2020	NA
416	上海市金山区城市沙滩浴场水体病原微生物污染状况调查	Investigation on the pollution status of pathogenic microorganisms in the water of urban beach bathing area in Jinshan District, Shanghai, China	马芳军,高霞,杜荐如,李淑华,叶玉龙.	MA Fangjun, GAO Xia, DU Jianru, LI Shuhua, YE Yulong.	中国初级卫生保健	China Primary Health Care	34	9	2020	10.3969/j.issn.1001-568X.2020.09.0031
417	徐州及周边地区鸭源沙门菌的分离鉴定及其耐药性、毒力基因分析	Isolation and identification of Salmonella spp. of duck origin from Xuzhou and surrounding areas and its resistance and virulence gene analysis	任士飞,张林吉,迟兰,房超.	REN Shifei, ZHANG Linji, CHI Lan, FAN Chao.	畜牧与兽医	Livestock and Veterinary Medicine	52	9	2020	NA
418	小儿细菌性腹泻病原微生物检验结果调查研究	A study on the investigation of test results of pathogenic microorganisms in pediatric bacterial diarrhea	于金英,栗秀娥.	YU Jin-Ying,LI Xiu-E.	糖尿病天地	Diabetes World	17	9	2020	NA
419	深圳市罗湖区三明治及含肉松类食品制作过程中非伤寒沙门菌污染危险因素调查	Investigation on the risk factors of Salmonella typhimurium contamination during the production of sandwiches and food containing meat floss in Luohu District, Shenzhen, China.	陈伟峰,姚云英,夏伟,胡虹雨,游杰.	CHEN Weifeng, YAO Yunying, XIA Wei, HU Hongyu, YOU Jie.	养生保健指南	Health and Wellness Guide	NA	36	2020	NA
420	婴幼儿非伤寒沙门氏菌性肠炎和乳糖不耐受的关系研究	Study on the relationship between non-typhoidal Salmonella enteritis and lactose intolerance in infants and young children	张丽霞,陈卓杰,邓筹芬,江洪清.	ZHANG Lixia, CHEN Zhuojie, DENG Choufen, JIANG Hongqing.	中国实用医药	Chinese Practical Medicine	15	24	2020	10.14163/j.cnki.11-5547/r.2020.24.023
421	89例中性粒细胞缺乏急性白血病血流感染患者血标本的细菌培养及药敏结果对抗菌药物合理使用的影响	Impact of bacterial culture and drug sensitivity results of blood specimens from 89 patients with neutrophil-deficient acute leukemia bloodstream infections on the rational use of antimicrobial drugs	徐雪勤.	Xu Xueqin.	抗感染药学	Anti-infective pharmacology	17	8	2020	10.13493/j.issn.1672-7878.2020.08-023
422	福建省首次自临床血流感染病例检出特勒凯比尔沙门菌	First detection of Salmonella Typhimurium in Fujian Province from a clinical bloodstream infection case	邱玉锋,翁顺太,胡辛兰,陈建辉,杨劲松,黄梦颖,许学斌.	Qiu Yufeng, Weng Shuntai, Hu Xinlan, Chen Jianhui, Yang Jinsong, Huang Mengying, Xu Xuebin.	中国人兽共患病学报	Chinese Journal of Zoonosis	36	8	2020	10.3969/j.issn.1002-2694.2020.00.096
423	2016-2018年上海市奉贤区腹泻病流行特征	Epidemiological characteristics of diarrheal diseases in Fengxian District, Shanghai, 2016-2018	徐英杰,刘清,胡晓丹,陈爽,李星成,王志,谢晓红.	XU Yingjie, LIU Qing, HU Xiaodan, CHEN Shuang, LI Xingcheng, WANG Zhi, XIE Xiaohong.	热带医学杂志	Journal of Tropical Medicine	20	8	2020	10.3969/j.issn.1672-3619.2020.08.029
424	婴幼儿腹泻人群中鼠伤寒沙门菌的流行病学及多重耐药特征研究	Epidemiology and multi-drug resistance characterization of Salmonella typhimurium in a population with infantile diarrhea	王路梅,郭惠,童晶,吴畏畏,刘庭君,郑东宇.	WANG Lumei, GUO Hui, TONG Jing, WU Fenghuang, LIU Tingjun, ZHENG Dongyu.	中国人兽共患病学报	Chinese Journal of Zoonosis	36	8	2020	10.3969/j.issn.1002-2694.2020.00.128
425	2005-2019年浙江省金华市伤寒副伤寒流行特征分析	Epidemiological characterization of typhoid paratyphoid fever in Jinhua City, Zhejiang Province, 2005-2019	庞志峰,金学怡,金祝平,吴斌.	Pang ZF, Jin XY, Jin ZP, Wu B.	疾病监测	Disease surveillance	35	8	2020	10.3784/j.issn.1003-9961.2020.08.017
426	西藏部分地区藏猪源沙门菌分离鉴定及耐药表型	Isolation and characterization of Salmonella spp. of Tibetan swine origin from some areas of Tibet and drug-resistant phenotypes	王刚,赵燕娟,焦新安,潘志明,索朗斯珠,陈祥.	Wang G, Zhao YJ, Jiao XA, Pan C, Solang SZ, Chen X.	中国兽医学报	China Veterinary Medical Journal	40	8	2020	10.16303/j.cnki.1005-4545.2020.08.13
427	2010-2018年安徽省马鞍山市腹泻患者中非伤寒沙门菌的分子分型与耐药性研究	Molecular typing and drug resistance of non-typhoidal Salmonella typhimurium in patients with diarrhea in Maanshan City, Anhui Province, 2010-2018	洪颖,王利,陈谨,王蓉,罗颖,杨晨,陈道利,柳燕.	HONG Ying, WANG Li, CHEN Zhuan, WANG Rong, LUO Ying, YANG Chen, CHEN Daoli, LIU Yan.	中国人兽共患病学报	Chinese Journal of Zoonosis	36	8	2020	10.3969/j.issn.1002-2694.2020.00.094
428	2013-2019年开封市鼓楼区食源性疾病监测分析	Foodborne Disease Surveillance Analysis in Gulou District, Kaifeng City, 2013-2019	赵云清,殷锋科.	Zhao YQ, Yin FK.	河南预防医学杂志	Henan Journal of Preventive Medicine	31	8	2020	10.13515/j.cnki.hnjpm.1006-8414.2020.08.030
429	丽水地区177株沙门菌血清型分布及药敏试验结果分析	Analysis of serotype distribution and drug sensitivity test results of 177 Salmonella strains in Lishui area	黄黎俐,刘五高,吴宁俊.	HUANG Lili, LIU Wugao, WU Ningjun.	中国卫生检验杂志	Chinese Journal of Hygiene and Inspection	30	16	2020	NA
430	粪便微生物检验在儿童腹泻诊断中的价值分析	Analysis of the value of fecal microbiological tests in the diagnosis of diarrhea in children	韩吉粉.	Hanji powder.	保健文汇	Health literacy	NA	21	2020	10.3969/j.issn.1671-5217.2020.21.142
431	2015～2017年广州市某食品厂低温肉灌肠生产加工过程微生物污染状况及风险分析	Microbial contamination status and risk analysis of low-temperature meat enema production and processing in a food factory in Guangzhou from 2015 to 2017	曾淳子,余超,李迎月,刘于飞,李燕,陈坤才.	ZENG Chunzi, YU Chao, LI Yingyue, LIU Yufei, LI Yan, CHEN Kuncai.	食品安全质量检测学报	Journal of Food Safety and Quality Testing	11	16	2020	NA
432	锡林浩特地区生鲜牛乳中微生物的调查与分析	Investigation and analysis of microorganisms in raw cow's milk in Xilinhot region	王东玉,郝苗苗,孙春玲,朱静,郭元晟,包世元,雅梅,钱俊平.	WANG Dongyu, HAO Miaomiao, SUN Chunling, ZHU Jing, GUO Yuansheng, BAO Shiyuan, Yamei, QIAN Junping.	农产品加工（下半月）	Agro-processing (second half of the month)	NA	8	2020	10.16693/j.cnki.1671-9646(X).2020.08.054
433	青岛市学校周边部分鲜奶吧乳品监测结果分析	Analysis of dairy monitoring results of some fresh milk bars around schools in Qingdao City	臧子浩,李颖,刘辉,王一平,于维森,黄建英.	ZANG Zihao, LI Ying, LIU Hui, WANG Yiping, YU Weisen, HUANG Jianying.	医学动物防制	Medical Animal Control	36	8	2020	10.7629/yxdwfz202008029
434	细菌感染性腹泻患儿粪便培养及抗菌药物敏感性分析	Analysis of stool culture and antimicrobial susceptibility in children with bacterial infectious diarrhea	张杉,林莎莎.	Zhang, S., Lin, S..	河南医学研究	Henan Medical Research	29	24	2020	10.3969/j.issn.1004-437X.2020.24.070
435	4起沙门菌引起食物中毒的分析	Analysis of 4 cases of food poisoning caused by salmonella	郭玲玲,周文革,张志魁,魏美(檨).	Guo, L. L., Zhou, W. G., Zhang, Z. K., Wei, M. (mango).	中国卫生检验杂志	Chinese Journal of Hygiene and Inspection	30	16	2020	NA
436	2015-2018年河北省廊坊市食源性沙门氏菌分子分型及耐药监测的研究	Molecular typing and drug resistance monitoring of foodborne Salmonella in Langfang City, Hebei Province, China, 2015-2018	邱颖,王宇卓,张丽敏,王敏娣,陈忠建,赵琪,李红.	Qiu Y, Wang YZ, Zhang LM, Wang MD, Chen ZJ, Zhao Q, Li H.	医学动物防制	Medical Animal Control	35	3	2019	10.7629/yxdwfz201903004
437	华中地区鸡源沙门菌分离鉴定及耐药性分析	Isolation and identification of Salmonella spp. from chickens in central China and analysis of drug resistance	王迪轩,高东阳,张天姿,刘维,周祖涛,徐晓娟,蔡旭旺.	WANG Dixuan, GAO Dongyang, ZHANG Tianzhi, LIU Wei, ZHOU Zutao, XU Xiaojuan, CAI Xuwang.	中国畜牧兽医	China Animal Husbandry and Veterinary Medicine	46	3	2019	10.16431/j.cnki.1671-7236.2019.03.035
438	2015至2017年解放军总医院沙门菌分子分型和耐药基因特征分析	Molecular typing and drug resistance gene characterization of Salmonella in the General Hospital of the People's Liberation Army from 2015 to 2017	荆颖,罗燕萍,叶坤,李鑫,叶丽艳,张樱,何赏,王成彬.	Jing Y, Luo YP, Ye K, Li X, Ye LY, Zhang S, He R, Wang CB.	中华检验医学杂志	Chinese Journal of Laboratory Medicine	42	3	2019	10.3760/cma.j.issn.1009-9158.2019.03.012
439	2016-2018年北京市通州区感染性腹泻细菌病原谱监测分析	Monitoring and analysis of bacterial pathogen spectrum of infectious diarrhea in Tongzhou District, Beijing, 2016-2018	张萍,杨郝亮,甄博珺,高翔,赵凤玲,高洁,张扬,李朝辉,王多春,周景林.	ZHANG Ping, YANG Hao-Liang, ZHEN Bo-Jun, GAO Xiang, ZHAO Feng-Ling, GAO Jie, ZHANG Yang, LI Chao-Hui, WANG Duo-Chun, ZHOU Jing-Lin.	疾病监测	Disease surveillance	34	9	2019	10.3784/j.issn.1003-9961.2019.09.007
440	饮食和服务行业健康人群携带沙门菌调查	Survey of Salmonella Carriage in Healthy Populations in the Catering and Service Industries	朱莹莹.	ZHU Yingying.	中国卫生标准管理	China Health Standards Management	10	6	2019	10.3969/j.issn.1674-9316.2019.06.003
441	火腿肠加工过程中微生物风险研究	Study of microbiological risks during ham sausage processing	杨舒然,杨大进,闫琳,裴晓燕,朱海明,黄玉兰,梁辉,罗赟,刘起勇.	YANG Shuran, YANG Dajin, YAN Lin, PEI Xiaoyan, ZHU Haiming, HUANG Yulan, LIANG Hui, LUO Eddie, LIU Qiyong.	中国食品卫生杂志	Chinese Journal of Food Hygiene	31	1	2019	10.13590/j.cjfh.2019.01.013
442	60岁以上老年精神疾病患者院内感染病原菌分布特征及影响因素分析	Characterization of the distribution of pathogenic bacteria of nosocomial infections in elderly patients with mental illness over 60 years old and analysis of influencing factors	叶晓洁,季显琼.	Ye Xiaojie,Ji Xianqiong.	中国医院统计	China Hospital Statistics	26	1	2019	10.3969/j.issn.1006-5253.2019.01.014
443	一起学校感染性腹泻事件病原溯源	Tracing the pathogen of an infectious diarrhea incident in a school to its origin	王艳燕,林春燕,朱婓莉,王明昌,唐潆芳.	WANG Yanyan, LIN Chunyan, ZHU Yingli, WANG Mingchang, TANG Eddyfang.	中国学校卫生	China School Health	40	8	2019	10.16835/j.cnki.1000-9817.2019.08.042
444	小儿腹泻的致病因素的临床治疗方法及效果	Clinical treatment and effectiveness of the causative factors of pediatric diarrhea	李艳萍.	Li Yanping.	智慧健康	Smart Health	5	10	2019	10.19335/j.cnki.2096-1219.2019.10.056
445	2018年云南省外卖餐饮的微生物污染状况调查	Survey on microbial contamination of takeaway meals in Yunnan Province in 2018	国译丹,范璐,汤小召,杨菁,何玉凤,田云屏.	Guo Yidan, Fan Lu, Tang Xiaozhao, Yang Jing, He Yufeng, Tian Yunping.	食品安全质量检测学报	Journal of Food Safety and Quality Testing	10	22	2019	NA
446	2017年河南省3种即食类地方食品的致病菌污染监测	Pathogenic bacteria contamination monitoring of three ready-to-eat local foods in Henan Province in 2017	吴玲玲,邱正勇,李艳芬,炊慧霞,张秀丽,张丁.	WU Lingling,QIU Zhengyong,LI Yanfen,JIU Huixia,ZHANG Xiuli,ZHANG Ding.	中国卫生检验杂志	Chinese Journal of Hygiene and Inspection	29	9	2019	NA
447	2015—2017年广西鸡源沙门氏菌耐药性与致病性的相关性分析	Correlation analysis of drug resistance and pathogenicity of chicken-derived Salmonella in Guangxi, 2015-2017	张珍,施开创,王孝德,黎宗强,尹彦文,屈素洁,陆文俊.	ZHANG Zhen, SHI Kaichuang, WANG Xiaode, LAI Zongqiang, YIN Yanwen, QU Sujie, LU Wenjun.	南方农业学报	Southern Agricultural Journal	50	10	2019	10.3969/j.issn.2095-1191.2019.10.28
448	山东省淄博市1088份市售食品监测结果分析	Analysis of the monitoring results of 1,088 commercially available food products in Zibo, Shandong Province	武玉平,汪洋,杨爱青,徐一凡,杨洪波,王淑田.	WU Yuping, WANG Yang, YANG Aiqing, XU Yifan, YANG Hongbo, WANG Shutian.	医学动物防制	Medical Animal Control	35	5	2019	10.7629/yxdwfz201905020
449	辽宁省规模化猪场生产链中沙门菌优势血清型及其主要毒力因子分布	Distribution of Salmonella dominant serotypes and their major virulence factors in the production chain of large-scale pig farms in Liaoning Province, China	崔苗苗,刘全,董筱萍,刘静,刘英姿,高慎阳,周宇,张利勃,周铁忠.	CUI Miaomiao, LIU Quan, DONG Xiaoping, LIU Jing, LIU Yingzi, GAO Shenyang, ZHOU Yu, ZHANG Libo, ZHOU Tiezhong.	中国兽医学报	China Veterinary Medical Journal	39	8	2019	10.16303/j.cnki.1005-4545.2019.08.19
450	2015-2018年洛阳市食品中沙门氏菌污染状况及血清型分布情况	Salmonella contamination status and serotype distribution in food in Luoyang City, 2015-2018	李会,仝志琴,路立立,徐礼扬,杨晓燕,杨璐.	LI Hui, TONG Zhiqin, LU Lili, XU Liyang, YANG Xiaoyan, YANG Lu.	河南预防医学杂志	Henan Journal of Preventive Medicine	30	10	2019	10.13515/j.cnki.hnjpm.1006-8414.2019.010.023
451	2015-2017年吉林地区仔猪腹泻流行情况调查	Survey on the prevalence of piglet diarrhea in Jilin region, 2015-2017	刘东旭,沙万里,尹柏双,李国江.	LIU Dongxu, SHA Wanli, YIN Baishuang, LI Guojiang.	黑龙江畜牧兽医（上半月）	Heilongjiang Animal Husbandry and Veterinary Medicine (first half of the month)	NA	8	2019	10.13881/j.cnki.hljxmsy.2018.09.0261
452	温州市食品中沙门菌污染状况及特征分析	Status and characterization of Salmonella contamination in foodstuffs in Wenzhou City, China	谢爱蓉,章乐怡,李毅,胡玉琴,吴跃进.	Xie Airong, Zhang Leyi, Li Yi, Hu Yuqin, Wu Yuejin.	中国食品卫生杂志	Chinese Journal of Food Hygiene	31	5	2019	10.13590/j.cjfh.2019.05.012
453	2005-2016年湖南省其他感染性腹泻流行特征分析	Characterization of the prevalence of other infectious diarrhea in Hunan Province, 2005-2016	赵善露,罗垲炜,胡世雄,邓志红,孙倩莱,杨浩,曾舸,张恒娇,张斯钰,高立冬,李俊华.	ZHAO Shanlu, LAW Kaiwei, HU Shixiong, DENG Zhihong, SUN Qianlai, YANG Hao, ZENG Ge, ZHANG Hengjiao, ZHANG Siyu, GAO Lidong, LI Junhua.	实用预防医学	Practical Preventive Medicine	26	1	2019	10.3969/j.issn.1006-3110.2019.01.013
454	德尔卑沙门氏菌血清型分子检测靶点筛选及多重PCR检测方法的建立	Screening of Salmonella delbrueckii serotypes for molecular detection of targets and establishment of multiplex PCR assays	翟立公,杨剑婷,李永泉,王水平,王俊颖.	Zhai LG, Yang JT, Li YQ, Wang HL, Wang JY.	食品与发酵工业	Food and fermentation industry	45	7	2019	10.13995/j.cnki.11-1802/ts.019243
455	沙门氏菌对食品的污染及其导致的食源性疾病的相关研究	Studies related to food contamination by Salmonella and its contribution to foodborne diseases	张丹.	Zhang Dan.	中国保健营养	China Health Nutrition	29	12	2019	10.3969/j.issn.1004-7484.2019.12.377
456	儿童非伤寒沙门菌肠道感染的流行病学特点和药敏结果分析	Epidemiologic characteristics and analysis of drug sensitivity results of non-typhoidal Salmonella enteric infections in children	王红梅,雷旻,周高枫,雷炎玲,谭锟,邓继岿.	WANG Hongmei, LEI Min, ZHOU Gaofeng, LEI Yanling, TAN Kun, Deng Jixiang.	儿科药学杂志	Journal of Pediatric Pharmacy	25	2	2019	10.13407/j.cnki.jpp.1672-108X.2019.02.011
457	吉林地区食源性肠炎沙门菌流行病学特征及同源性分析	Epidemiologic characteristics and homology analysis of Salmonella enterica in foodborne enteritis in Jilin region	周凤岩,凤淳雅,郭世杰,陶娜.	ZHOU Fengyan, FENG Chunya, GUO Shijie, TAO Na.	中国生物制品学杂志	Chinese Journal of Biological Products	32	9	2019	NA
458	2015—2017年酒泉市部分地区羊肉制品食源性病菌污染情况调查	Survey on foodborne pathogen contamination of sheep meat products in some areas of Jiuquan City, 2015-2017	李鹏.	Li Peng.	中国草食动物科学	Herbivore Science in China	39	1	2019	10.3969/j.issn.2095-3887.2019.01.011
459	2010-2018年四川省家庭内食源性疾病暴发事件分析	Analysis of foodborne disease outbreaks within households in Sichuan Province, 2010-2018	陈文,兰真,程刚,张誉,宋阳.	CHEN Wen, LAN Zhen, CHENG Gang, ZHANG Yu, SONG Yang.	现代预防医学	Modern Preventive Medicine	46	23	2019	NA
460	沙门氏菌传统血清凝集分型和分子血清分型试剂盒方法比较	Comparison of traditional serum agglutination typing and molecular serotyping kit methods for Salmonella spp.	周燕霞,任岩,王青龙,曹悦,胡凤月,张熙雅,巩有博,张跃川,耿建强,蔡雪凤.	ZHOU Yanxia, REN Yan, WANG Qinglong, CAO Yue, HU Fengyue, ZHANG Xiya, GONG Youbo, ZHANG Yuechuan, GENG Jianqiang, CAI Xuefeng.	食品安全质量检测学报	Journal of Food Safety and Quality Testing	10	18	2019	NA
461	2013-2017年北京市门头沟区感染性腹泻病原菌监测结果分析	Analysis of monitoring results of infectious diarrhea pathogenic bacteria in Mentougou District, Beijing, 2013-2017	吕秋艳,李龙建,刘海涛,褚添,赵香菊.	Lv Qiuyan, Li Longjian, Liu Haitao, Chu Tim, Zhao Xiangju.	疾病监测	Disease surveillance	34	6	2019	10.3784/j.issn.1003-9961.2019.06.010
462	某市2016年市售食品中食源性致病菌监测结果分析	Analysis of the results of foodborne pathogenic bacteria surveillance in commercially available food in a city in 2016	马娟.	Ma Juan.	中国保健营养	China Health Nutrition	29	8	2019	10.3969/j.issn.1004-7484.2019.08.352
463	2014-2016年武汉与宁波常见沙门菌血清型分离株的PFGE分型与耐药谱分析	PFGE typing and resistance profiling of common Salmonella serotypes isolates from Wuhan and Ningbo, 2014-2016	唐锋,宋启发,熊燕,陈智,陈中举,王芳,方爱英,罗万军.	TANG Feng, SONG Qifa, XIONG Yan, CHEN Zhi, CHEN Zhongju, WANG Fang, FANG Aiying, LUO Wanjun.	中华医院感染学杂志	Chinese Journal of Hospital Infection	29	20	2019	10.11816/cn.ni.2019-191950
464	沙门菌临床检验中全面生化反应和血清学检验的效果分析	Analysis of the effect of comprehensive biochemical reactions and serologic tests in the clinical examination of Salmonella spp.	谭君.	Tan Jun.	养生保健指南	Health and Wellness Guide	NA	22	2019	10.3969/j.issn.1006-6845.2019.22.103
465	2010-2016年内蒙古自治区肉及肉制品中食源性致病菌监测	Surveillance of Foodborne Pathogenic Bacteria in Meat and Meat Products in Inner Mongolia Autonomous Region, 2010-2016	乌伊罕,王利平,张冰冰.	Uyhan, Liping Wang, Bingbing Zhang.	现代预防医学	Modern Preventive Medicine	46	1	2019	NA
466	人致病沙门菌流行趋势与耐药情况的研究进展	Progress in the study of epidemiological trends and drug resistance of human pathogenic Salmonella spp.	骆艳,李中跃.	Luo Yan, Li Zhongyue.	中国当代医药	Chinese Contemporary Medicine	26	14	2019	10.3969/j.issn.1674-4721.2019.14.013
467	农村宴席沙门菌食物中毒脉冲场凝胶电泳溯源及药敏分析	Pulsed-field gel electrophoresis traceability and drug sensitivity analysis of Salmonella food poisoning at rural banquets	王文斟,李志峰,王红,赵婷,廖春艳,代裕露,王子豪.	WANG Wenzhong, LI Zhifeng, WANG Hong, ZHAO Ting, LIAO Chunyan, Dai Yulu, ZHAO Zihao.	国际检验医学杂志	International Journal of Laboratory Medicine	40	17	2019	10.3969/j.issn.1673-4130.2019.17.025
468	20株食源性科瓦利斯沙门菌药物敏感试验和分子分型分析	Drug susceptibility testing and molecular typing analysis of 20 foodborne strains of Salmonella Corvallis	王雪竹,炊慧霞,赵一真.	WANG Xuezhu, JUAN Huixia, ZHAO Yizhen.	食品安全质量检测学报	Journal of Food Safety and Quality Testing	10	3	2019	10.3969/j.issn.2095-0381.2019.03.005
469	贵州省某绿壳蛋鸡养殖场常见疫病感染情况监测分析	Surveillance and analysis of common epidemic infections in a green hen farm in Guizhou province	马光强.	Ma Guangqiang.	黑龙江畜牧兽医（上半月）	Heilongjiang Animal Husbandry and Veterinary Medicine (first half of the month)	NA	5	2019	10.13881/j.cnki.hljxmsy.2018.03.0411
470	婴幼儿斯坦利沙门氏菌院内感染病例病原学调查分析	Investigation and analysis of the aetiology of nosocomial infection cases of Salmonella stanleyi in infants and children	李宗瑾,谢清梅,谢志强,李艳艳,李军伟.	Li Zongjin, Xie Qingmei, Xie Zhiqiang, Li Yanyan, Li Junwei.	医学动物防制	Medical Animal Control	35	5	2019	10.7629/yxdwfz201905015
471	猪霍乱沙门氏杆菌的临床分离鉴定及耐药性分析	Identification of clinical isolates of Salmonella cholera in pigs and analysis of drug resistance	贾荣玲,刘耀东,李生涛.	JIA Rongling,LIU Yaodong,LI Shengtao.	黑龙江畜牧兽医（上半月）	Heilongjiang Animal Husbandry and Veterinary Medicine (first half of the month)	NA	9	2019	10.13881/j.cnki.hljxmsy.2018.10.0417
472	南京市某食品厂酱卤熟肉制品生产加工过程微生物污染状况分析	Analysis of microbial contamination during the production and processing of cooked meat products with sauce and marinade in a food factory in Nanjing, China	李小成,李成国,金迪,王艳莉,江晓,叶艳华,郭宝福.	LI Xiaocheng, LI Chengguo, JIN Di, WANG Yanli, JIANG Xiao, YE Yanhua, GUO Baofu.	中国食品卫生杂志	Chinese Journal of Food Hygiene	31	5	2019	10.13590/j.cjfh.2019.05.013
473	2015-2017年河北省廊坊市食品中沙门氏菌污染状况及血清型监测分析	Monitoring and analysis of Salmonella contamination status and serotypes in food in Langfang City, Hebei Province, 2015-2017	邱颖,王宇卓,张丽敏,王敏娣,陈忠健,赵琪,李红.	Qiu Y, Wang YZ, Zhang LM, Wang MD, Chen ZJ, Zhao Q, Li H.	医学动物防制	Medical Animal Control	35	2	2019	10.7629/yxdwfz201902008
474	北京大型社区成人感染性腹泻肠道致病菌监测与耐药性分析	Surveillance of enteric pathogens and analysis of drug resistance in adult infectious diarrhea in a large community in Beijing	祝天阳,杨江辉,王利君,段宁,肖楠.	Zhu Tianyang, Yang Jianghui, Wang Lijun, Duan Ning, Xiao Nan.	标记免疫分析与临床	Labeling Immunoassays and Clinical	26	5	2019	10.11748/bjmy.issn.1006-1703.2019.05.014
475	2016年芦淞区即食米粉食源性致病菌污染调查	Survey of Foodborne Pathogenic Bacterial Contamination of Ready-to-eat Rice Flour in Lusong District, 2016	罗素梅,陈媚,何礼,龙奇志.	LUO Su-Mei, CHEN Mei, HE Li, LONG Qi-Zhi.	河南预防医学杂志	Henan Journal of Preventive Medicine	30	7	2019	10.13515/j.cnki.hnjpm.1006-8414.2019.07.024
476	生菜表面肠炎沙门氏菌(ATCC13076)的吸附及其清除	Adsorption of Salmonella enteritidis (ATCC13076) on the surface of lettuce and its removal	姚蓝,马文娟,李晚宁,王佳,王小红.	YAO Lan,MA Wenjuan,LI Wanning,WANG Jia,WANG Xiaohong.	现代食品科技	Modern food science and technology	35	11	2019	10.13982/j.mfst.1673-9078.2019.11.024
477	2015-2016年株洲市感染性腹泻病原学监测结果分析	Analysis of the results of infectious diarrhea pathogenetic surveillance in Zhuzhou City, 2015-2016	龙奇志,龙英姿,胡世雄,何礼,罗垲炜.	LONG Qizhi, LONG Yingzi, WU Shixiong, HE Li, LAW Kaiwei.	实用预防医学	Practical Preventive Medicine	26	5	2019	10.3969/j.issn.1006-3110.2019.05.020
478	247株猪源沙门菌对四环素类药物耐药性和耐药基因的检测分析	Detection and analysis of 247 strains of Salmonella of porcine origin for resistance to tetracyclines and resistance genes	李帆,魏单单,刘建华,吴宁鹏,贺丹丹,潘玉善,苑丽,胡功政.	LI Fan, WEI Shan-Dan, LIU Jian-Hua, WU Ning-Peng, HE Dan-Dan, PAN Yu-Shan, YUAN Li, HU Gong-Zheng.	中国兽医学报	China Veterinary Medical Journal	39	10	2019	10.16303/j.cnki.1005-4545.2019.10.08
479	都柏林沙门菌致新生儿败血症及细菌性脑膜炎一例	A case of neonatal septicemia and bacterial meningitis caused by Salmonella Dublin bacteria	张金晶,王亚娟,刘蕾,邵芳.	ZHANG Jinjing,WANG Yajuan,LIU Lei,SHAO Fang.	中华新生儿科杂志（中英文）	Chinese Journal of Neonatology (English and Chinese)	34	2	2019	10.3760/cma.j.issn.2096-2932.2019.02.014
480	广东省中山市2017年沙门菌耐药菌谱及分子分型分析	Analysis of drug-resistant bacterial spectrum and molecular typing of Salmonella in Zhongshan City, Guangdong Province, China, 2017	袁展红,郑悦康,刘绮明,区金结,仇绮琳,叶志英.	YUAN Zhanhong, CHENG Yuekang, LIU Qiming, AU Jinjie, QIU Qilin, YEH Zhiying.	中国热带医学	Chinese Tropical Medicine	19	5	2019	10.13604/j.cnki.46-1064/r.2019.05.13
481	大理州地方特色食品食源性致病菌污染状况及相关危险因素分析	Analysis on the contamination status of foodborne pathogenic bacteria and related risk factors of local specialty foods in Dali Prefecture	胡汝源,陈冉,杨红菊.	HU Ruyuan, CHEN Ran, YANG Hongju.	食品安全质量检测学报	Journal of Food Safety and Quality Testing	10	22	2019	NA
482	海南省SY县某酒店疑似食物中毒事件调查	Investigation of suspected food poisoning in a hotel in SY County, Hainan Province	李俊,吴静,王帅.	LI Jun,WU Jing,WANG Shuai.	百科论坛电子杂志	Encyclopedia Forum E-Magazine	NA	8	2019	NA
483	2014-2018年襄阳市食源性疾病监测结果分析	Analysis of Foodborne Disease Surveillance Results in Xiangyang City, 2014-2018	汪雪洋,邓万霞,张金枝.	WANG Xueyang,Deng Wanxia,ZHANG Jinzhi.	公共卫生与预防医学	Public Health and Preventive Medicine	30	3	2019	10.3969/j.issn.1006-2483.2019.03.022
484	儿童细菌性腹泻的病原微生物检验结果分析	Analysis of pathogenic microorganism test results of bacterial diarrhea in children	杨颖,李付广.	Yang Y, Li FG.	保健文汇	Health literacy	NA	7	2019	10.3969/j.issn.1671-5217.2019.07.088
485	2016-2018年北京市西城区肠炎沙门菌耐药性及分子分型分析	Drug resistance and molecular typing analysis of Salmonella enteritidis in Xicheng District of Beijing, 2016-2018	霍哲,王永全,徐俊,苗芳,崔京辉.	HUO Zhe, WANG Yongquan, XU Jun, MIAO Fang, CUI Jinghui.	职业与健康	Occupational and health	35	8	2019	NA
486	一起食源性感染暴发的病原学分析及其分子分型	Pathogenetic analysis of a foodborne infection outbreak and its molecular typing	朱艳,贾宇驰,郭文学,祁伟.	ZHU Yan, JIA Yu-chi, GUO Wen-lin, QI Wei.	中华传染病杂志	Chinese Journal of Infectious Diseases	37	6	2019	10.3760/cma.j.issn.1000-6680.2019.06.007
487	2016年广州市市售食品中食源性致病菌监测结果分析	Analysis of Foodborne Pathogenic Bacteria Surveillance Results in Commercially Available Foods in Guangzhou City in 2016	李海麟,余超,刘于飞,梁伯衡,林晓华.	LI Hai-lin, YU Chao, LIU Yu-fei, LIANG Bo-heng, LIN Xiaohua.	食品安全质量检测学报	Journal of Food Safety and Quality Testing	10	12	2019	10.3969/j.issn.2095-0381.2019.12.057
488	北京市丰台区2016年-2017年食源性疾病监测分析	Foodborne Disease Surveillance Analysis in Fengtai District, Beijing, 2016-2017	王焱焱,赵静,肖贵勇,王佳佳,马晓曼,李洁.	WANG Yan Yan,ZHAO Jing,XIAO Guiyong,WANG Jiajia,MA Xiaoman,LI Jie.	中国卫生检验杂志	Chinese Journal of Hygiene and Inspection	29	4	2019	NA
489	梧州市急性感染性腹泻的病原菌及耐药性分析	Analysis of pathogenic bacteria and drug resistance in acute infectious diarrhea in Wuzhou city	王秀红,彭玲,王春清,李锋,王小琴.	WANG Xuhong,PENG Ling,WANG Chunqing,LI Feng,WANG Xiaoqin.	中国国境卫生检疫杂志	China Border Sanitary and Quarantine Journal	42	5	2019	10.16408/j.1004-9770.2019.05.012
490	2017年北海市食品中食源性致病菌监测与分析	Surveillance and Analysis of Foodborne Pathogenic Bacteria in Food in Beihai City, 2017	陈昭禄,蔡昭宁,白海涛,李师勤,胡小婷,郭波.	CHEN Zhaolu, CAI Zhaoning, BAI Haitao, LI Shiqin, HU Xiaoting, GUO Bo.	中国卫生检验杂志	Chinese Journal of Hygiene and Inspection	29	16	2019	NA
491	江山市2014-2017年市售食品微生物检测结果分析	Analysis of microbiological test results of commercially available foods in Kiangshan City, 2014-2017	李芳,郑升龙.	Li F, Zheng Shenglong.	中国公共卫生管理	Public Health Management in China	35	1	2019	10.19568/j.cnki.23-1318.2019.01.031
492	2007—2017年北海市疑似细菌性食物中毒实验室检测结果	Laboratory Test Results of Suspected Bacterial Food Poisoning in Beihai City, 2007-2017	陈昭禄,蔡昭宁,白海涛,李师勤,胡小婷,梁筱露.	CHEN Zhaolu, CAI Zhaoning, BAI Haitao, LI Shiqin, HU Xiaoting, LIANG Xiaolu.	食品安全导刊	Food Safety Guide	NA	6	2019	NA
493	17株鹅源鼠伤寒沙门氏杆菌的分离鉴定与耐药分析	Isolation and characterization of 17 strains of Salmonella typhimurium of goose origin and analysis of drug resistance	曹菲菲,朱天伦,徐磊,杨跃飞,王彦红,王晓泉.	CAO Fei-Fei, ZHU Tian-Lun, XU Lei, YANG Yue-Fei, WANG Yan-Hong, WANG Xiao-Quan.	黑龙江畜牧兽医（上半月）	Heilongjiang Animal Husbandry and Veterinary Medicine (first half of the month)	NA	1	2019	10.13881/j.cnki.hljxmsy.2017.12.0240
494	郴州市2010年-2016年食品中沙门菌污染状况监测与分析	Monitoring and analysis of Salmonella contamination in food in Chenzhou City, 2010-2016	段良松,刘勋,郑文,李征莉,肖利军.	Duan Liangsong, Liu Xun, Zheng Wen, Li Zhengli, Xiao Lijun.	中国卫生检验杂志	Chinese Journal of Hygiene and Inspection	29	5	2019	NA
495	2019年上半年重要禽病检测结果与分析	Important Avian Disease Testing Results and Analysis for the First Half of 2019	晋春霞,肖亚朋,杨沛沛,王洋洋,习向锋,赵坤坤,刘守川.	JIN Chunxia, XIAO Yapeng, YANG Peipei, WANG Yangyang, XI Xiangfeng, ZHAO Kunkun, LIU Shouchuan.	中国动物保健	China Animal Health	21	8	2019	10.3969/j.issn.1008-4754.2019.08.007
496	2017年深圳市儿童医院临床分离细菌分布及耐药性监测	Distribution of clinically isolated bacteria and drug resistance monitoring in Shenzhen Children's Hospital in 2017	孟青,陈运生,崔晓燕,陈虹宇,孙丽芳,杨庆斌,胡付品.	MENG Qing, CHEN Yunsheng, CUI Xiaoyan, CHEN Hongyu, SUN Lifang, YANG Qingbin, HU Fupin.	中国感染与化疗杂志	Chinese Journal of Infection and Chemotherapy	19	4	2019	10.16718/j.1009-7708.2019.04.015
497	一起由两种血清型沙门氏菌共同引起的食源性疾病暴发调查	Investigation of an outbreak of foodborne illness caused by a combination of two serotypes of Salmonella spp.	许欣,王玉香,雷义,郑伟,胡世雄,贾华云,王岚,周银柱,张恒,杨柳青.	XU Xin, WANG Yuxiang, LEI Yi, ZHENG Wei, HU Shixiong, JIA Huayun, WANG Lan, ZHOU Yinzhu, ZHANG Heng, YANG Liuqing.	实用预防医学	Practical Preventive Medicine	26	7	2019	10.3969/j.issn.1006-3110.2019.07.023
498	HIV/AIDS患者机会性感染病原菌监测及分析	Surveillance and analysis of pathogenic bacteria of opportunistic infections in HIV/AIDS patients	张帮林,郑琳.	Zhang Banglin,Zheng Lin.	热带医学杂志	Journal of Tropical Medicine	19	3	2019	10.3969/j.issn.1672-3619.2019.03.018
499	龙岩市鼠伤寒沙门菌分子分型、毒力基因及耐药性测定	Molecular typing, virulence genes and drug resistance determination of Salmonella typhimurium in Longyan City, China	陈前进,李美华,曹春远,廖琳虹,陈海滨,陈小东.	CHEN Qianjin,LI Meihua,CAO Chunyuan,LIAO Linhong,CHEN Haibin,CHEN Xiaodong.	中华微生物学和免疫学杂志	Chinese Journal of Microbiology and Immunology	39	11	2019	10.3760/cma.j.issn.0254-5101.2019.11.001
500	2015～2018年玉溪市售肉及肉制品细菌性污染状况调查	Survey on Bacterial Contamination of Meat and Meat Products Sold in Yuxi City from 2015 to 2018	吴林蔚,郑超,陶婷婷,马惘卿,向正华,李旭东,王铁程,薛亚东,包蕾.	WU Linwei, ZHENG Chao, TAO Tingting, MA Wangqing, XIANG Zhenghua, LI Xudong, WANG Ticheng, XUE Yadong, BAO Lei.	食品安全质量检测学报	Journal of Food Safety and Quality Testing	10	22	2019	NA
501	盐城市2018年婴幼儿腹泻病原因子及其特征分析	Pathogenic factors of diarrhea in infants and young children and their characterization in Yancheng City in 2018	刘秀兰,仇广翠,唐芹方,顾春森,郜明明.	LIU Xiulan, QIU Guangcui, TANG Qinfang, GU Chunsen, GAO Mingming.	江苏预防医学	Jiangsu Preventive Medicine	NA	5	2019	10.13668/j.issn.1006-9070.2019.05.028
502	2016-2018年无锡市食源性疾病监测结果	Wuxi Foodborne Disease Surveillance Results, 2016-2018	龚玲芬,殷俊,刘萍,任梁,周伟杰.	GONG Ling-Fen, YIN Jun, LIU Ping, REN Liang, ZHOU Wei-Jie.	职业与健康	Occupational and health	35	21	2019	NA
503	沙门菌临床检验中全面生化反应和血清学检验的应用分析	Analysis of the application of comprehensive biochemical reactions and serologic tests in the clinical examination of Salmonella spp.	何琳.	HERRING.	医学美学美容	Medical Aesthetics	28	15	2019	NA
504	上海市宝山区2015-2018年腹泻病人沙门菌血清分型和分子分型	Serotyping and molecular typing of Salmonella in patients with diarrhea, Baoshan District, Shanghai, 2015-2018	沈隽卿,张旭,牛娜,陈洪友,许学斌,张月娟.	SHEN Junqing, ZHANG Xu, NIU Na, CHEN Hongyou, XU Xuebin, ZHANG Yuejuan.	中国热带医学	Chinese Tropical Medicine	19	6	2019	10.13604/j.cnki.46-1064/r.2019.06.01
505	云南省肠炎沙门菌及德尔卑沙门菌脉冲场凝胶电泳分子分型及耐药性研究	Molecular typing and drug resistance of Salmonella enteritidis and Salmonella delbrueckii in Yunnan Province by pulsed-field gel electrophoresis	田云屏,任翔,邹颜秋硕,汤哓召.	TIAN Yunping, REN Xiang, ZOU Yanqiusuo, TANG Quizhao.	食品安全质量检测学报	Journal of Food Safety and Quality Testing	10	22	2019	NA
506	厦门市139株沙门氏菌血清型分布及分子分型分析	Serotype distribution and molecular typing analysis of 139 Salmonella strains in Xiamen City, China	张建梅,温慧欣,陈泽辉,蔡薇,游小伟,何水珍.	ZHANG Jian-Mei, WEN Hui-Xin, CHEN Ze-Hui, CAI Wei, YU Xiao-Wei, HE Shui-Zhen.	现代预防医学	Modern Preventive Medicine	46	7	2019	NA
507	都柏林沙门菌血流感染致脊膜脊神经根炎一例	A case of spinal cord spinal radiculitis due to Salmonella Dublin bloodstream infection	罗丹,安康,姚远,牟鈃雨,李双庆.	Luo D, An K, Yao Y, Mou Y, Li SQ.	中华全科医师杂志	Chinese Journal of Family Medicine	18	12	2019	10.3760/cma.j.issn.1671-7368.2019.12.012
508	甲型副伤寒沙门菌的临床分布及其对抗菌素的药物敏感情况分析	Analysis of the clinical distribution of Salmonella paratyphi A and its drug susceptibility to antimicrobial agents	梁绪东.	Liang Xudong.	健康必读	Health Essentials	NA	12	2019	NA
509	某规模化种鸡场沙门菌流行病学调查和耐药性分析	Epidemiological survey and drug resistance analysis of Salmonella in a large-scale breeder farm	罗薇,黄翠颖,王洋,孙大泉,刘桂凤,张健,王凡,刘博闻,潘志明,耿士忠,焦新安.	LUO Wei, HUANG Cuiying, WANG Yang, SUN Daquan, LIU Guifeng, ZHANG Jian, WANG Fan, LIU Bowen, PAN Zhiming, GENG Shizhong, JIAO Xinan.	中国家禽	China Poultry	NA	2	2019	10.16372/j.issn.1004-6364.2019.02.011
510	2018年正阳县某镇一起伤寒暴发疫情的调查分析	Investigation and analysis of a typhoid outbreak in a town in Zhengyang County, 2018	夏军林.	Xia Junlin.	河南预防医学杂志	Henan Journal of Preventive Medicine	30	7	2019	10.13515/j.cnki.hnjpm.1006-8414.2019.07.019
511	某市腹泻患者中沙门氏菌感染状况及耐药状况的分析	Analysis of Salmonella infection status and drug resistance status in patients with diarrhea in a city	李莉,朱晓露,马会会,巩方文.	Li L, Zhu XL, Ma HH, Gong FW.	检验医学与临床	Laboratory Medicine and Clinical	16	17	2019	10.3969/j.issn.1672-9455.2019.17.031
512	2016～2018年文山州市售食品食源性致病菌监测结果分析	Analysis of Foodborne Pathogenic Bacteria Surveillance Results of Marketed Foods in Wenshan Prefecture from 2016 to 2018	张练,白丽晶,田会涛.	ZHANG Lian,BAI Lijing,TIAN Huitao.	食品安全质量检测学报	Journal of Food Safety and Quality Testing	10	22	2019	NA
513	2011～2018年红河州食品中沙门氏菌血清分型及脉冲场凝胶电泳分型研究	Serotyping and pulsed-field gel electrophoresis typing study of Salmonella in food in Honghe Prefecture from 2011 to 2018	周涛,倪文玲,倪刚,徐晋莹,吴春梅,李青,谈星延.	ZHOU Tao, NI Wenling, NI Gang, XU Jinying, WU Chunmei, LI Qing, TAN Xingyan.	食品安全质量检测学报	Journal of Food Safety and Quality Testing	10	22	2019	NA
514	2017-2018年重庆地区275例儿童感染沙门菌的临床分布及耐药性分析	Clinical distribution and drug resistance analysis of 275 cases of Salmonella infections in children in Chongqing, 2017-2018	曾莉,景春梅.	Zeng Li, Jing Chunmei.	重庆医学	Chongqing Medicine	48	23	2019	10.3969/j.issn.1671-8348.2019.23.045
515	九龙坡区2018年食品风险微生物及致病因子污染现状分析	Status analysis of food risk microorganisms and pathogenic factors contamination in Jiulongpo District in 2018	廖怀平,张鹏.	LIAO Huaiping,ZHANG Peng.	中国保健营养	China Health Nutrition	29	14	2019	NA
516	2009-2018年成都双流国际机场航空食品微生物检验及分析	Microbiological Inspection and Analysis of Aviation Food at Chengdu Shuangliu International Airport, 2009-2018	刘杨,黄筱宇,邓晓东,钟玮,高国龙,张青,常晓松,何纬.	LIU Yang, HUANG Xiaoyu, DENG Xiaodong, ZHONG Wei, GAO Guolong, ZHANG Qing, CHANG Xiaosong, HE Wei.	中国国境卫生检疫杂志	China Border Sanitary and Quarantine Journal	42	3	2019	10.16408/j.1004-9770.2019.03.010
517	上海市某医院2016-2018年腹泻病原体监测分析	Surveillance and analysis of diarrhea pathogens in a hospital in Shanghai, China, 2016-2018	毕文俊,许姜姜,严剑婷,刘永斌,王淼.	BI Wen-Jun, XU Jiang-Jiang, YAN Jian-Ting, LIU Yong-Bin, WANG Miao.	实用预防医学	Practical Preventive Medicine	26	11	2019	10.3969/j.issn.1006-3110.2019.11.024
518	小儿感染性腹泻临床特征与病原菌分布及耐药性分析	Analysis of clinical characteristics of pediatric infectious diarrhea with distribution of pathogenic bacteria and drug resistance	胡玲,王宝香,梅红,赵玉霞.	HU Ling, WANG Baoxiang, MEI Hong, ZHAO Yuxia.	中华医院感染学杂志	Chinese Journal of Hospital Infection	29	14	2019	10.11816/cn.ni.2019-181796
519	2013-2017年222份高铁快餐盒饭微生物指标污染状况分析	Analysis of microbiological indicator contamination status of 222 high-speed rail fast food boxed meals, 2013-2017	王昭妍,丛楠楠.	Wang Zhaoyan,Cong Nannan.	预防医学情报杂志	Journal of Preventive Medicine Intelligence	35	2	2019	NA
520	1984-2016年福建省人源与食源性沙门菌血清分型和耐药特征研究	Serotyping and drug resistance characterization of human and foodborne Salmonella in Fujian Province, 1984-2016	陈建辉,欧剑鸣,陈伟伟,杨劲松,徐海滨,罗朝晨,陈爱平,许学斌.	CHEN Jianhui, OU Jianming, CHEN Weiwei, YANG Jinsong, XU Haibin, LAW Chaochen, CHEN Aiping, XU Xuebin.	疾病监测	Disease surveillance	34	4	2019	10.3784/j.issn.1003-9961.2019.04.009
521	四川部分地区山羊腹泻病主要病原菌的分离鉴定及耐药性检测	Isolation and identification of the main pathogenic bacteria of goat diarrhea disease in some areas of Sichuan Province and detection of drug resistance	张兴民,张焕容,毛从剑,彭纯良.	ZHANG Xingmin, ZHANG Huanrong, MAO Congjian, PENG Chunliang.	黑龙江畜牧兽医（下半月）	Heilongjiang Animal Husbandry and Veterinary Medicine (second half of the month)	NA	2	2019	10.13881/j.cnki.hljxmsy.2018.01.0395
522	昆明地区鸡源沙门氏菌的分离鉴定及耐药性分析	Isolation and identification of chicken-derived Salmonella in Kunming and analysis of drug resistance	宋欣媛,谭珊,吴培福.	SONG Xinyuan, TAN Shan, WU Peifu.	现代畜牧兽医	Modern Animal Husbandry and Veterinary Medicine	NA	4	2019	NA
523	细菌性腹泻的80例病原微生物检验结果分析	Analysis of 80 cases of bacterial diarrhea with pathogenic microbial test results	漆兆李.	Chia Siu Lee.	健康必读	Health Essentials	NA	9	2019	NA
524	栾城地区小儿腹泻常见致病因素分析	Analysis of common causative factors of pediatric diarrhea in Luancheng area	张贤梓,黄会平.	ZHANG Xianzi,HUANG Huiping.	中国妇幼保健	China Maternal and Child Health	34	6	2019	10.7620/zgfybj.j.issn.1001-4411.2019.06.27
525	2010—2018年大理白族自治州食源性疾病暴发监测结果分析	Analysis of Foodborne Disease Outbreak Surveillance Results in Dali Bai Autonomous Prefecture, 2010-2018	尹顺珠.	YOON Soon-joo.	中华灾害救援医学	China Disaster Relief Medicine	7	5	2019	10.13919/j.issn.2095-6274.2019.05.002
526	2017年丰台区肠道致病菌检出及耐药情况分析	Analysis of intestinal pathogenic bacteria detection and drug resistance in Fengtai District in 2017	王兆娥,余红,尉秀霞,石婧,曲梅,封会茹.	WANG Zhao'e, YU Hong, YU Xiuxia, SHI Jing, QU Mei, FENG Huiru.	中国卫生检验杂志	Chinese Journal of Hygiene and Inspection	29	8	2019	NA
527	浙江和上海地区生产及零售端鸡肉源沙门氏菌特性研究	Characterization of Salmonella spp. from chicken meat sources at production and retail ends in Zhejiang and Shanghai regions	曹晨阳,张依,张倩,肖英平,赵瑞婷,刘晨星,杨华,赵敏,杨保伟.	Cao Chenyang, Zhang Yi, Zhang Qian, Xiao Yingping, Zhao Ruiting, Liu Chenxing, Yang Hua, Zhao Min, Yang Baowei.	浙江农业学报	Zhejiang Agricultural Journal	31	7	2019	10.3969/j.issn.1004-1524.2019.07.17
528	上海市嘉定区儿童感染性腹泻病原菌检测结果分析	Analysis of the detection results of pathogenic bacteria of infectious diarrhea in children in Jiading District, Shanghai, China	余玮,孙攀,彭谦,宣栋樑.	YU Wei, SUN Pan, PENG Qian, XUAN Dongliang.	中国卫生标准管理	China Health Standards Management	10	7	2019	10.3969/j.issn.1674-9316.2019.07.035
529	2014-2017年深圳市龙华区食源性所致感染性腹泻病原学分析	Pathogenetic analysis of infectious diarrhea due to foodborne in Longhua District, Shenzhen, China, 2014-2017	陈浩川,何林,梅树江,廖玉学,卿文静,谭琼.	CHEN Haochuan, HE Lin, MEI Shujiang, LIAO Yuxue, QING Wenjing, TAN Qiong.	预防医学情报杂志	Journal of Preventive Medicine Intelligence	35	5	2019	NA
530	全面生化反应和血清学在沙门菌临床检验中的应用分析	Analysis of comprehensive biochemical reactions and serology in the clinical testing of Salmonella spp.	王昭晴.	Wang Zhaoqing.	临床检验杂志（电子版）	Journal of Clinical Laboratory Medicine (electronic version)	8	1	2019	NA
531	福建省鼠伤寒沙门菌β-内酰胺耐药表型及ESBLs耐药基因分析	Analysis of β-lactam resistance phenotype and ESBLs resistance genes of Salmonella typhimurium in Fujian province	邱玉锋,陈建辉,黄梦颖,杨劲松,林杰,陈爱平.	Qiu Yufeng, Chen Jianhui, Huang Mengying, Yang Jinsong, Lin Jie, Chen Aiping.	中国人兽共患病学报	Chinese Journal of Zoonosis	35	10	2019	10.3969/j.issn.1002-2694.2019.00.096
532	2017年青岛市食源性疾病主动监测细菌学结果分析	Analysis of bacteriological results of active surveillance of foodborne diseases in Qingdao in 2017	郭凯,刘晓琳,王伟栋.	GUO Kai, LIU Xiaolin, WANG Weidong.	中国卫生检验杂志	Chinese Journal of Hygiene and Inspection	29	2	2019	NA
533	2015-2018年上海市儿童腹泻流行特征及致泻性大肠埃希菌耐药分析	Epidemiological characteristics of diarrhea and drug resistance analysis of diarrhea-causing Escherichia coli in children in Shanghai, 2015-2018	桑灏,崔燕,顾文超,孔令娜,王瑞,蒋潇丽,王庆荟.	SANG Hao, CUI Yan, GU Wenchao, KONG Linna, WANG Rui, JIANG Xiaoli, WANG Qinghui.	疾病监测	Disease surveillance	34	6	2019	10.3784/j.issn.1003-9961.2019.06.019
534	华东地区沙门菌流行病学及耐药性分析	Epidemiology and drug resistance analysis of Salmonella in East China region	吴晓君,王少辉,杨登辉,王栋,田明星,丁铲,高崧,于圣青.	WU Xiaojun, WANG Shaohui, YANG Denghui, WANG Dong, TIAN Mingxing, DING Shovel, GAO Song, YU Shengqing.	中国动物传染病学报	Chinese Journal of Animal Infectious Diseases	27	1	2019	NA
535	对241例腹泻病患儿进行病原微生物检验结果的分析	Analysis of the results of pathogenic microbiological tests performed on 241 children with diarrheal diseases	施瑜.	Shi Yu.	当代医药论丛	Contemporary Medicine Series	17	3	2019	NA
536	2017年郑州市食源性致病菌监测结果分析	Analysis of Foodborne Pathogenic Bacteria Surveillance Results in Zhengzhou City in 2017	戴蕾,蒋诗苑,赵瑞臻,孙丽梅,牛卫东.	Dai Lei, Jiang Shiyuan, Zhao Ruizhen, Sun Limei, Niu Weidong.	中国卫生检验杂志	Chinese Journal of Hygiene and Inspection	29	2	2019	NA
537	杭州市轮状病毒检测阴性的腹泻患儿病原体调查分析	Investigation and analysis of pathogens in children with diarrhea who tested negative for rotavirus in Hangzhou, China	吴盛海,何劲涛,彭朝阳,厉小玉,徐丽慧,王贤军.	WU Shenghai, HE Jintao, PENG Chaoyang, LI Xiaoyu, XU Lihui, WANG Xianjun.	中华检验医学杂志	Chinese Journal of Laboratory Medicine	42	8	2019	10.3760/cma.j.issn.1009-9158.2019.08.019
538	肠炎沙门菌致败血症1例	A case of septicemia caused by Salmonella enteritidis	王艳,刘宏蕴,翁绳凤.	Wang Yan, Liu Hongyun, Weng Juanfeng.	中国乡村医药	Chinese rural medicine	26	23	2019	10.3969/j.issn.1006-5180.2019.23.022
539	重症水痘合并脓毒血症回顾性分析4例	A retrospective analysis of four cases of severe varicella combined with septicemia	陈莉,彭凌,王福祥,杨柳青,孟令香,吴慧珊.	CHEN Li, PENG Ling, WANG Fuxiang, YANG Liuqing, MENG Lingxiang, WU Huishan.	中国社区医师	Chinese community physician	35	29	2019	10.3969/j.issn.1007-614x.2019.29.007
540	2017年哈尔滨市80份食品中食源性致病菌监测结果分析	Analysis of foodborne pathogenic bacteria surveillance results in 80 food products in Harbin City in 2017	郝慧蕾,马蕾,王宜凤,王勇,孟南希.	Hao Huilei, Ma Lei, Wang Yifeng, Wang Yong, Meng Nanxi.	食品安全导刊	Food Safety Guide	NA	25	2019	10.16043/j.cnki.cfs.2019.25.019
541	2017年新乡市食源性致病菌监测分析	Analysis of foodborne pathogenic bacteria surveillance in Xinxiang City in 2017	魏红霞,史晓娟,芦天成,王伟丽.	WEI Hongxia,SHI Xiaojuan,LU Tiancheng,WANG Weili.	河南预防医学杂志	Henan Journal of Preventive Medicine	30	12	2019	10.13515/j.cnki.hnjpm.1006-8414.2019.12.026
542	肉牛屠宰线不同工序中沙门菌和大肠杆菌污染调查及分离鉴定	Investigation and isolation and characterization of Salmonella and Escherichia coli contamination in different processes of beef cattle slaughtering lines	薛艳蓉,靳光,梁茂文,赵瑞生,王呈,田歌,刘波.	Xue Yanrong, Jin Guang, Liang Maowen, Zhao Ruisheng, Wang Cheng, Tian Ge, Liu Bo.	畜牧与饲料科学	Livestock and Feed Science	40	1	2019	NA
543	驴源沙门氏菌的分离鉴定、耐药及毒力分析	Isolation and identification, drug resistance and virulence analysis of Salmonella of donkey origin	孙阳阳,杨美,解晓莉,程凯慧,张亮,楚会萌,任亚初,杨宏军.	SUN Yangyang, YANG Mei, XIE Xiaoli, CHENG Kaihui, ZHANG Liang, CHU Huimeng, REN Yachu, YANG Hongjun.	山东农业科学	Shandong Agricultural Science	51	11	2019	10.14083/j.issn.1001-4942.2019.11.029
544	2017年宁波市北仑区熟肉制品风险监测结果分析	Analysis of Risk Monitoring Results of Cooked Meat Products in Beilun District, Ningbo City, 2017	毛书奇,胡群雄,徐明敏,王雪英.	Mao Shuqi, Hu Qunxiong, Xu Mingmin, Wang Xueying.	河南预防医学杂志	Henan Journal of Preventive Medicine	30	10	2019	10.13515/j.cnki.hnjpm.1006-8414.2019.010.024
545	婴幼儿急性腹泻病原微生物临床检验分析及预防措施	Clinical test analysis of pathogenic microorganisms of acute diarrhea in infants and young children and preventive measures	刘永凤.	Liu, Yongfeng.	健康之友	Healthy Friends	NA	3	2019	NA
546	中国2010-2016年家庭食源性疾病暴发事件流行特征分析	Epidemiological characterization of household foodborne disease outbreaks in China, 2010-2016	张晶,李薇薇,杨淑香,郭云昌,付萍.	ZHANG Jing, LI Weiwei, YANG Shuxiang, GUO Yunchang, FU Ping.	中国公共卫生	China Public Health	35	10	2019	10.11847/zgggws1123875
547	季节性腹泻患者便常规检验诊断价值分析	Analysis of the diagnostic value of routine stool test in patients with seasonal diarrhea	宣萍.	Xuan Ping.	医药前沿	Medical Frontiers	9	23	2019	NA
548	探讨调查细菌性食物中毒的病原菌与预防对策分析	Exploration and investigation of pathogenic bacteria of bacterial food poisoning and analysis of preventive countermeasures	王玉梅.	WANG Yumei.	中国医药指南	China Medicine Guide	17	33	2019	NA
549	2010—2016年沙坡头区感染性腹泻细菌病原谱监测结果分析	Analysis of monitoring results of bacterial pathogen spectrum of infectious diarrhea in Shapotou District, 2010-2016	杨吉凯,李悦丰,吕红旭.	YANG Jikai,LI Yuefeng,Lv Hongxu.	宁夏医科大学学报	Journal of Ningxia Medical University	41	9	2019	10.16050/j.cnki.issn1674-6309.2019.09.014
550	2014-2017年陕西汉中市市售食品中食源性致病菌污染状况监测与分析	Monitoring and analyzing the contamination status of foodborne pathogenic bacteria in marketed foods in Hanzhong, Shaanxi, 2014-2017	陈雅丽,张志强,刘红丽,高洁,张木林,李芃芃.	CHEN Yali, ZHANG Zhiqiang, LIU Hongli, GAO Jie, ZHANG Mulin, LI Pengpeng.	医学动物防制	Medical Animal Control	35	2	2019	10.7629/yxdwfz201902004
551	广西自治区2016～2018年沙门氏菌监测数据的SSM分析	SSM analysis of Salmonella surveillance data from 2016 to 2018 in Guangxi Autonomous Region	蓝兰,曾献莹,韦程媛,吕素玲,李秀桂.	Lan Lan, Zeng Xianying, Wei Chengyuan, Lu Suling, Li Xiugui.	安徽预防医学杂志	Anhui Journal of Preventive Medicine	25	2	2019	NA
552	艾滋病合并败血症的临床特征与病原菌及耐药性分析	Clinical characteristics of AIDS-combined sepsis with analysis of pathogenic bacteria and drug resistance	高慧,施理,林锋,肖芙蓉,吴彪,张秀春,王姣,吴涛.	Gao, H., Shi, L., Lin, F., Xiao, F., Wu, B., Zhang, X. Chun, J. Wang, and Wu, T..	中华医院感染学杂志	Chinese Journal of Hospital Infection	29	23	2019	10.11816/cn.ni.2019-184136
553	分析从业人员接受健康体检后沙门氏菌的检测结果及预防管理措施	Analysis of Salmonella test results and preventive management measures after health checkups for employees	马翠平.	Ma Cuiping.	世界最新医学信息文摘（连续型电子期刊）	World Abstracts of Current Medical Information (continuous electronic journal)	19	99	2019	10.19613/j.cnki.1671-3141.2019.99.211
554	2008-2018年北京市伤寒、副伤寒沙门菌病原学特征	Pathogenetic characteristics of Salmonella typhi and paratyphi in Beijing, 2008-2018	曲梅,黄瑛,张新,吕冰,贾蕾,田祎,王全意.	QU Mei, HUANG Ying, ZHANG Xin, LU Bing, JIA Lei, TIAN Yi, WANG Quanyi.	首都公共卫生	Capital Public Health	13	2	2019	NA
555	2015-2018年龙华区从业人员沙门菌携带情况研究	Study on Salmonella Carriage among Practitioners in Longhua District, 2015-2018	孙华杰,林俊香,张东晓,何小媚,蔡剑辉,李贻汉,李志娇,陈佳婧,全德甫,任燕.	SUN Hua-Jie, LIN Jun-Hsiang, ZHANG Dong-Xiao, HE Xiao-Mei, CAI Jian-Hui, LI Yi-Han, LI Zhi-Jiao, CHEN Jia-Jing, QUAN De-Fu, REN Yan.	检验医学与临床	Laboratory Medicine and Clinical	16	20	2019	10.3969/j.issn.1672-9455.2019.20.003
556	上海部分鸡场禽沙门菌血清学检测分析	Serological analysis of avian Salmonella in some chicken farms in Shanghai, China	李红,刘成倩,孙凤萍,高骏,姚惠娟,易建中.	LI Hong, LIU Chengqian, SUN Fengping, GAO Jun, YAO Huijuan, YI Jianzhong.	上海畜牧兽医通讯	Shanghai Animal Husbandry & Veterinary Newsletter	NA	1	2019	NA
557	中山地区682株肠道非伤寒沙门菌的感染特性和药敏结果分析	Infection characteristics and drug sensitivity results of 682 strains of non-typhoidal Salmonella enterica in Zhongshan area	冯雪琴,严海忠,罗锡华,卢兰芬,王娟,慕月晶,李洋,赵立光.	FENG Xueqin,YAN Haizhong,LU Xihua,LU Lanfen,WANG Juan,MU Yuejing,LI Yang,ZHAO Liguang.	实用检验医师杂志	Journal of Practical Examiner	11	1	2019	10.3969/j.issn.1674-7151.2019.01.002
558	从业人员健康体检沙门氏菌检测结果分析及预防管理	Analysis of Salmonella test results of health checkups for practitioners and preventive management	仇秀琴.	Qiu Xiuqin.	保健文汇	Health literacy	NA	4	2019	10.3969/j.issn.1671-5217.2019.04.125
559	微生物检验中PCR技术运用价值分析	Analysis of the value of the use of PCR technology in microbiological testing	白正强,颜鲁伟,杨晶,赵慧敏.	BAI Zhengqiang,YAN Luwei,YANG Jing,ZHAO Huimin.	甘肃科技纵横	Gansu Science and Technology	48	9	2019	10.3969/j.issn.1672-6375.2019.09.025
560	青海地区牦牛腹泻病调查与分析	Survey and analysis of yak diarrhea disease in Qinghai region	李娟.	Li Juan.	今日畜牧兽医	Livestock and Veterinary Medicine Today	35	11	2019	10.3969/j.issn.1673-4092.2019.11.016
561	龙岩市239株沙门菌毒力基因检测结果分析	Analysis of the results of 239 strains of Salmonella virulence gene test in Longyan City	曹春远,陈前进,陈小东,钟叶平,李美华,陈海滨.	Cao Chunyuan, Chen Qianjin, Chen Xiaodong, Zhong Yeping, Li Meihua, Chen Haibin.	中国人兽共患病学报	Chinese Journal of Zoonosis	35	8	2019	10.3969/j.issn.1002-2694.2019.00.133
562	2015年-2017年山西省阳泉市食源性多病原监测与溯源分析	Surveillance and Traceability Analysis of Foodborne Multiple Pathogens in Yangquan City, Shanxi Province, 2015-2017	李海清,李荣,郝瑞娥,姚素霞,许学斌,杨红霞.	LI Haiqing, LI Rong, HAO Rui-E, YAO Su-Xia, XU Xue-Bin, YANG Hong-Xia.	中国卫生检验杂志	Chinese Journal of Hygiene and Inspection	29	10	2019	NA
563	皖西地区2012年-2017年细菌性食物中毒检测结果分析	Analysis of Bacterial Food Poisoning Detection Results in the Western Anhui Region, 2012-2017	周从宇,田佳明,朱善友,吕永祥,李和武,刘淼.	ZHOU Cong-Yu, TIAN Jia-Ming, ZHU Shan-You, LU Yong-Xiang, LI He-Wu, LIU Miao.	中国卫生检验杂志	Chinese Journal of Hygiene and Inspection	29	8	2019	NA
564	四川省鸭和猪源鼠伤寒沙门菌脉冲场凝胶电泳分型与耐药比较分析	Comparative analysis of pulsed-field gel electrophoresis typing and drug resistance of Salmonella typhimurium of duck and pig origin in Sichuan Province, China	雷高鹏,黄玉兰,吕虹,黄伟峰,杨小蓉.	Lei Gao-Peng,Huang Yulan,Lv Hong,Huang Wei-Feng,Yang Xiao-Rong.	中国食品卫生杂志	Chinese Journal of Food Hygiene	31	5	2019	10.13590/j.cjfh.2019.05.008
565	西藏拉萨市鸡源沙门氏菌分子生物学鉴定与血清分型	Molecular biologic identification and serotyping of Salmonella spp. of chicken origin in Lhasa, Tibet	王燕,刘会杰,马弘财,曾江勇,元振杰.	Wang Yan, Liu Huijie, Ma Hongcai, Zeng Jiangyong, Yuan Zhenjie.	中国动物检疫	China Animal Quarantine	36	2	2019	10.3969/j.issn.1005-944X.2019.02.017
566	2018年汉中市食源性沙门菌血清分型及PFGE的分子分型研究	2018 Molecular typing study of foodborne Salmonella serotyping and PFGE in Hanzhong City, China	陈雅丽,张志强,刘红丽,高洁,汤进,黄晓霞,张昆.	CHEN Yali, ZHANG Zhiqiang, LIU Hongli, GAO Jie, TANG Jin, HUANG Xiaoxia, ZHANG Kun.	职业与健康	Occupational and health	35	19	2019	NA
567	2017年郑州市食源性疾病病原学监测结果分析	Analysis of Foodborne Disease Pathogenetic Surveillance Results in Zhengzhou City in 2017	戴蕾,王松强,蒋诗苑,孙丽梅,牛卫东,陈欣然.	Dai Lei, Wang Songqiang, Jiang Shiyuan, Sun Limei, Niu Weidong, Chen Xinran.	现代预防医学	Modern Preventive Medicine	46	4	2019	NA
568	2014年-2017年龙游县食源性疾病监测结果分析	Analysis of Foodborne Disease Surveillance Results in Longyou County, 2014-2017	周慧,姜国良.	ZHOU Hui,JIANG Guoliang.	中国卫生检验杂志	Chinese Journal of Hygiene and Inspection	29	13	2019	NA
569	2015-2016年全国网售自制即食食品中微生物污染状况	Microbial contamination in homemade ready-to-eat foods sold online nationwide, 2015-2016	李莹,裴晓燕,张秀丽,陈秋霞,张华宁,遇晓杰,闫琳,杨舒然,杨大进.	LI Ying, PEI Xiaoyan, ZHANG Xiuli, CHEN Qiuxia, ZHANG Huaning, YU Xiaojie, YAN Lin, YANG Shuran, YANG Dajin.	卫生研究	health research	48	1	2019	NA
570	2014-2016年大连市伤寒副伤寒流行病学特征及耐药性分析	Epidemiologic characteristics and drug resistance analysis of typhoid paratyphoid fever in Dalian, 2014-2016	肖冰,王晓立,侯君,陈玉凤,栾明春.	Xiao Bing, Wang Xiaoli, Hou Jun, Chen Yufeng, Luan Mingchun.	实用预防医学	Practical Preventive Medicine	26	1	2019	10.3969/j.issn.1006-3110.2019.01.029
571	2012-2018年云南省楚雄州食源性疾病流行特征及原因	Characteristics and causes of foodborne disease prevalence in Chuxiong Prefecture, Yunnan Province, 2012-2018	徐梅琼,白光平,陈强国,李菊,杨惠芬.	XU Mei-Qiong,BAI Guang-Ping,CHEN Qiang-Guo,LI Ju,YANG Hui-Fen.	职业与健康	Occupational and health	35	17	2019	NA
572	2011-2017年四川省微生物性食源性疾病暴发事件分析	Analysis of microbial foodborne disease outbreaks in Sichuan Province, 2011-2017	陈文,林黎,张誉.	CHEN Wen, LIN Li, ZHANG Yu.	现代预防医学	Modern Preventive Medicine	46	1	2019	NA
573	生化反应及血清学检测提高沙门菌检测准确性价值的临床研究	Clinical study of the value of biochemical reactions and serologic tests for improving the accuracy of Salmonella detection	柏柳.	Kashiwagi.	临床医药文献电子杂志	Electronic Journal of Clinical Pharmaceutical Literature	6	25	2019	NA
574	2016年浙江省食源性疾病监测结果分析	Analysis of Foodborne Disease Surveillance Results in Zhejiang Province in 2016	陈江,齐小娟,张政,陈莉莉,孙亮,廖宁波,章荣华.	CHEN Jiang, QI Xiaojuan, ZHANG Zheng, CHEN Lili, SUN Liang, LIAO Ningbo, ZHANG Ronghua.	中国预防医学杂志	Chinese Journal of Preventive Medicine	20	1	2019	10.16506/j.1009-6639.2019.01.004
575	湖南省食源和人源汤卜逊沙门菌耐药性研究	Study on drug resistance of food- and human-source Salmonella Typhimurium in Hunan Province	贾华云,陈帅,湛志飞,张红,梁进军,王岚.	JIA Huayun, CHEN Shuai, ZHAN Zhifei, ZHANG Hong, LIANG Jinjun, WANG Lan.	热带医学杂志	Journal of Tropical Medicine	19	10	2019	10.3969/j.issn.1672-3619.2019.10.008
576	腹泻便病原菌检验结果的临床观察	Clinical observations on the test results of pathogenic bacteria in diarrhea stools	吕幸福.	Lv Happiness .	临床医药文献电子杂志	Electronic Journal of Clinical Pharmaceutical Literature	6	67	2019	NA
577	信鸽粪便样品中四种常见病原的检测与分析	Detection and analysis of four common pathogens in pigeon fecal samples	王乐,蒋智宇,朱建国,张孟涛,余磊,孙淑红.	WANG Le, JIANG Zhiyu, ZHU Jianguo, ZHANG Mengtao, YU Lei, SUN Shuhong.	山东畜牧兽医	Shandong Animal Husbandry and Veterinary Medicine	40	1	2019	10.3969/j.issn.1007-1733.2019.01.001
578	浙江常山食源性疾病病原菌分布与耐药性研究	Study on the distribution and drug resistance of pathogenic bacteria in foodborne diseases in Changshan, Zhejiang, China	姚燕,陆英,张孟奇.	YAO Yan, LU Ying, ZHANG Mengqi.	中国卫生检验杂志	Chinese Journal of Hygiene and Inspection	29	23	2019	NA
579	2015-2017年中山市某医院沙门菌的药敏分析及肠毒素基因检测	Drug sensitivity analysis and enterotoxin gene detection of Salmonella in a hospital in Zhongshan City, China, 2015-2017	向蓉,陈荣忠,黄雪珍.	Xiang Rong,Chen Rongzhong,Huang Xuezhen.	中国抗生素杂志	Chinese Journal of Antibiotics	44	2	2019	10.3969/j.issn.1001-8689.2019.02.019
580	一起肠炎沙门菌食物中毒事件调查	Investigation of a Salmonella enteritidis food poisoning incident	黄位清,杨万美,游银行,朱焕新,卢艺煌.	HUANG Bi-Qing, YANG Wan-Mei, YU Bank, ZHU Huan-Xin, LU Yei-Huang.	海峡预防医学杂志	Straits Journal of Preventive Medicine	25	3	2019	NA
581	山东生猪屠宰环节沙门氏菌血清型及耐药性测试	Serotyping and resistance testing of Salmonella in pig slaughtering in Shandong province	王娟,刘鲜鲜,张倩,赵建梅,曲志娜,黄秀梅,王玉东,邹明,王君玮.	WANG Juan, LIU Xianxian, ZHANG Qian, ZHAO Jianmei, QU Zhina, HUANG Xiumei, WANG Yudong, ZOU Ming, WANG Junwei.	中国人兽共患病学报	Chinese Journal of Zoonosis	33	6	2017	10.3969/j.issn.1002-2694.2017.06.009
582	409例感染性腹泻患者临床特点分析	Analysis of clinical characteristics of 409 patients with infectious diarrhea	邢建刚,李全瑞,罗艳丽,王晶.	Xing JG, Li QR, Luo YL, Wang J.	中国医刊	China Medical Journal	52	5	2017	10.3969/j.issn.1008-1070.2017.05.019
583	2014年温州市317例食源性疾病病例流行病学调查研究	Epidemiologic investigation of 317 foodborne disease cases in Wenzhou City in 2014	林丹,王黎荔,山若青,蔡圆圆,高四海,李毅,章乐怡,孙宝昌,上官智慧.	Lin Dan, Wang Lili, Shan Ruoqing, Cai Yuan Yuan, Gao Sihai, Li Yi, Zhang Leyi, Sun Baochang, Shangguan Zhi.	中国预防医学杂志	Chinese Journal of Preventive Medicine	18	1	2017	10.16506/j.1009-6639.2017.01.009
584	儿童细菌性腹泻80例病原微生物和药敏检测结果分析	Analysis of pathogenic microorganisms and drug sensitivity test results of 80 cases of bacterial diarrhea in children	余长发.	Yu Changfa .	当代医学	contemporary medicine	23	11	2017	10.3969/j.issn.1009-4393.2017.11.059
585	肉鸡屠宰加工生产链中沙门菌耐药基因检测与耐药性分析	Detection of Salmonella resistance genes and analysis of resistance in the production chain of broiler slaughtering and processing	孙璐,王娟,黄秀梅,王君玮,杨瑞梅,郑增忍.	SUN Lu, WANG Juan, HUANG Xiu-Mei, WANG Jun-Wei, YANG Rui-Mei, ZHENG Zeng-Neng.	中国兽医学报	China Veterinary Medical Journal	37	3	2017	10.16303/j.cnki.1005-4545.2017.03.17
586	乳品中金黄色葡萄球菌和 沙门氏菌快速检测的新体系	A new system for rapid detection of Staphylococcus aureus and Salmonella in dairy products	董彬,封丽霞,冯晓,王红坤,李春梅.	DONG Bin, FENG Lixia, FENG Xiao, WANG Hongkun, LI Chunmei.	食品安全导刊	Food Safety Guide	NA	34	2017	10.3969/j.issn.1674-0270.2017.34.030
587	2014-2016年南充市食品中食源性致病菌监测分析	Monitoring and analysis of foodborne pathogenic bacteria in food in Nanchong City, 2014-2016	李天蓉,张明洪,张艳,蒋君.	LI Tianrong,ZHANG Minghong,ZHANG Yan,JIANG Jun.	预防医学情报杂志	Journal of Preventive Medicine Intelligence	33	4	2017	NA
588	儿童细菌性腹泻的病原微生物检验临床研究	Clinical study on the testing of pathogenic microorganisms in bacterial diarrhea in children	范明.	Fan Ming.	中外医学研究	Chinese and foreign medical research	15	36	2017	10.14033/j.cnki.cfmr.2017.36.044
589	亚洲象肠道细菌分离鉴定及药敏试验	Isolation and identification of intestinal bacteria from Asian elephants and drug sensitivity test	杨子江,李国雄,刘芳,鲁红林,段纲,代飞燕.	YANG Zijiang, LI Guoxiong, LIU Fang, LU Honglin, DUAN Gang, DIE Feiyan.	中兽医医药杂志	Journal of Chinese Veterinary Medicine	36	6	2017	10.13823/j.cnki.jtcvm.2017.06.015
590	2016年崇左市食品中食源性致病菌检测结果分析	Analysis of Foodborne Pathogenic Bacteria Detection Results in Food in Chongzuo City, 2016	刘彩春,梁廷基.	LIU Cai-chun,LIANG Ting-ji.	中国卫生检验杂志	Chinese Journal of Hygiene and Inspection	27	21	2017	NA
591	2010-2016年湖南省食源性C群沙门菌耐药性及PFGE分型	Drug resistance and PFGE typing of foodborne group C Salmonella in Hunan Province, 2010-2016	陈帅,贾华云,王岚,甚志飞,张红,蔡亮.	CHEN Shuai, JIA Huayun, WANG Lan, JIN Zhifei, ZHANG Hong, CAI Liang.	实用预防医学	Practical Preventive Medicine	24	11	2017	10.3969/j.issn.1006-3110.2017.11.001
592	小儿感染性腹泻的临床特征及流行病学调查研究	Clinical characteristics and epidemiological investigation of infectious diarrhea in pediatric patients	梁玉彩,周瑞清,孙文琴.	Liang Yucai, Zhou Ruiqing, Sun Wenqin.	中国妇幼保健	China Maternal and Child Health	32	14	2017	10.7620/zgfybj.j.issn.1001-4411.2017.14.75
593	2012-2015年北京市大兴区食源性疾病监测结果	Results of Foodborne Disease Surveillance in Daxing District, Beijing, 2012-2015	赵惠玲,潘峰,韩林.	ZHAO Huiling, PAN Feng, HAN Lin.	职业与健康	Occupational and health	33	10	2017	NA
594	导致0～5岁婴幼儿发生急性腹泻的常见病原微生物检验结果分析	Analysis of test results of common pathogenic microorganisms causing acute diarrhea in infants and young children aged 0 to 5 years old	朱丽娟,陆军,邹婷婷,刘庆倩.	ZHU Lijuan, LU Jun, ZOU Tingting, LIU Qingqian.	中外医学研究	Chinese and foreign medical research	15	25	2017	10.14033/j.cnki.cfmr.2017.25.033
595	山东省鸡源沙门氏菌的分离 鉴定及药敏试验	Isolation, identification and sensitization of Salmonella spp. from chickens in Shandong Province, China	王晓艺,李涛,吕新新,张敏.	WANG Xiaoyi,LI Tao,Lv Xinxin,ZHANG Min.	家禽科学	Poultry Science	NA	4	2017	10.3969/j.issn.1673-1085.2017.04.023
596	2015年上海浦东新区市售水产品中食源性致病菌污染情况	Foodborne Pathogenic Bacterial Contamination in Commercially Available Aquatic Products in Shanghai Pudong New Area, 2015	邵祥龙,傅灵菲,章溢峰,胡卉,沈惠平,柏品清.	SHAO Xiang-Long, FU Ling-Fei, ZHANG Yi-Feng, HU Hu, SHEN Hui-Ping, BUA Pin-Qing.	卫生研究	health research	46	1	2017	NA
597	2015年郑州市食品中食源性致病菌监测结果分析	Analysis of Foodborne Pathogenic Bacteria Monitoring Results in Food in Zhengzhou City in 2015	李艳芬,刘晶晶,吴玲玲,张秀丽,杨海燕.	LI Yanfen,LIU Jingjing,WU Lingling,ZHANG Xiuli,YANG Haiyan.	河南预防医学杂志	Henan Journal of Preventive Medicine	28	11	2017	10.13515/j.cnki.hnjpm.1006-8414.2017.11.024
598	鸡肉源沙门氏菌血清型、药敏性及部分耐药基因研究	Study on serotypes, drug sensitivity and some resistance genes of Salmonella spp. of chicken meat origin	王嘉炜,肖英平,杨华,曹晨阳,杨保伟.	WANG Jiawei, XIAO Yingping, YANG Hua, CAO Chenyang, YANG Baowei.	食品科学	food science	38	15	2017	10.7506/spkx1002-6630-201715023
599	陕西省渭南市市售熟肉制品微生物污染状况监测与分析	Monitoring and analysis of microbial contamination of marketed cooked meat products in Weinan City, Shaanxi Province	沈托,焦莉萍,魏惠琴,魏明敏,李通情,张系忠,郭晶晶,赵一鹏.	SHENTO Shen, JIAO Liping, WEI Hui-Qin, WEI Ming-Min, LI Tong-Qing, ZHANG Xiang-Zhong, GUO Jing-Jing, ZHAO Yi-Peng.	医学动物防制	Medical Animal Control	33	6	2017	10.7629/yxdwfz201706006
600	生鲜肉制品沙门氏菌分离鉴定过程中的干扰菌分析	Analysis of interfering bacteria during the isolation and identification of Salmonella in raw meat products	陈楷,林秀敏,尹玮璐,蒋佳希,张彬彬,肖剑.	CHEN Kai, LIN Xiumin, YIN Weilu, JIANG Jiaxi, ZHANG Binbin, XIAO Jian.	食品安全质量检测学报	Journal of Food Safety and Quality Testing	8	4	2017	10.3969/j.issn.2095-0381.2017.04.033
601	深圳地区四家医院感染性腹泻来源沙门菌耐药性及分子分型研究	Study on drug resistance and molecular typing of Salmonella from infectious diarrhea sources in four hospitals in Shenzhen area	龙冬玲,韦洁宏,吴劲松,郝红雨,蒋淑萍,黎剑华,卓菲.	LONG Dongling, WEI Jiehong, WU Jinsong, HAO Hongyu, JIANG Shuping, LAI Jianhua, ZHUO Fei.	中国人兽共患病学报	Chinese Journal of Zoonosis	33	10	2017	10.3969/j.issn.1002-2694.2017.10.009
602	羽绒羽毛沙门氏菌检测能力验证的结果与分析	Results and analysis of the proficiency test for Salmonella detection in down feathers	吴卫玲,钟君杰,胡同静,葛晴颖,朱振华,鞠慧萍.	WU Wei-Ling, ZHONG Jun-Jie, HU Tong-Jing, GE Qing-Ying, ZHU Zhen-Hua, JU Hui-Ping.	养禽与禽病防治	Poultry Keeping and Poultry Disease Control	NA	11	2017	NA
603	银州区食源性疾病监测结果探讨	Exploring Foodborne Illness Surveillance Results in the Silver State District	王力.	Wang Li.	中国保健营养	China Health Nutrition	27	29	2017	10.3969/j.issn.1004-7484.2017.29.212
604	2016年河南省市售生禽肉沙门菌和弯曲杆菌污染状况调查	Survey on Salmonella and Campylobacter contamination status of raw poultry meat sold in the market in Henan Province in 2016	炊慧霞,吴玲玲,李艳芬,张秀丽.	Cook H. X., Wu L. L., Li Y. F., Zhang X. L..	中国家禽	China Poultry	39	11	2017	10.16372/j.issn.1004-6364.2017.11.019
605	2012-2015年成都铁路辖区从业人员沙门菌携带情况分析	Analysis of Salmonella Carriage among Employees in Chengdu Railway Jurisdiction, 2012-2015	王珍凤,冯红,徐原能,张静.	WANG Zhenfeng,FENG Hong,XU Yuanneng,ZHANG Jing.	重庆医学	Chongqing Medicine	46	16	2017	10.3969/j.issn.1671-8348.2017.16.026
606	曲靖市2011～2014年食品微生物致病因子风险监测研究及应用	Risk monitoring research and application of microbial pathogenicity factors of food in Qujing City from 2011 to 2014	钟晓,孙菊芳,李荣发,陈琼珍.	Zhong Xiao,Sun Jufang,Li Rongfa,Chen Qiongzhen.	食品安全质量检测学报	Journal of Food Safety and Quality Testing	8	10	2017	10.3969/j.issn.2095-0381.2017.10.030
607	预防性健康体检快速筛查沙门志贺氏菌的价值研究	A study of the value of rapid screening for Salmonella Shigella in preventive health examinations	朱素芬,谭翰清.	Zhu Sufen, Tan Hanqing.	国际检验医学杂志	International Journal of Laboratory Medicine	38	23	2017	10.3969/j.issn.1673-4130.2017.23.018
608	一起在漯河市城区发生的食物中毒的调查	Investigation of a case of food poisoning in the urban area of Luohe City	闫晓军.	Yan Xiaojun.	预防医学情报杂志	Journal of Preventive Medicine Intelligence	33	2	2017	NA
609	石嘴山市2014年食源性致病因子监测结果分析	Analysis of Foodborne Pathogenicity Factor Surveillance Results in Shizuishan City in 2014	王宁红,程艳君.	WANG Ninghong,CHENG Yanjun.	心理医生	psychologist	23	7	2017	NA
610	2015年四川省6类即食食品中食源性致病菌调查	Survey of Foodborne Pathogenic Bacteria in 6 Types of Ready-to-eat Foods in Sichuan Province, 2015	张誉,马梦婷,陈文,兰真,张立实.	ZHANG Yu, MA Mengting, CHEN Wen, LAN Zhen, ZHANG Lishi.	预防医学情报杂志	Journal of Preventive Medicine Intelligence	33	5	2017	NA
611	预防性健康体检中沙门菌检验方法的探导	Exploration of Salmonella test methods in preventive health checkups	韦宏珍.	Wei Hongzhen.	检验医学与临床	Laboratory Medicine and Clinical	14	Z1	2017	10.3969/j.issn.1672-9455.2017.25.053
612	冰鲜海产品食源性致病菌污染的调查分析	Investigation and analysis of foodborne pathogenic bacteria contamination of chilled seafoods	柯永贵.	Ke Yonggui.	中国医药科学	Chinese Pharmaceutical Sciences	7	19	2017	10.3969/j.issn.2095-0616.2017.19.054
613	2015-2016年中山市感染性腹泻病原学监测结果分析	Analysis of the results of infectious diarrhea pathogenetic surveillance in Zhongshan City, 2015-2016	黄恩妙,王翠玲,王曼,李雷,师舞阳,郑悦康.	HUANG En-Miao, WANG Cui-Ling, WANG Man, LI Lei, SHI Mao-Yang, ZHENG Yue-Kang.	现代预防医学	Modern Preventive Medicine	44	16	2017	NA
614	凉拌菜中沙门氏菌污染情况调查研究	Investigation and study of Salmonella contamination in coleslaw dishes	朱金艳,李莉.	Zhu Jinyan,Li Li.	新农业	new agriculture	NA	9	2017	10.3969/j.issn.1002-4298.2017.09.001
615	小儿鼠伤寒沙门菌感染40例临床分析	Clinical analysis of 40 cases of pediatric Salmonella typhimurium infection	叶蓓,蒋茂莹,邵启民.	Ye Bei,Jiang Maoying,Shao Qimin.	浙江中西医结合杂志	Zhejiang Journal of Integrative Medicine	27	7	2017	10.3969/j.issn.1005-4561.2017.07.026
616	2016年株洲市食源性疾病散发状况分析	Analysis of Foodborne Illness Dissemination Status in Zhuzhou City, 2016	胡卓,石文松,刘育兰,方英.	HU Zhuo, SHI Wensong, LIU Yulan, FANG Ying.	微量元素与健康研究	Trace Elements and Health Research	34	6	2017	NA
617	2011年-2016年启东市食物中毒实验室结果分析	Analysis of Food Poisoning Laboratory Results in Qidong City, 2011-2016	张海英.	ZHANG Haiying.	中国卫生检验杂志	Chinese Journal of Hygiene and Inspection	27	11	2017	NA
618	2014-2015年德阳市某区食品加工从业人员食源性致病菌带菌状况监测分析	Surveillance and analysis of foodborne pathogenic bacteria carrier status of food processing workers in a district of Deyang City, 2014-2015	钟天辉,张辉,谭燕妮,郑玲.	Zhong T. F., Zhang F., Tan Y. N., Zheng L..	预防医学情报杂志	Journal of Preventive Medicine Intelligence	33	3	2017	NA
619	2014年-2016年丽水市食源性致病菌监测结果分析	Analysis of Foodborne Pathogenic Bacteria Surveillance Results in Lishui City, 2014-2016	刘五高,徐翠红,刘爱霞,林德,黄黎俐.	LIU Wugao, XU Cuihong, LIU Aixia, LIN De, HUANG Lili.	中国卫生检验杂志	Chinese Journal of Hygiene and Inspection	27	20	2017	NA
620	腹泻患者阿贡纳沙门菌耐药情况和毒力基因分析	Analysis of drug resistance status and virulence genes of Salmonella Agonistes in patients with diarrhea	杨杰,夏琳林,赵展,刘晓霞,吴晓妹,张利娟,贾宇驰,赵妍,王玉宝.	YANG Jie, XIA Linlin, ZHAO Zhan, LIU Xiaoxia, WU Xiaomei, ZHANG Lijuan, JIA Yuchi, ZHAO Yan, WANG Yubao.	中华传染病杂志	Chinese Journal of Infectious Diseases	35	11	2017	10.3760/cma.j.issn.1000-6680.2017.11.011
621	2010～2016年云南省肉类制品致病菌污染状况调查	Survey on Pathogenic Bacterial Contamination of Meat Products in Yunnan Province from 2010 to 2016	杨菁,范璐,国译丹,汤晓召,邹颜秋硕,杨祖顺.	YANG Jing, FAN Lu, GUO Yidan, TANG Xiaozhao, ZOU Yanqiusuo, YANG Zusun.	食品安全质量检测学报	Journal of Food Safety and Quality Testing	8	10	2017	10.3969/j.issn.2095-0381.2017.10.037
622	整合子介导儿童产ESBLs沙门菌耐药性的初步研究	Preliminary study of integron-mediated drug resistance in ESBLs-producing Salmonella in children	魏金凤,邵启民,赵仕勇,吴亦栋,厉小玉,徐婷.	WEI Jinfeng, SHAO Qimin, ZHAO Shiyong, WU Yidong, LI Xiaoyu, XU Ting.	中国卫生检验杂志	Chinese Journal of Hygiene and Inspection	27	1	2017	NA
623	大便pH值与小儿感染性腹泻病原学关系的研究	A study of the relationship between stool pH and the pathogenesis of pediatric infectious diarrhea	何建军,杭亚萍.	He Jianjun,Hang Yaping.	临床医学研究与实践	Clinical Medicine Research and Practice	2	6	2017	10.19347/j.cnki.2096-1413.201706060
624	从业人员肠道沙门菌检测结果分析及PCR技术的应用	Analysis of Salmonella enterica test results in practitioners and application of PCR technology	陈明明,王芯,葛美霞.	CHEN Mingming,WANG Xin,GE Meixia.	微量元素与健康研究	Trace Elements and Health Research	34	6	2017	NA
625	一起食用C1群沙门菌污染的煮花生中毒事故的流行病学调查报告	Epidemiologic investigation report on an accidental poisoning by consumption of boiled peanuts contaminated with Salmonella group C1	杨建新,郑广军.	Yang JX,Zheng GJ.	医学动物防制	Medical Animal Control	33	9	2017	10.7629/yxdwfz201709033
626	一起聚餐引起肠炎沙门氏菌食物中毒调查分析	Investigation and analysis of Salmonella enteritidis food poisoning caused by a meal together	李文常.	Li Wenchang .	养生保健指南	Health and Wellness Guide	NA	38	2017	10.3969/j.issn.1006-6845.2017.38.076
627	一起肠炎沙门菌食物中毒事件的调查分析	Investigation and analysis of a Salmonella enteritidis food poisoning incident	李杭生,邱冠雄,邱秀青,潘玮,廖慧.	LI Hangsheng, QIU Guanxiong, QIU Xiuqing, PAN Wei, LIAO Hui.	海峡预防医学杂志	Straits Journal of Preventive Medicine	23	5	2017	NA
628	武威市市售肉与肉制品中食源性致病菌监测分析	Monitoring and analyzing foodborne pathogens in meat and meat products sold in Wuwei city	黄爱霞,申艳琴,银菊香,吴燕.	HUANG Aixia, SHEN Yanqin, YIN Juxiang, WU Yan.	疾病预防控制通报	Disease Prevention and Control Bulletin	32	6	2017	10.13215/j.cnki.jbyfkztb.1709001
629	2015-2016年珠海市187株沙门菌Ⅰ耐药性和分子分型分析	Drug resistance and molecular typing analysis of 187 Salmonella I strains in Zhuhai, 2015-2016	杨春晓,方艳梅,魏泉德,张丽荣,袁筱茜,李红霞.	YANG Chunxiao,FANG Yanmei,WEI Quande,ZHANG Lirong,YUAN Xiaoxi,LI Hongxia.	现代预防医学	Modern Preventive Medicine	44	23	2017	NA
630	130例细菌性腹泻患儿的病原菌分布与耐药性分析	Distribution and drug resistance analysis of pathogenic bacteria in 130 children with bacterial diarrhea	阮静文,梅冠炫,史苗年.	Nguyen Dinh Van, Mui Kuan Huan, Shi Miao Nien.	中国妇幼保健	China Maternal and Child Health	32	11	2017	10.7620/zgfybj.j.issn.1001-4411.2017.11.49
631	河南省肉猪养殖和屠宰加工过程沙门菌污染状况主动监测	Active monitoring of Salmonella contamination in meat pig farming and slaughtering and processing in Henan province	廖兴广,张丁,张秀丽,郭晓玲,刘杰,任蕴慧.	Liao XG, Zhang D, Zhang XL, Guo XL, Liu J, Ren YH.	中国卫生检验杂志	Chinese Journal of Hygiene and Inspection	27	16	2017	NA
632	一起食用鹌鹑蛋食物中毒事件调查	Investigation of a food poisoning incident involving the consumption of quail eggs	赖招霞,谢超,陈荣添.	Lai Zhaoxia, Xie Chao, Chen Rongtian.	海峡预防医学杂志	Straits Journal of Preventive Medicine	23	5	2017	NA
633	单中心儿童肠道门诊大便细菌培养及药敏分析	Analysis of stool bacterial culture and drug sensitivity in a single-center children's bowel clinic	廖炀,林凯,张泓,张婷.	Liao Y., Lin K., Zhang H., Zhang T..	儿科药学杂志	Journal of Pediatric Pharmacy	23	2	2017	10.13407/j.cnki.jpp.1672-108X.2017.02.013
634	2014年全国食品安全省级监测点微生物质控考核结果	Results of Microbiological Quality Control Assessment of National Food Safety Provincial Monitoring Points in 2014	韩海红,李凤琴,徐进,白莉,王伟,胡豫杰,李业鹏,裴晓燕,余东敏.	HAN Haihong, LI Fengqin, XU Jin, BAI Li, WANG Wei, HU Yujie, LI Yepeng, PEI Xiaoyan, YU Dongmin.	卫生研究	health research	46	3	2017	NA
635	3260份血培养结果分析	Analysis of 3260 blood culture results	肖振清,幕博斌.	Xiao ZQ, Maku BB.	新疆医学	Xinjiang Medicine	47	2	2017	NA
636	肉鸡屠宰生产链中的沙门氏菌耐药基因检测及耐药相关性分析	Detection of Salmonella resistance genes and analysis of resistance correlation in the broiler slaughter production chain	孙璐,王娟,黄秀梅,曲志娜,王君玮,杨瑞梅,郑增忍.	SUN Lu, WANG Juan, HUANG Xiu-Mei, QU Zhi-Na, WANG Jun-Wei, YANG Rui-Mei, ZHENG Zeng-Neng.	中国动物检疫	China Animal Quarantine	34	1	2017	10.3969/j.issn.1005-944X.2017.01.010
637	2014-2016年北京市怀柔区食源性疾病主动监测结果	Results of Active Surveillance of Foodborne Diseases in Huairou District, Beijing, 2014-2016	卢丽彬,闫雪,赵明星,郭浩,范义,柳丹.	Lu Li-Bin, Yan Xue, Zhao Xing-Ming, Guo Hao, Fan Yi, Liu Dan.	职业与健康	Occupational and health	33	18	2017	NA
638	青藏高原部分地区牦牛与黄牛源沙门氏菌的分离鉴定与药敏实验	Isolation and identification of Salmonella spp. from yak and cattle sources in some areas of the Tibetan Plateau and drug sensitivity experiments	柏雪,郭春华,刘少文,谭子璇,陈宇,文勇立.	BERXUE, GUO Chunhua, LIU Shaowen, TAN Zixuan, CHEN Yu, WEN Yongli.	食品工业科技	Food Industry Science and Technology	38	2	2017	10.13386/j.issn1002-0306.2017.02.029
639	2015年-2016年浙江省宁海县感染性腹泻监测现状分析	Current analysis of infectious diarrhea monitoring in Ninghai County, Zhejiang Province, 2015-2016	章根华,洪因之,张峰,张丹.	Zhang Genhua, Hong Yinzhi, Zhang Feng, Zhang Dan.	中国卫生检验杂志	Chinese Journal of Hygiene and Inspection	27	21	2017	NA
640	2016年武汉市渍水水质变化过程监测与分析	Monitoring and analyzing the process of water quality change of impregnated water in Wuhan in 2016	刘俊玲,何振宇,汪耀,熊燕,梁建生.	LIU Jun-Ling, HE Zhen-Yu, WANG Yao, XIONG Yan, LIANG Jian-Sheng.	卫生研究	health research	46	6	2017	NA
641	郑州市某高校餐饮食品卫生状况调查及分析	Investigation and analysis of food hygiene condition of a college in Zhengzhou city	吴琼.	WU Qiong.	食品安全质量检测学报	Journal of Food Safety and Quality Testing	8	9	2017	10.3969/j.issn.2095-0381.2017.09.071
642	猪肉供应链中沙门氏菌风险研究	Study of Salmonella Risk in the Pork Supply Chain	唐瑞霞,马丽.	TANG Ruixia,MA Li.	黑龙江畜牧兽医（下半月）	Heilongjiang Animal Husbandry and Veterinary Medicine (second half of the month)	NA	2	2017	NA
643	2015年重庆市巴南区食源性致病菌检验及结果分析	Foodborne Pathogenic Bacteria Inspection and Result Analysis in Banan District, Chongqing, 2015	黄雪梅,陈小玲.	Huang Xuemei,Chen Xiaoling.	医学动物防制	Medical Animal Control	33	7	2017	10.7629/yxdwfz201707030
644	西藏鸡沙门氏菌分离鉴定及药物敏感性检测	Identification and drug susceptibility testing of Salmonella spp. in Tibetan chickens	元振杰,马弘财,王燕,夏晨阳,冯静.	YUAN Zhenjie, MA Hongcai, WANG Yan, XIA Chenyang, FENG Jing.	现代畜牧兽医	Modern Animal Husbandry and Veterinary Medicine	NA	6	2017	NA
645	食品动物源沙门菌fosA3基因的流行及传播特征	Prevalence and transmission characteristics of Salmonella fosA3 gene of food animal origin	谷茜茜,张文慧,张莉娟,杨玲,傅嘉莉,蒋红霞.	GU Xixi, ZHANG Wenhui, ZHANG Lijuan, YANG Ling, FU Jiali, JIANG Hongxia.	中国兽医科学	Chinese Veterinary Science	47	4	2017	10.16656/j.issn.1673-4696.2017.04.018
646	山东省1090份市售水产品中食源性致病菌污染状况分析	Analysis of foodborne pathogenic bacteria contamination in 1090 commercially available aquatic products in Shandong Province, China	王克波,赵金山,刘丹茹,庄茂强,于连龙,宋柬,李明,姜迎,周景洋,褚遵华.	WANG Kebo, ZHAO Jinshan, LIU Danru, ZHUANG Maoqiang, YU Lianlong, SONG Gan, LI Ming, JIANG Ying, ZHOU Jingyang, CHU Zunhua.	现代预防医学	Modern Preventive Medicine	44	22	2017	NA
647	漯河市2013年-2016年食品中致病菌限量调查分析	Luohe investigation and analysis of pathogenic bacteria limits in food, 2013-2016	茹慧萍,任三秋,刘瑞萍,王彦兵.	Ru Huiping,Ren Sanqiu,Liu Ruiping,Wang Yanbing.	中国卫生检验杂志	Chinese Journal of Hygiene and Inspection	27	13	2017	NA
648	2014年中国市售冷冻鱼糜制品中常见食源性致病菌污染状况	Contamination status of common foodborne pathogenic bacteria in commercially available frozen surimi products in China, 2014	闫琳,胡静,裴晓燕,杨大进,张旭东.	Yan Lin, Hu Jing, Pei Xiaoyan, Yang Dajin, Zhang Xudong.	卫生研究	health research	46	2	2017	NA
649	吉林省规模化猪场沙门菌携带情况调查	Survey on Salmonella carriage in large-scale pig farms in Jilin province	李茂辉,陈龙,王好,崔冰冰,张贺亮,钱爱东.	LI Mao-Hui, CHEN Long, WANG Hao, CUI Bing-Bing, ZHANG He-Liang, QIAN Ai-Dong.	吉林畜牧兽医	Jilin Animal Husbandry and Veterinary Medicine	NA	6	2017	NA
650	2013-2014年南京城北哨点医院食源性疾病监测情况分析	Analysis of Foodborne Disease Surveillance in Nanjing City North Sentinel Hospital, 2013-2014	傅雅丽,陆敏,徐东宁,赵虞虹,姚孝明.	FU Ya-Li, LU Min, XU Dong-Ning, ZHAO Yu-Hong, YAO Xiao-Ming.	中国食品卫生杂志	Chinese Journal of Food Hygiene	29	1	2017	10.13590/j.cjfh.2017.01.021
651	2014年云南省学生餐细菌污染情况调查	Survey on Bacterial Contamination of Student Meals in Yunnan Province, 2014	杨庆文,杨萍,杨祖顺,高菊美,董坚,许燕.	YANG Qing-Wen, YANG Ping, YANG Zu-Shun, GAO Ju-Mei, DONG Jian, XU Yan.	中国食品卫生杂志	Chinese Journal of Food Hygiene	29	2	2017	10.13590/j.cjfh.2017.02.023
652	珠海市2012-2014年腹泻病例沙门菌血清型分布和耐药情况分析	Analysis of Salmonella serotype distribution and drug resistance in diarrhea cases in Zhuhai, 2012-2014	方艳梅,杨春晓,张丽荣,袁筱茜,魏泉德.	FANG Yanmei, YANG Chunxiao, ZHANG Lirong, YUAN Xiaoxi, WEI Quande.	华南预防医学	South China Preventive Medicine	43	5	2017	10.13217/j.scjpm.2017.0474
653	盆腔脓肿检出鼠伤寒沙门菌1例	A case of Salmonella typhimurium detected in a pelvic abscess	张文洁,张永祥,崔晓琳,王咏梅,韩淑娟,侯桂英.	ZHANG Wenjie, ZHANG Yongxiang, CUI Xiaolin, WANG Yongmei, HAN Shujuan, HOU Guiying.	青岛大学医学院学报	Journal of Qingdao University Medical College	53	2	2017	10.13361/j.qdyxy.201702011
654	急性腹泻患者粪便细菌培养及临床特征探析	An analysis of fecal bacterial culture and clinical characteristics of patients with acute diarrhea	黄杰之,韦柳春,马文斌.	HUANG Jiezhi, WEI Liuchun, MA Wenbin.	数理医药学杂志	Journal of Mathematical Medicine	30	5	2017	10.3969/j.issn.1004-4337.2017.05.026
655	儿童细菌性腹泻86例病原微生物检验结果分析	Analysis of the test results of pathogenic microorganisms in 86 cases of bacterial diarrhea in children	林高平,肖勍,邹立新.	LIN Gaoping, XIAO Mei, ZOU Lixin.	基层医学论坛	Primary Care Forum	21	8	2017	10.19435/j.1672-1721.2017.08.049
656	2015年北京市昌平区沙门菌临床菌株分子特征及耐药性	Molecular characterization and drug resistance of clinical strains of Salmonella in Changping District, Beijing, 2015	李东迅,彭华,闻艳红,徐代庆,吴杨,庄鹏,舒高林.	LI Dongxun, PENG Hua, WEN Yanhong, XU Daiqing, WU Yang, ZHU Peng, SHU Gaolin.	职业与健康	Occupational and health	33	12	2017	NA
657	北京市丰台区细菌性食源性疾病哨点医院监测结果	Monitoring results of sentinel hospitals for bacterial foodborne diseases in Fengtai District, Beijing, China	王焱焱,信振江,肖贵勇,王佳佳,马晓曼,刘静,李洁.	WANG Yanyan, XIN Zhenjiang, XIAO Guiyong, WANG Jiajia, MA Xiaoman, LIU Jing, LI Jie.	职业与健康	Occupational and health	33	18	2017	NA
658	2002—2013年杭州地区甲型副伤寒沙门菌分子分型研究	Molecular typing study of Salmonella Typhimurium paratyphi A in Hangzhou, 2002-2013	汪皓秋,郑伟,俞骅,张蔚,潘劲草.	WANG Haoqiu, ZHENG Wei, YU Hua, ZHANG Wei, PAN Jincao.	中华微生物学和免疫学杂志	Chinese Journal of Microbiology and Immunology	37	1	2017	10.3760/cma.j.issn.0254-5101.2017.01.009
659	16例非伤寒沙门菌感染性主动脉瘤患者的临床分析	Clinical analysis of 16 patients with non-typhoidal Salmonella infected aortic aneurysms	黄英男,潘珏,胡必杰.	HUANG Ying-Nan, PAN Jue, HU Bi-Jie.	中华医院感染学杂志	Chinese Journal of Hospital Infection	27	12	2017	10.11816/cn.ni.2017-171126
660	苏中地区部分鸡场沙门菌流行病学调查	Epidemiological survey of Salmonella in some chicken farms in Central Jiangsu Province, China	张勇,程素平.	ZHANG Yong,CHENG Suping.	中国禽业导刊	China Avian Industry Directory	34	23	2017	NA
661	河北省保定地区雏鸡鸡白痢沙门菌的分离鉴定及耐药性检测	Isolation and characterization of Salmonella typhimurium in chicks from Baoding area, Hebei Province, China, and detection of drug resistance	张梦茜,唐欣浩,王雪伟,康茜,任志军,陈颖彬,刘立元,赵月兰,秦建华.	ZHANG Mengxi,TANG Xinhao,WANG Xuewei,KANG Xi,REN Zhijun,CHEN Yingbin,LIU Liyuan,ZHAO Yuelan,QIN Jianhua.	中国兽医杂志	Chinese Veterinary Journal	53	12	2017	NA
662	吉林省2016年6市县网络实验室送检菌株复核结果	Review results of strains sent by network laboratories in 6 cities and counties in Jilin Province in 2016	郭长红,景伟力.	GUO Changhong,JING Weili.	海峡预防医学杂志	Straits Journal of Preventive Medicine	23	4	2017	NA
663	葫芦岛市13类市售食品微生物监测分析	Microbiological monitoring and analysis of 13 types of commercially available food in Huludao City	曹啸.	Cao Xiao.	当代医学	contemporary medicine	23	34	2017	10.3969/j.issn.1009-4393.2017.34.011
664	一起肠炎沙门菌食物中毒事件调查	Investigation of a Salmonella enteritidis food poisoning incident	林忠兰,吴兴美,吴光渠.	LIN Zhonglan,WU Xingmei,WU Guangqu.	海峡预防医学杂志	Straits Journal of Preventive Medicine	23	2	2017	NA
665	兰州市2013年细菌性腹泻病原菌及耐药情况监测分析	Surveillance and analysis of bacterial diarrhea pathogens and drug resistance in Lanzhou City in 2013	汪鹏,康倩,张慧敏,于德山.	WANG Peng, KANG Qian, ZHANG Huimin, YU Deshan.	中国卫生检验杂志	Chinese Journal of Hygiene and Inspection	27	4	2017	NA
666	2015年分离自中国大陆食品的1070株沙门菌耐药性分析	Analysis of drug resistance of 1070 Salmonella strains isolated from food products in mainland China in 2015	胡豫杰,王伟,闫韶飞,甘辛,吕涵阳,刘畅,杨大进,李凤琴,徐进.	HU Yujie, WANG Wei, YAN Shaofei, GAN Xin, LU Hanyang, LIU Chang, YANG Dajin, LI Fengqin, XU Jin.	中国食品卫生杂志	Chinese Journal of Food Hygiene	29	6	2017	10.13590/j.cjfh.2017.06.003
667	延边地区2011～2015年食品中食源性致病菌的监测	Surveillance of foodborne pathogenic bacteria in food from 2011 to 2015 in Yanbian region	苟伟民,徐雪梅.	Gou Weimin,Xu Xuemei.	食品安全质量检测学报	Journal of Food Safety and Quality Testing	8	1	2017	10.3969/j.issn.2095-0381.2017.01.021
668	综合性医院食源性疾病主动监测的结果分析	Analysis of the results of active foodborne disease surveillance in general hospitals	董和桂,高颖慧,闫立青.	DONG He-Gui, GAO Ying-Hui, YAN Li-Qing.	泰山医学院学报	Journal of Taishan Medical College	38	1	2017	10.3969/j.issn.1004-7115.2017.01.014
669	一起沙门氏菌污染引起食物中毒的调查分析	Investigation and analysis of a case of food poisoning caused by salmonella contamination	胡鹏,唐开来.	Hu P, Tang Kailai.	医药前沿	Medical Frontiers	7	16	2017	10.3969/j.issn.2095-1752.2017.16.185
670	2002-2015年北京市顺义区市售食品中食源性致病菌污染状况	Foodborne Pathogenic Bacteria Contamination in Foods on Sale in Shunyi District, Beijing, 2002-2015	高彭,陈东宛,吕金昌,李永进,刘秀峰,陈东妮.	Gao Peng, Chen Dongwan, Lv Jinchang, Li Yongjin, Liu Xufeng, Chen Dongni.	卫生研究	health research	46	1	2017	NA
671	中国2003-2015年学校食源性疾病时间趋势分析	Trend analysis of school foodborne illness time in China, 2003-2015	马智杰,王岗,杨淑香,李向云,郭云昌.	MA Zhijie, WANG Gang, YANG Shuxiang, LI Xiangyun, GUO Yunchang.	中国学校卫生	China School Health	38	1	2017	10.16835/j.cnki.1000-9817.2017.01.025
672	肠炎沙门氏菌和哈瓦那沙门氏菌的耐药性及耐药基因分析	Analysis of drug resistance and resistance genes in Salmonella enteritidis and Salmonella havana	武运,吴浩天,宋生建,尹明远,田歌,马文瑞,王威,张亚南,古丽娜孜.	WU Yun, WU Haotian, SONG Shengjian, YIN Mingyuan, TIAN Ge, MA Wenrui, WANG Wei, ZHANG Yanan, GULINAZ.	现代食品科技	Modern food science and technology	33	10	2017	10.13982/j.mfst.1673-9078.2017.10.006
673	一例婴幼儿感染乙型副伤寒沙门氏菌的调查报告	Investigation of a case of Salmonella paratyphi B infection in an infant and young child	陶墨奎,李强.	Tao Mokui,Li Qiang.	中国农村卫生	China Rural Health	NA	24	2017	10.3969/j.issn.1674-361X.2017.24.070
674	细菌性疾病区域普查在肉鸭生产过程中的应用	Regional census of bacterial diseases in the production process of broiler ducks	李志中,韩姗姗,高永伟,崔大鹏,朱继昌,李宝群,张秀美,韩薇,秦立廷.	LI Zhizhong, HAN Shanshan, GAO Yongwei, CUI Dapeng, ZHU Jichang, LI Baoqun, ZHANG Xiumei, HAN Wei, QIN Liting.	中国家禽	China Poultry	39	10	2017	10.16372/j.issn.1004-6364.2017.10.015
675	一起沙门氏菌引起的食物中毒的调查分析	Investigation and analysis of a food poisoning case caused by Salmonella spp.	梁秀敏,罗晓菊,孙碧江.	Liang Xiu-Min,Luo Xiao-Ju,Sun Bi-Jiang.	中国保健营养	China Health Nutrition	27	18	2017	10.3969/j.issn.1004-7484.2017.18.578
676	福建省食品中沙门菌的分布特征	Distribution characteristics of Salmonella in foodstuffs in Fujian Province	陈伟伟,叶玲清,吴春敏,杨育红.	CHEN Wei-Wei,YE Ling-Qing,WU Chun-Min,YANG Yuhong.	海峡预防医学杂志	Straits Journal of Preventive Medicine	23	2	2017	NA
677	一起食源性疾病暴发事件的调查报告	Investigation Report on a Foodborne Illness Outbreak	王晓丽.	Wang Xiaoli.	中国城乡企业卫生	China Urban and Rural Enterprise Health	32	7	2017	10.16286/j.1003-5052.2017.07.020
678	餐饮业鲜榨果汁卫生质量调查分析	Survey and Analysis of Hygienic Quality of Freshly Squeezed Fruit Juice in Catering Industry	周藜,张清,周倩,朱玫.	ZHOU Qua, ZHANG Qing, ZHOU Qian, ZHU Mei.	中国卫生检验杂志	Chinese Journal of Hygiene and Inspection	27	3	2017	NA
679	沙门氏菌优化检测方法在预防性体检肛拭子检验中的应用	Application of an optimized detection method for Salmonella in anal swab testing for preventive physical examination	郑少梅.	Zheng Shaomei.	中外医疗	Chinese and foreign medical care	36	20	2017	10.16662/j.cnki.1674-0742.2017.20.087
680	东丽区2016年食源性疾病病例监测报告	Dongli District 2016 Foodborne Illness Case Surveillance Report	苏玉.	SU YU .	中国城乡企业卫生	China Urban and Rural Enterprise Health	32	8	2017	10.16286/j.1003-5052.2017.08.064
681	2012-2016年北京市昌平区感染性腹泻病原菌检测结果分析	Analysis of the Detection Results of Pathogenic Bacteria of Infectious Diarrhea in Changping District, Beijing, 2012-2016	闻艳红,彭华,徐代庆,李楠,高进玺,李东迅.	WEN Yanhong, PENG Hua, XU Daiqing, LI Nan, GAO Jinxi, LI Dongxun.	现代预防医学	Modern Preventive Medicine	44	13	2017	NA
682	金华市生肉食品中致病菌污染状况分析	Analysis on the contamination status of pathogenic bacteria in raw meat food in Jinhua city	吴斌,胡元玮,方琼楼,陈志清.	WU Bin, HU Yuanwei, FANG Qionglou, CHEN Zhiqing.	中国卫生检验杂志	Chinese Journal of Hygiene and Inspection	27	13	2017	NA
683	2011-2016年石家庄市40株食物中毒沙门菌的耐药特征及分子分型结果分析	Resistance characterization and molecular typing results of 40 strains of Salmonella spp. in food poisoning in Shijiazhuang City, 2011-2016	牛莉娅,秦丽云,徐保红,王燕,杨新英,孙殿兴,郭玉梅.	Niu Liya, Qin Liyun, Xu Baohong, Wang Yan, Yang Xinying, Sun Dianxing, Guo Yumei.	中国食品卫生杂志	Chinese Journal of Food Hygiene	29	5	2017	10.13590/j.cjfh.2017.05.004
684	甲型副伤寒并无反应性结核病1例	A case of paratyphoid fever type A with unreactive tuberculosis	梁紫茵,杨京.	Liang Ziyin,Yang Jing.	贵州医科大学学报	Journal of Guizhou Medical University	42	3	2017	10.19367/j.cnki.1000-2707.2017.03.029
685	2014～2016年广州市屠宰场分离沙门氏菌血清学鉴定和耐药性分析	Serologic identification and drug resistance analysis of Salmonella isolates from slaughterhouses in Guangzhou from 2014 to 2016	吴荔琴,刘佩怡,伍宏凯,方秋华,肖田安,梁祺琦,何滢.	WU Liqin, LIU Peiyi, NG Hongkai, FANG Qiuhua, XIAO Tianan, LIANG Qiqi, HE Ying.	中国兽药杂志	Chinese Journal of Veterinary Medicine	51	7	2017	NA
686	1起沙门菌感染引起的食源性疾病暴发事件调查	Investigation of an outbreak of foodborne illness caused by Salmonella infection	朱海兰,徐智,徐然.	ZHU Hailan,XU Zhi,XU Ran.	预防医学论坛	Preventive Medicine Forum	23	5	2017	NA
687	感染性腹泻的临床特征及流行病学研究	Clinical characteristics and epidemiology of infectious diarrhea	孟琨,岳英明,王蕾.	MENG Kun,YUE Ying-Ming,WANG Lei.	中国临床保健杂志	Chinese Journal of Clinical Health	20	6	2017	10.3969/J.issn.1672-6790.2017.06.036
688	上海市宝山区2014年非伤寒沙门菌血清型及分子分型分析	Serotyping and molecular typing analysis of non-typhoidal Salmonella in Baoshan District, Shanghai, 2014	沈隽卿,彭真真,杨红,茅俭英,朱倩如,陈洪友,杨兴堂.	Shen Junqing, Peng Zhenzhen, Yang Hong, Mao Jianying, Zhu Qianru, Chen Hongyou, Yang Xingtang.	上海预防医学	Shanghai Preventive Medicine	29	8	2017	NA
689	小儿感染性腹泻流行特征、病原及耐药性分析	Epidemiological characteristics, pathogen and drug resistance analysis of pediatric infectious diarrhea	李建明,陈莉,吴伟波,杨柳青.	Li JM, Chen L, Wu WB, Yang LQ.	中国实用医药	Chinese Practical Medicine	12	10	2017	10.14163/j.cnki.11-5547/r.2017.10.003
690	2013-2016年兰州市腹泻病例监测分析	Surveillance and analysis of diarrhea cases in Lanzhou City, 2013-2016	常旭红,王金玉,李盛,高金霞,李守禹,王龄庆,田敏敏,王宇红,贾清.	CHANG X-H, WANG J-Y, LI Sheng, GAO Jin-Xia, LI Shou-Yu, WANG Ling-Qing, TIAN Min-Min, WANG Y-H, JIA Qing.	疾病预防控制通报	Disease Prevention and Control Bulletin	32	5	2017	10.13215/j.cnki.jbyfkztb.1706020
691	浙江省宁海县2015年-2016年食源性疾病监测结果分析	Analysis of Foodborne Disease Surveillance Results in Ninghai County, Zhejiang Province, 2015-2016	张峰,顾敏霞,章根华.	ZHANG Feng,GU Minxia,ZHANG Genhua.	中国卫生检验杂志	Chinese Journal of Hygiene and Inspection	27	15	2017	NA
692	江苏省2012-2015年伤寒/副伤寒沙门菌耐药及分子分型研究	Drug resistance and molecular typing study of Salmonella typhoid/paratyphoid in Jiangsu province, 2012-2015	孔筱筱,董晨,嵇红,汪洋,鲍倡俊,霍翔,钱慧敏.	KONG Shiao-sha, DONG Chen, JI Hong, WANG Yang, Bao Shang-jun, HUO Xiang, QIAN Hui-min.	中华流行病学杂志	Chinese Journal of Epidemiology	38	11	2017	10.3760/cma.j.issn.0254-6450.2017.11.022
693	2015-2016年滨州市水产品卫生监测结果	Results of sanitary monitoring of aquatic products in Binzhou City in 2015-2016	刘风仙,聂勇光,孙巧平.	LIU Fengxian, NIE Yongguang, SUN Qiaoping.	职业与健康	Occupational and health	33	23	2017	NA
694	2014年金华市食源性疾病监测结果分析	Analysis of Foodborne Disease Surveillance Results in Jinhua City in 2014	王鸽,申屠平平,朱珈慧.	WANG Ge, SHENTU Pingping, ZHU Jiahui.	中国食品卫生杂志	Chinese Journal of Food Hygiene	29	1	2017	10.13590/j.cjfh.2017.01.022
695	四川遂宁某鸭场大肠杆菌和沙门氏菌的分离鉴定及耐药性检测	Isolation and identification of Escherichia coli and Salmonella spp. from a duck farm in Suining, Sichuan, China, and detection of drug resistance	徐俊杰,文娟,朱子凤,罗薇,杨晓农.	XU Junjie, WEN Juan, ZHU Zifeng, LUO Wei, YANG Xiaonong.	黑龙江畜牧兽医（下半月）	Heilongjiang Animal Husbandry and Veterinary Medicine (second half of the month)	NA	11	2017	NA
696	餐桌环节人感染4种人畜共患病原菌危险因素调查分析	Investigation and analysis of risk factors for human infection with four zoonotic pathogens at the table link	王涛,蔡扩军,李爱巧,蒲敬伟,徐敏,陈国利,陈发喜,马卫平,王文秀.	WANG Tao, CAI Yanjun, LI Aiqiao, PU Jingwei, XU Min, CHEN Guoli, CHEN Faxi, MA Weiping, WANG Wenxiu.	医学动物防制	Medical Animal Control	33	5	2017	10.7629/yxdwfz201705023
697	2015-2016年葫芦岛市区食源性致病菌监测结果分析	Analysis of Foodborne Pathogenic Bacteria Surveillance Results in Huludao City District, 2015-2016	曹啸.	Cao Xiao.	国际检验医学杂志	International Journal of Laboratory Medicine	38	21	2017	10.3969/j.issn.1673-4130.2017.21.044
698	广东省实验用小型猪主要病原微生物学及寄生虫学调查	A survey on the major pathogenic microbiology and parasitology of experimental miniature pigs in Guangdong Province, China	黄树武,闵凡贵,吴瑞可,陈梅玲,王希龙,潘金春.	HUANG Shu-Wu, MIN Fan-Gui, WU Rui-Ke, CHEN Mei-Ling, WANG Xi-Long, PAN Jin-Chun.	中国比较医学杂志	Chinese Journal of Comparative Medicine	27	10	2017	10.3969.j.issn.1671-7856.2017.10.014
699	2016年烟台市哨点医院食源性疾病监测结果分析	Analysis of Foodborne Disease Surveillance Results in Sentinel Hospitals in Yantai City in 2016	孙月琳,王桂强,邢玉芳,宫春波,董峰光,王朝霞.	SUN Yue-Lin, WANG Gui-Qiang, XING Yu-Fang, GONG Chun-Bo, DONG Feng-Guang, WANG Chao-Xia.	现代预防医学	Modern Preventive Medicine	44	20	2017	NA
700	2004-2012年北京出入境口岸食品及饲料中沙门菌血清分型研究	Study on Salmonella Serotyping in Food and Feed at Entry and Exit Ports in Beijing, 2004-2012	刘莉,韩笑,王紫薇,汪琦,赵晓娟,陈鑫,杨丽莉,魏咏新,曾静.	LIU Li, HAN Xiaoxiao, WANG Ziwei, WANG Qi, ZHAO Xiaojuan, CHEN Xin, YANG Lili, WEI Yongxin, ZENG Jing.	中国食品卫生杂志	Chinese Journal of Food Hygiene	29	5	2017	10.13590/j.cjfh.2017.05.003
701	河南省2011-2015年非伤寒沙门菌病原学与耐药监测	Pathogenesis and drug resistance monitoring of non-typhoidal Salmonella in Henan Province, 2011-2015	赵嘉咏,穆玉姣,张白帆,夏胜利,苏佳,黄学勇,许汴利.	ZHAO Jia-Wing, MU Yu-Jiao, ZHANG Bai-Fan, XIA Sheng-Fan, SU Jia, HUANG Xue-Yong, XU Bian-Li.	中华流行病学杂志	Chinese Journal of Epidemiology	37	9	2016	10.3760/cma.j.issn.0254-6450.2016.09.014
702	2015年郑州市即食生鲜果蔬病原微生物调查与风险分析	Survey and Risk Analysis of Pathogenic Microorganisms in Ready-to-eat Fresh Fruits and Vegetables in Zhengzhou City, 2015	张可可,赵光华,郝学飞,张军锋,郭大城,尚兵,张正军,胡京枝.	ZHANG Coco, ZHAO Guanghua, HAO Xuefei, ZHANG Junfeng, GUO Dacheng, SHANG Bing, ZHANG Zhengjun, HU Jingzhi.	河南预防医学杂志	Henan Journal of Preventive Medicine	28	5	2017	10.13515/j.cnki.hnjpm.1006-8414.2017.05.002
703	2016年河南省市售生禽肉中沙门菌血清分型和分子分型研究	Serotyping and molecular typing of Salmonella in commercially available raw poultry meat in Henan Province, 2016	炊慧霞,吴玲玲,邱正勇,张秀丽,张濛.	Cook H. X., Wu L. L., Qiu Z. Y., Zhang X. L., Zhang M..	中国食品卫生杂志	Chinese Journal of Food Hygiene	29	6	2017	10.13590/j.cjfh.2017.06.009
704	2014年-2016年漳州市食源性致病菌检测结果分析	Analysis of foodborne pathogenic bacteria detection results in Zhangzhou City, 2014-2016	钟凌,郭宝羡,姚海燕,张丽蓉.	ZHONG Ling,GUO Baoxian,YAO Haiyan,ZHANG Lirong.	中国卫生检验杂志	Chinese Journal of Hygiene and Inspection	27	24	2017	NA
705	2013年陕西渭南市食源性致病菌监测结果分析	Analysis of Foodborne Pathogenic Bacteria Monitoring Results in Weinan City, Shaanxi, 2013	魏惠琴,沈托,魏明敏,李通情,张系忠,刘玮,郭欣,刘腾,王露婕,郭晶晶,杨欢欢,杨云云.	WEI Hui-Qin, SHEN Tao, WEI Ming-Min, LI Tong-Qing, ZHANG Xiang-Zhong, LIU Wei, GUO Xin, LIU Teng, WANG Lu-Jie, GUO Jing-Jing, YANG Huan-Huan, YANG Yun-Yun.	医学动物防制	Medical Animal Control	33	10	2017	10.7629/yxdwfz201710010
706	1998~2012年中国甲型副伤寒沙门菌的区域传播	Regional transmission of Salmonella typhimurium A paratyphi in China, 1998-2012	王嘉正.	Wang Jiazheng.	中华预防医学杂志	Chinese Journal of Preventive Medicine	51	12	2017	NA
707	深圳市福田社区居民食源性疾病流行病学特征分析	Epidemiologic characterization of foodborne diseases among residents of Futian community in Shenzhen, China	杨梅,杜田,谢思柔,李玥,陈网旋.	YANG Mei, DU Tian, XIE Sirou, LI Yue, CHEN Netxuan.	公共卫生与预防医学	Public Health and Preventive Medicine	28	1	2017	NA
708	一起沙门氏菌引起的食物中毒原因分析	Analysis of the causes of a Salmonella-induced food poisoning case	付守萍,刘香娥,燕玲,昝永芳,杨绍勇.	FU Shou-Ping, LIU Xiang-E, YAN Ling, ZAN Yong-Fang, YANG Shao-Yong.	大家健康（上旬版）	Everybody's Health (Early Edition)	11	5	2017	NA
709	2014～2016年丽江市食品中食源性致病菌监测结果分析	Analysis of monitoring results of foodborne pathogenic bacteria in food in Lijiang City from 2014 to 2016	杨晓忠,和丽毅,杨瑞娟.	YANG Xiaozhong,HE Liyi,YANG Ruijuan.	食品安全质量检测学报	Journal of Food Safety and Quality Testing	8	10	2017	10.3969/j.issn.2095-0381.2017.10.027
710	2011-2015年咸宁市食源性致病菌监测结果	Results of Foodborne Pathogenic Bacteria Surveillance in Xianning City, 2011-2015	候少华,安锋涛,张莉,李静.	HOU Shao-Hua, AN Feng-Tao, ZHANG Li, LI Jing.	职业与健康	Occupational and health	33	9	2017	NA
711	2010-2015年广东省深圳市其他感染性腹泻监测分析	Monitoring and Analysis of Other Infectious Diarrhea in Shenzhen, Guangdong Province, 2010-2015	张振,李媛,路滟,江敏,张海龙,梅树江,谢旭.	ZHANG Zhen, LI Yuan, LU Ribi, JIANG Min, ZHANG Hailong, MEI Shujiang, XIE Xu.	疾病监测	Disease surveillance	32	10	2017	10.3784/j.issn.1003-9961.2017.10/11.013
712	2015～2016年安康市食物中毒检测分析	Analysis of food poisoning detection in Ankang City from 2015 to 2016	刘万静,刘斌,李湘平.	LIU Wanjing, LIU Bin, LI Xiangping.	食品安全质量检测学报	Journal of Food Safety and Quality Testing	8	11	2017	10.3969/j.issn.2095-0381.2017.11.070
713	新疆乌鲁木齐市周边鸡场鸡源沙门氏菌耐药性及耐药基因的检测	Detection of drug resistance and drug resistance genes of Salmonella spp. from chicken sources in chicken farms around Urumqi, Xinjiang	关茹飞,江萍,高超,夏利宁.	GUAN Rufei, JIANG Ping, GAO Chao, XIA Li Ning.	中国农业科技导报	China Agricultural Science and Technology Herald	19	10	2017	10.13304/j.nykjdb.2017.0064
714	2012年-2015年湛江市出口罗非鱼微生物污染状况调查	Survey on Microbial Contamination of Tilapia Exported from Zhanjiang City, 2012-2015	丁秀琼,聂芳红,孙良娟,雷晓凌,孙艳波.	Ding Xiuqiong,Nie Fanghong,Sun Liangjuan,Lei Xiaoling,Sun Yanbo.	中国卫生检验杂志	Chinese Journal of Hygiene and Inspection	27	5	2017	NA
715	北京市肠道门诊腹泻儿童沙门菌感染状况和耐药性分析	Analysis of the status of Salmonella infection and drug resistance in children with diarrhea in Beijing's intestinal outpatient clinics	曲梅,黄瑛,吕冰,张新,钱海坤,贾蕾,严寒秋,王全意.	Qu Mei, Huang Ying, Lv Bing, Zhang Xin, Qian Haikun, Jia Lei, Yan Hanqiu, Wang Quanyi.	现代预防医学	Modern Preventive Medicine	44	22	2017	NA
716	201例儿童腹泻患者标本中沙门菌与志贺菌的检测结果分析	Analysis of the results of Salmonella and Shigella in specimens from 201 children with diarrhea	刘雯,王若静,阎红,李娟,张传玲.	LIU Wen, WANG Ruo-Jing, YAN Hong, LI Juan, ZHANG Chuan-Ling.	世界最新医学信息文摘	World's Newest Medical Information Digest	NA	64	2017	10.19613/j.cnki.1671-3141.2017.64.002
717	2010-2015年败血症患儿病原菌与耐药性分析	Analysis of pathogenic bacteria and drug resistance in children with sepsis, 2010-2015	蔡晓燕,王朝媛,谭薇.	Cai Xiaoyan,Wang Xiaoyuan,Tan Wei.	中华医院感染学杂志	Chinese Journal of Hospital Infection	27	16	2017	10.11816/cn.ni.2017-170255
718	2008年-2016年珠海市市售食品中病原菌污染状况分析	Analysis of Pathogenic Bacterial Contamination in Marketed Food in Zhuhai, 2008-2016	杨春晓,方艳梅,袁筱茜,董莉,魏泉德,陈丹丹.	YANG Chunxiao, FANG Yanmei, YUAN Xiaoxi, DONG Li, WEI Quande, CHEN Dandan.	中国卫生检验杂志	Chinese Journal of Hygiene and Inspection	27	15	2017	NA
719	2013-2014年徐州市食源性疾病哨点医院监测结果分析	Analysis of monitoring results of foodborne disease sentinel hospitals in Xuzhou City, 2013-2014	苗升浩,张娟,吴玲,薛诚.	MIAO Sheng-Hao, ZHANG Juan, WU Ling, XUE Cheng.	实用预防医学	Practical Preventive Medicine	24	3	2017	10.3969/j.issn.1006-3110.2017.03.028
720	2010-2013年无锡市感染性腹泻监测分析及预警效果评估	Wuxi Infectious Diarrhea Monitoring and Analysis and Early Warning Effectiveness Assessment, 2010-2013	石平,钱燕华,施超.	SHI Ping,QIAN Yanhua,SHI Chao.	职业与健康	Occupational and health	32	5	2016	10.13329/j.cnki.zyyjk.2016.0255
721	2013年绵阳市食源性致病菌监测结果分析	Analysis of Foodborne Pathogenic Bacteria Surveillance Results in Mianyang City in 2013	王乐,姚楠,陈果,周良君.	WANG Le, YAO Nan, CHEN Guo, ZHOU Liangjun.	医学动物防制	Medical Animal Control	32	2	2016	10.7629/yxdwfz201602038
722	水貂养殖过程中沙门氏菌病的防治研究	Study on the control of salmonellosis in mink breeding process	杨万郊.	Yang Wanjiao.	甘肃畜牧兽医	Gansu Animal Husbandry and Veterinary Medicine	46	2	2016	10.3969/j.issn.1006-799X.2016.02.032
723	孕妇尿液中分离出伦敦沙门菌1例	A case of Salmonella Londonensis isolated from the urine of a pregnant woman	周杰,陈开森,徐康立,张娟.	ZHOU J, CHEN Kaisen, XU Kangli, ZHANG Juan.	临床检验杂志	Journal of Clinical Laboratory Medicine	34	2	2016	10.13602/j.cnki.jcls.2016.02.22
724	血液标本细菌感染后对微生物检验结果的影响分析	Analysis of the effect of bacterial infection of blood specimens on the results of microbiological tests	冉瑞芳.	Ran Ruifang.	中西医结合心血管病电子杂志	Electronic Journal of Integrated Chinese and Western Medicine Cardiovascular Disease	4	22	2016	10.3969/j.issn.2095-6681.2016.22.121
725	食源性沙门氏菌耐药表型与耐药基因的研究	Study of drug-resistant phenotypes and drug-resistant genes in foodborne Salmonella spp.	侯雪娇,吴科敏,莫国东,刘书宏,言天久,焦鹏涛,韦平.	HOU Xuejiao, WU Kemin, MOK Guodong, LIU Shuhong, YAN Tianjiu, JIAO Pengtao, WEI Ping.	食品科学	food science	37	19	2016	10.7506/spkx1002-6630-201619028
726	江苏省流动早餐中食源性致病菌污染状况调查	Survey on the contamination status of foodborne pathogenic bacteria in mobile breakfast in Jiangsu Province	王燕梅,唐震,乔昕,倪云龙.	Wang Yanmei, Tang Zhen, Qiao Xin, Ni Yunlong.	中国卫生检验杂志	Chinese Journal of Hygiene and Inspection	26	3	2016	NA
727	一起O9,12Hg,m肠炎沙门菌食物中毒的流行病学调查分析	Epidemiologic investigation and analysis of food poisoning by Salmonella enteritidis together with O9,12Hg,m	缪国忠.	Miu K.C. .	疾病监测与控制	Disease Surveillance and Control	10	5	2016	NA
728	2013-2015年广州市市售食品中食源性致病菌监测结果分析	Analysis of the Monitoring Results of Foodborne Pathogenic Bacteria in Commercially Available Foods in Guangzhou, 2013-2015	李海麟,林晓华,刘于飞,梁伯衡,李迎月,刘建平,王大虎.	LI Hailin, LIN Xiaohua, LIU Yufei, LIANG Boheng, LI Yingyue, LIU Jianping, WANG Dahu.	医学动物防制	Medical Animal Control	32	11	2016	10.7629/yxdwfz201611004
729	312例感染性腹泻病人病原菌检测结果分析	Analysis of test results of pathogenic bacteria in 312 patients with infectious diarrhea	张学昌,吴旭东,刘宗东.	Zhang XC, Wu XD, Liu ZD.	中国保健营养	China Health Nutrition	26	11	2016	NA
730	云南省8类外卖配送餐中细菌性污染情况监测分析	Monitoring and analysis of bacterial contamination in 8 types of takeaway delivered meals in Yunnan Province	杨庆文,杨萍,杨祖顺,许燕.	YANG Qing-Wen,YANG Ping,YANG Zu-Shun,XU Yan.	中国卫生检验杂志	Chinese Journal of Hygiene and Inspection	26	17	2016	NA
731	荧光PCR法与细菌培养法检测从业人员沙门菌和志贺菌的对比研究	Comparative study of fluorescent PCR method and bacterial culture method for the detection of Salmonella and Shigella in practitioners	周杰,张莉,张鲍虎,徐康立,黄伟忠,张扬.	ZHOU Jie, ZHANG Li, ZHANG Baohu, XU Kangli, HUANG Weizhong, ZHANG Yang.	中国卫生检验杂志	Chinese Journal of Hygiene and Inspection	26	23	2016	NA
732	江门市区2014-2015年学校、家庭、酒店冰箱内表面微生物污染状况调查	Survey on microbial contamination of internal surfaces of refrigerators in schools, households and hotels in Jiangmen City District, 2014-2015	钟瑞美,尹本康,梁柏年,刘鹰航,郑南才,李艳清,许洁婷,李福裕,吴尔明.	ZHONG Ruimei, YIN Benkang, LIANG Bainian, LIU Yinghang, ZHENG Nancai, LI Yanqing, XU Jieting, LI Fuyu, WU Erming.	社区医学杂志	Journal of Community Medicine	14	19	2016	NA
733	一起跨地区肠炎沙门氏菌食物中毒事件的流行病学调查与溯源	Epidemiologic investigation and traceability of a cross-regional Salmonella enteritidis food poisoning incident	曾彪,王超,薛一凡,王丽丽,吴阳博,马晓晨.	Zeng Biao, Wang Chao, Xue Yifan, Wang Lili, Wu Yangbo, Ma Xiaozhen.	现代预防医学	Modern Preventive Medicine	43	19	2016	NA
734	一起沙门菌食物中毒病原菌检测分析	Detection and analysis of pathogenic bacteria in a Salmonella food poisoning case	杨顺革.	Yang Shun Ge.	中国城乡企业卫生	China Urban and Rural Enterprise Health	31	3	2016	10.16286/j.1003-5052.2016.03.021
735	青岛市屠宰场整鸡中沙门菌污染水平定量检测及耐药性分析	Quantitative detection of Salmonella contamination level in whole chickens from Qingdao abattoirs and analysis of drug resistance	王伟,赵熙,张雅楠,胡豫杰,马柯,汪兆国,李凤琴,马爱国,徐进.	WANG Wei, ZHAO Xi, ZHANG Yannan, HU Yujie, MA Ke, WANG Zhaoguo, LI Fengqin, MA Aiguo, XU Jin.	中国食品卫生杂志	Chinese Journal of Food Hygiene	28	6	2016	10.13590/j.cjfh.2016.06.006
736	2014年大连市伤寒沙门菌的监测及其脉冲场凝胶电泳分型	Surveillance of Salmonella typhimurium and its typing by pulsed-field gel electrophoresis in Dalian, 2014	侯君,李瑞,肖冰,王晓炜,吕秋月,王晓丽,薄志坚.	HOU Jun, LI Rui, XIAO Bing, WANG Xiaowei, LV Qiuyue, WANG Xiaoli, BO Zhijian.	实用预防医学	Practical Preventive Medicine	23	6	2016	10.3969/j.issn.1006-3110.2016.06.033
737	一起伦敦沙门菌引起的食源性疾病调查及病原分析	Investigation and pathogenetic analysis of a foodborne illness caused by Salmonella spp. in London	梁丽红,王建全,李艳红,姚云波,徐艳娇,李虹.	LIANG Li-Hong,WANG Jian-Quan,LI Yan-Hong,YAO Yun-Bo,XU Yan-Jiao,LI Hong.	中国卫生检验杂志	Chinese Journal of Hygiene and Inspection	26	7	2016	NA
738	一起农村婚宴引起的沙门氏菌食源性疾病暴发	An outbreak of Salmonella foodborne illness caused by a rural wedding reception	陈静文,张轶群,王树坤,许建明,白赟,李旭东,向正华,薛亚东,陈娟.	CHEN Jingwen, ZHANG Yiqun, WANG Shukun, XU Jianming, BAI Eddie, LI Xudong, XIANG Zhenghua, XUE Yadong, CHEN Juan.	现代预防医学	Modern Preventive Medicine	43	13	2016	NA
739	2015年吉林市非发酵豆制品检测结果分析	Analysis of test results of non-fermented soybean products in Jilin City in 2015	富校轶,孙茂成,李怀伟,张歌,李生福,孙雪,王舒然.	FU Xueyi, SUN Maocheng, LI Huaiwei, ZHANG Ge, LI Shengfu, SUN Xue, WANG Shuran.	中国城乡企业卫生	China Urban and Rural Enterprise Health	31	7	2016	10.16286/j.1003-5052.2016.07.077
740	78例患儿细菌性腹泻病原微生物及药敏检测的分析	Analysis of 78 cases of bacterial diarrhea pathogenic microorganisms and drug sensitivity testing in children	梁洁红.	Liang Jiehong.	中国医学工程	China Medical Engineering	24	7	2016	10.19338/j.issn.1672-2019.2016.07.057
741	通辽地区牛肉与牛肉制品沙门氏菌血清型调查	Survey of Salmonella serotypes in beef and beef products in Tongliao area	包常明.	Bao Changming.	食品界	food sector	NA	4	2016	NA
742	一起农村由沙门氏菌污染引起的食物中毒调查分析	Investigation and analysis of a rural food poisoning case caused by Salmonella contamination	傅荣生,陈建中.	Fu Rongsheng,Chen Jianzhong.	今日健康	Health Today	15	6	2016	10.3969/j.issn.1671-5160.2016.06.004
743	一起肠炎沙门菌致食物中毒和同期散发腹泻的病原学研究及溯源分析	Pathogenetic study and traceability analysis of a case of Salmonella enteritidis causing food poisoning and concurrent disseminated diarrhea	王小强,吴守芝,王增国,袁军,魏晓光,栾阳.	WANG Xiaoqiang, WU Shouzhi, WANG Zengguo, YUAN Jun, WEI Xiaoguang, LUAN Yang.	中国病原生物学杂志	Chinese Journal of Pathogen Biology	11	12	2016	10.13350/j.cjpb.161216
744	深圳市畜禽产品中沙门氏菌血清型与耐药性研究	Study on Salmonella serotypes and drug resistance in livestock and poultry products in Shenzhen, China	黄裕,阚式绂,汪清,葛秀清,柯艳坤,罗国强,黄立任,钟雷响,倪雪梅.	HUANG Yu, KAN Shi-Shi Sash, WANG Qing, GE Xiu-Qing, KE Yan-Kun, LO Guo-Qiang, HUANG Li-Ren, ZHONG Lei-Ling, NI Xue-Mei.	食品安全质量检测学报	Journal of Food Safety and Quality Testing	7	6	2016	NA
745	2009-2014年浙江省哨点医院急性腹泻患者病原监测研究	Pathogen Surveillance Study of Patients with Acute Diarrhea in Sentinel Hospitals in Zhejiang Province, 2009-2014	郑书发,余斐,陈晓,崔大伟,杨先知,谢国良,王忆吟,余建兴,李中杰,陈瑜.	Zheng Shufa, Yu Fei, Chen Xiao, Cui Dawei, Yang Xianzhi, Xie Guoliang, Wang Yiyin, Yu Jianxing, Li Zhongjie, Chen Yu.	中华预防医学杂志	Chinese Journal of Preventive Medicine	50	12	2016	10.3760/cma.j.issn.0253-9624.2016.12.012
746	进口鱼粉中沙门菌监测与分析	Monitoring and analysis of Salmonella in imported fishmeal	张体银,王武军,黄嫦娇,林素洁,白泉阳,郑腾,张志灯,于师宇.	ZHANG Tiyin, WANG Wujun, HUANG Changjiao, LIN Sujie, BAI Quanyang, ZHENG Teng, ZHANG Zhideng, YU Shiyu.	中国兽医杂志	Chinese Veterinary Journal	52	3	2016	10.3969/j.issn.0529-6005.2016.03.038
747	张家界市2014年食品安全风险监测结果分析	Analysis of food safety risk monitoring results in Zhangjiajie City in 2014	田晓辉,李成涛,许浩,朱国庆.	TIAN Xiaohui, LI Chengtao, XU Hao, ZHU Guoqing.	大家健康（上旬版）	Everybody's Health (Early Edition)	10	4	2016	NA
748	藏鸡致病性沙门菌的耐药性分析及质粒耐药基因的检测	Analysis of drug resistance of pathogenic Salmonella in Tibetan chickens and detection of plasmid resistance genes	杨丹,贺安祥,邓俊良,蒋忠荣,冯卫东,徐志文,李平,任志华,邓世金.	YANG Dan, HE Anxiang, DENG Junliang, JIANG Zhongrong, FENG Weidong, XU Zhiwen, LI Ping, REN Zhihua, DENG Shijin.	中国兽医科学	Chinese Veterinary Science	46	1	2016	10.16656/j.issn.1673-4696.2016.01.015
749	重庆市2014年学生餐食源性致病菌污染状况	Foodborne Pathogenic Bacterial Contamination of Student Meals in Chongqing, 2014	熊鹰,王红,罗书全,向新志,陈京蓉,邹钦培.	Xiong Ying, Wang Hong, Luo Shuquan, Xiang Xinzhi, Chen Jingrong, Zou Qinpei.	中国学校卫生	China School Health	37	8	2016	10.16835/j.cnki.1000-9817.2016.08.051
750	2014年四川省食源性致病菌监测现状分析	Analysis of the current situation of foodborne pathogenic bacteria surveillance in Sichuan Province in 2014	林黎,陈文,张誉,马梦婷,兰真,蒋恩霏,郭艳.	LIN Li, W. Chen, Y. Zhang, M. T. Ma, Z. Lan, E. F. Jiang, Y. Guo.	预防医学情报杂志	Journal of Preventive Medicine Intelligence	32	12	2016	NA
751	重庆市畜禽产品中沙门氏菌污染状况调查分析	Investigation and analysis of Salmonella contamination in livestock and poultry products in Chongqing Municipality	谢建华,周莉,侯亚丽,蔺露,姚璐,叶洁莹,梁望旺,杨泽林,熊仲良.	XIE Jianhua, ZHOU Li, HOU Yali, LIN Lu, YAO Lu, YE Jieying, LIANG Wangwang, YANG Zelin, XIONG Zhongliang.	中国动物检疫	China Animal Quarantine	33	8	2016	10.3969/j.issn.1005-944X.2016.08.007
752	大连市零售猪肉中沙门氏菌的耐药性检测与分析	Detection and analysis of drug resistance of Salmonella spp. in retail pork in Dalian, China	杜雄伟,张珂琪,李焱,唐文彦,耿亚娟,王娅君,王佳硕.	DU Xiongwei, ZHANG Keqi, LI Yan, TANG Wenyan, GENG Yajuan, WANG Yajun, WANG Jiasuo.	中国动物检疫	China Animal Quarantine	33	10	2016	10.3969/j.issn.1005-944X.2016.10.006
753	家禽大肠杆菌和沙门氏菌分离及药敏试验分析	Isolation of Escherichia coli and Salmonella spp. from poultry and analysis of drug sensitivity tests	王志国,王春明.	Wang ZG, Wang CH.	中国动物保健	China Animal Health	18	11	2016	10.3969/j.issn.1008-4754.2016.11.014
754	2013-2015年康平县沙门菌感染的流行病学调查及耐药性分析	Epidemiologic survey and drug resistance analysis of Salmonella infections in Kangping County, 2013-2015	杨伟才.	YANG Weicai.	中国疗养医学	Chinese Convalescent Medicine	25	12	2016	10.13517/j.cnki.ccm.2016.12.046
755	南京市栖霞区疾病预防控制中心微生物实验室2015年质量控制考核结果分析	Analysis of 2015 Quality Control Assessment Results of Microbiology Laboratory in Qixia District, Nanjing, China	窦雪如.	Do Xue Ru.	疾病监测与控制	Disease Surveillance and Control	10	10	2016	NA
756	2015年内蒙古地区31批保健食品中污染菌的分离与鉴定	Isolation and identification of contaminating bacteria in 31 batches of health food products in Inner Mongolia in 2015	卜红宇,张彦斌,高瑞霞,滕贇,岳佳,刘慧,周刚.	BU Hongyu, ZHANG Yanbin, GAO Ruixia, TENG Orn, YUE Jia, LIU Hui, ZHOU Gang.	食品安全质量检测学报	Journal of Food Safety and Quality Testing	7	4	2016	NA
757	2014年大连市金州新区食源性致病菌监测结果分析	Analysis of Foodborne Pathogenic Bacteria Surveillance Results in Jinzhou New District, Dalian City, 2014	王忠智.	WANG Zhongzhi.	基层医学论坛	Primary Care Forum	NA	4	2016	NA
758	沙门氏菌的PFGE分型及耐药分析	PFGE typing and drug resistance analysis of Salmonella spp.	杨毅,王超,巴特尔,吴亚英.	YANG Yi, WANG Chao, BATEL, WU Ya-Ying.	医学动物防制	Medical Animal Control	32	10	2016	10.7629/yxdwfz201610024
759	2010-2015年淮安市食品中致病菌检测结果分析	Analysis of test results of pathogenic bacteria in food in Huai'an, 2010-2015	侯海燕,李兵兵,刘靓,刘纯成,邢亚东,范乃来.	HOU Haiyan, LI Bingbing, LIU Liang, LIU Chuncheng, XING Yadong, FAN Nailai.	公共卫生与预防医学	Public Health and Preventive Medicine	27	4	2016	NA
760	云南省蒙自市仔猪腹泻致病性细菌病原分析	Analysis of pathogenic bacterial etiology of piglet diarrhea in Mengzi City, Yunnan Province, China	白马伟,李芳,张英,张艳,高宏清,赵谦.	BAI Ma-Wei, LI Fang, ZHANG Ying, ZHANG Yan, GAO Hong-Qing, ZHAO Qian.	上海畜牧兽医通讯	Shanghai Animal Husbandry & Veterinary Newsletter	NA	2	2016	10.3969/j.issn.1000-7725.2016.02.009
761	由肠道致病菌污染饮用水引起的腹泻事件	Incidents of diarrhea caused by drinking water contaminated with enteric pathogens	甘映群.	Gan Yingqun.	保健文汇	Health literacy	NA	4	2016	10.3969/j.issn.1671-5217.2016.04.172
762	一起农村家庭自办宴席引起的食物中毒调查	Investigation of Food Poisoning Caused by a Rural Family Hosted Banquet	杨树博,王力,马源,刘武.	YANG Shubo, WANG Li, MA Yuan, LIU Wu.	医学动物防制	Medical Animal Control	32	7	2016	10.7629/yxdwfz201607031
763	76株沙门菌耐药谱及耐药基因分析	Analysis of drug resistance profiles and resistance genes of 76 strains of Salmonella spp.	崔海洋,王宵雪,霍哲,安希龙,白书媛,王永全.	Cui Haiyang, Wang Xiaoxue, Huo Zhe, An Xilong, Bai Shuyuan, Wang Yongquan.	中国卫生检验杂志	Chinese Journal of Hygiene and Inspection	26	1	2016	NA
764	2013-2015年青海省哨点医院食源性疾病病例监测结果分析	Analysis of the monitoring results of foodborne disease cases in sentinel hospitals in Qinghai Province from 2013 to 2015	郭学斌.	GUO Xuebin.	现代预防医学	Modern Preventive Medicine	43	22	2016	NA
765	X县2014年食品安全风险监测微生物检测结果分析	Analysis of microbiological test results of food safety risk monitoring in X County in 2014	杨艳艳.	Yang Yanyan.	临床研究	clinical research	NA	1	2016	NA
766	水产源性沙门菌的多位点序列分型	Multilocus sequence typing of Salmonella of aquatic origin	相兴伟,江玲丽,周向阳,周宇芳,邵宏宏,杨会成.	XINGWEI XIANG, LINGLI JIANG, XIANGYANG ZHOU, YUFANG ZHOU, HONGHONG SHAO, HUICHENG YANG.	中国卫生检验杂志	Chinese Journal of Hygiene and Inspection	26	2	2016	NA
767	183例腹泻儿童病原学检测及药敏试验结果分析	Analysis of 183 cases of diarrhea children's pathogenetic detection and drug sensitivity test results	王文雅,张秀敏,杜会双.	W.Y. Wang, X.M. Zhang, H.S. Du.	世界最新医学信息文摘（连续型电子期刊）	World Abstracts of Current Medical Information (continuous electronic journal)	16	8	2016	10.3969/j.issn.1671-3141.2016.08.011
768	公司职工食堂肠炎沙门菌食物中毒的调查报告分析	Analysis of an investigation report on Salmonella enteritidis food poisoning in a company staff canteen	谢雯,高海英.	Xie Wen,Gao Haiying.	医学信息	Medical Information	29	27	2016	10.3969/j.issn.1006-1959.2016.27.194
769	我国食品食源性致病菌监测结果分析	Analysis of monitoring results of foodborne pathogenic bacteria in China's food	唐靓,李跃中,徐水祥,张文元,刘放,王茵.	TANG Liang, LI Yuezhong, XU Shuxiang, ZHANG Wenyuan, LIU Fang, WANG Yin.	中国卫生检验杂志	Chinese Journal of Hygiene and Inspection	26	21	2016	NA
770	2010年-2013年昌吉州食源性致病菌检测结果分析	Analysis of Foodborne Pathogenic Bacteria Detection Results in Changji Prefecture, 2010-2013	朱建疆,祁玮,刘晓玉.	ZHU Jianjiang,QI Wei,LIU Xiaoyu.	中国卫生检验杂志	Chinese Journal of Hygiene and Inspection	26	6	2016	NA
771	2009-2014年双流县食物中毒情况分析	Analysis of Food Poisoning in Shuangliu County, 2009-2014	刘红宏,郭冬梅,刘昌玲,赵志强.	LIU Hong-Hong, GUO Dong-Mei, LIU Chang-Ling, ZHAO Zhi-Qiang.	预防医学情报杂志	Journal of Preventive Medicine Intelligence	32	10	2016	NA
772	张家港市食源性疾病哨点医院监测结果分析	Analysis of monitoring results of Zhangjiagang sentinel hospitals for foodborne diseases	柳丽江,朱芳,樊飞,钱惠芬.	LIU Lijiang,ZHU Fang,FAN Fei,QIAN Huifen.	中国卫生检验杂志	Chinese Journal of Hygiene and Inspection	26	5	2016	NA
773	鸡群细菌分离鉴定及药敏试验案例分析	Case study of bacterial isolation and identification and drug sensitivity test in chickens	陈巨清,杨振燕.	Chen Juqing, Yang Zhenyan.	今日畜牧兽医	Livestock and Veterinary Medicine Today	NA	10	2016	NA
774	鸡源沙门菌的血清学分型与耐药性分析	Serologic typing and drug resistance analysis of Salmonella of chicken origin	张林吉,任士飞,吴艳涛.	ZHANG Linji,REN Shifei,WU Yantao.	中国家禽	China Poultry	38	7	2016	10.16372/j.issn.1004-6364.2016.07.016
775	2015年北京一起鼠伤寒沙门菌暴发流行的病原学检测分析	Analysis of pathogenetic testing of a Salmonella typhimurium outbreak epidemic in Beijing in 2015	吕冰,贾蕾,张新,曲梅,张海艳,严寒秋,黄瑛,李洁,林长缨.	Lv Bing, Jia Lei, Zhang Xin, Qu Mei, Zhang Haiyan, Yan Hanqiu, Huang Ying, Li Jie, and Lin Changying.	疾病监测	Disease surveillance	31	2	2016	10.3784/j.issn.1003-9961.2016.02.019
776	2012-2014年安康市食品风险监测概况	Overview of food risk monitoring in Ankang, 2012-2014	刘万静,刘斌,李湘平,屈娅荣,周慧萍,杜东东.	LIU Wanjing, LIU Bin, LI Xiangping, QU Yarong, ZHOU Huiping, DU Dongdong.	食品与发酵科技	Food and Fermentation Technology	52	4	2016	10.3969/j.issn.1674-506X.2016.04-017
777	14519例血流感染病原菌构成及耐药分析	Analysis of pathogenic bacteria composition and drug resistance in 14,519 cases of bloodstream infections	刘德华,张红娟,杜艳,胡大春,钱净,尹利民,单斌.	LIU Hua, ZHANG Hongjuan, DU Yan, HU Dachun, QIAN Jing, YIN Limin, SAN Bin.	中国抗生素杂志	Chinese Journal of Antibiotics	41	2	2016	10.3969/j.issn.1001-8689.2016.02.011
778	门诊患者血培养病原菌分布及耐药性分析	Analysis of the distribution of pathogenic bacteria and drug resistance in blood cultures of outpatients	吴庆,陈栎江,徐春泉,周翠,张雪青,余方友,周铁丽.	WU Qing, CHEN Lijiang, XU Chunquan, ZHOU Cui, ZHANG Xueqing, YU Fangyou, ZHOU Tieli.	温州医科大学学报	Journal of Wenzhou Medical University	46	3	2016	10.3969/j.issn.2095-9400.2016.03.014
779	上海市宝山区居民散发性沙门菌感染因素的病例对照研究	A case-control study on the factors of sporadic Salmonella infections among residents of Baoshan District, Shanghai, China	金凯,潘浩,袁国平,茅俭英,沈隽卿,杨兴堂.	JIN Kai, PAN Hao, YUAN Guoping, MAO Jianying, SHEN Junqing, YANG Xingtang.	职业与健康	Occupational and health	32	5	2016	NA
780	乌鲁木齐天山区急性腹泻患者志贺菌、沙门菌监测结果分析	Analysis of monitoring results of Shigella and Salmonella in patients with acute diarrhea in Tianshan District, Urumqi, China	肖宇平.	Xiao Yuping.	中国社区医师	Chinese community physician	32	24	2016	10.3969/j.issn.1007-614x.2016.24.77
781	犬腹泻性疾病的细菌分离鉴定及药敏试验	Bacterial isolation and identification of canine diarrheal diseases and drug sensitivity tests	盛贤均,郭成华,贺永建.	Sheng Xianjun, Guo Chenghua, He Yongjian.	甘肃畜牧兽医	Gansu Animal Husbandry and Veterinary Medicine	46	17	2016	10.3969/j.issn.1006-799X.2016.17.047
782	零售生鸡肉中沙门菌污染对居民健康影响的暴露评估	Exposure Assessment of the Health Effects of Salmonella Contamination in Retail Raw Chicken on the Population	闫军,遇晓杰,王开利,宋筱瑜,薛成玉,郑晓华,毕宇涵,谢平会.	YAN Jun, YU Xiaojie, WANG Kaili, SONG Xiaoyu, XUE Chengyu, ZHENG Xiaohua, BI Yuhan, XIE Pinghui.	中国食品卫生杂志	Chinese Journal of Food Hygiene	28	5	2016	10.13590/j.cjfh.2016.05.025
783	某市21例儿童细菌性腹泻的病原微生物检验结果分析	Analysis of pathogenic microorganism test results of 21 cases of bacterial diarrhea in children in a city	芦珂,秋洁.	Ru Ke, Qiu Jie.	中国医药指南	China Medicine Guide	14	27	2016	NA
784	北京市西城区2010-2014年食源性致病菌监测结果分析	Analysis of Foodborne Pathogenic Bacteria Surveillance Results in Xicheng District, Beijing, 2010-2014	曹展,姚盛英,霍哲.	CAO Zhan, YAO Sheng-Ying, HUO Zhe.	中国预防医学杂志	Chinese Journal of Preventive Medicine	17	10	2016	10.16506/j.1009-6639.2016.10.015
785	宜兴地区某猪场沙门氏菌的分离鉴定	Isolation and characterization of Salmonella in a pig farm in Yixing area	陈超,谈赛涛,郭骏啸,吴夏智,何鑫源,胡琳.	CHEN Chao, TAN Saitao, GUO Junxiao, WU Xiazhi, HE Xinyuan, HU Lin.	中国畜牧兽医文摘	China Animal Husbandry & Veterinary Digest	32	3	2016	NA
786	肉鸡生产链中肠炎沙门氏菌耐药性分析及ERIC-PCR分型	Analysis and ERIC-PCR typing of Salmonella enteritidis resistance in the broiler production chain	李楠,赵思俊,王娟,赵建梅,李玉清,黄秀梅,王君玮,丁宜宝,刘焕奇.	LI Nan, ZHAO Si-Jun, WANG Juan, ZHAO Jian-Mei, LI Yu-Qing, HUANG Xiu-Mei, WANG Jun-Wei, DING Yi-Bao, LIU Huan-Qi.	食品科学	food science	37	3	2016	10.7506/spkx1002-6630-201603023
787	髋关节置换术后都柏林沙门菌感染1例	A case of Salmonella Dublin infection after hip arthroplasty	凡炼炼,于倩,白凤芝.	FAN Lian-ling, YU Qian, BAI Feng-zhi.	中国实验诊断学	Chinese Experimental Diagnostics	20	4	2016	NA
788	临床分离胥伐成格隆沙门菌的抗菌药物敏感性和毒力基因研究	Antimicrobial drug susceptibility and virulence genetics of clinical isolates of Salmonella suxfaciens glomerulosa	刘晓霞,夏琳林,张成龙,郇娟,师伟,吴晓妹,张利娟,韩双羽,杨杰,赵展,王玉宝.	LIU Xiaoxia, XIA Linlin, ZHANG Chenglong, XIN Juan, SHI Wei, WU Xiaomei, ZHANG Lijuan, HAN Shuangyu, YANG Jie, ZHAO Zhan, WANG Yubao.	中华微生物学和免疫学杂志	Chinese Journal of Microbiology and Immunology	36	8	2016	10.3760/cma.j.issn.0254-5101.2016.08.005
789	2013年余杭区腹泻病例监测结果分析	Analysis of diarrhea case surveillance results in Yuhang District in 2013	张玲玲,李飞,王海英.	ZHANG Lingling,LI Fei,WANG Haiying.	中国农村卫生事业管理	Rural Health Care Management in China	36	1	2016	NA
790	上海市浦东新区生鲜食品中食源性致病菌监测	Surveillance of Foodborne Pathogenic Bacteria in Fresh Food in Pudong New Area, Shanghai, China	王闻卿,张勇,赵冰,苏靖华,黄红,张勇琪,朱林英,傅益飞,孙乔.	WANG Wenqing, ZHANG Yong, ZHAO Bing, SU Jinghua, HUANG Hong, ZHANG Yongqi, ZHU Linying, FU Yifei, SUN Qiao.	中国食品卫生杂志	Chinese Journal of Food Hygiene	28	6	2016	10.13590/j.cjfh.2016.06.023
791	2014年郑州市凉粉类淀粉制品微生物污染状况抽样调查分析	Sampling survey and analysis of microbial contamination status of cool starch products in Zhengzhou City in 2014	解魁,廖兴广,张丁,王永,王法云.	Xie Kui, Xingguang Liao, Ding Zhang, Yong Wang, Fayun Wang.	现代预防医学	Modern Preventive Medicine	43	9	2016	NA
792	儿童伤寒并发噬血细胞综合征1例临床分析	Clinical analysis of a case of typhoid fever complicated with hemophagocytic syndrome in a child	温智新,何颜霞,付丹.	WEN Zhixin, HE Yanxia, FU Dan.	临床儿科杂志	Journal of Clinical Pediatrics	34	10	2016	10.3969/j.issn.1000-3606.2016.10.005
793	84株沙门菌耐药特征及分子分型结果分析	Characterization of drug resistance of 84 Salmonella strains and analysis of molecular typing results	林茂锐,周旋,李明友,黄基伟,刘桂治,曹东林.	LIN Maorui, ZHOU Xuan, LI Mingyou, HUANG Jiwei, LIU Guizhi, CAO Donglin.	中国人兽共患病学报	Chinese Journal of Zoonosis	32	6	2016	10.3969/j.issn.1002-2694.2016.06.009
794	上海东方医院(南院)儿童急性腹泻病原监测分析	Pathogen monitoring analysis of acute diarrhea in children at Shanghai Oriental Hospital (South Hospital)	陈敏,乔荆,孙建萍,郑洁芳,江雪娟.	CHEN Min, QIAO Jing, SUN Jianping, ZHENG Jiefang, JIANG Xuejuan.	寄生虫病与感染性疾病	Parasitic and infectious diseases	14	2	2016	NA
795	宁夏地区食源性与人源沙门菌耐药性与血清型对比研究	Comparative study on drug resistance and serotypes of foodborne and human Salmonella in Ningxia region	魏琼,刘翔,张燕飞,郝琼,沈梅,田晓伟.	WEI Qiong, LIU Xiang, ZHANG Yanfei, HAO Qiong, SHEN Mei, TIAN Xiaowei.	中国抗生素杂志	Chinese Journal of Antibiotics	41	9	2016	10.3969/j.issn.1001-8689.2016.09.012
796	一起沙门氏菌引起的自助餐食物中毒案例分析	A case study of salmonella-induced food poisoning in a buffet restaurant	陈凤格,冯冬颖,赵伟,宋杰,范尉尉,白萍,杨军.	Chen FG, Feng DY, Zhao W, Song J, Fan YY, Bai P, Yang J.	现代预防医学	Modern Preventive Medicine	43	19	2016	NA
797	2014-2015年无锡市锡山区食源性疾病监测结果分析	Analysis of Foodborne Disease Surveillance Results in Xishan District, Wuxi City, 2014-2015	沈梅云,张晴.	Shen Meiyun,Zhang Qing.	中国校医	Chinese school nurse	30	10	2016	NA
798	2014年贵阳市辣椒粉微生物污染状况分析	Analysis of microbial contamination status of chili powder in Guiyang City in 2014	王俊,刘敏,马韵韵,周映佑,肖丹.	WANG Jun, LIU Min, MA Yunyun, ZHOU Yingyou, XIAO Dan.	食品研究与开发	Food Research and Development	37	7	2016	10.3969/j.issn.1005-6521.2016.07.048
799	宁波-舟山港口航道水域致病性细菌的毒力基因型鉴定	Identification of virulence genotypes of pathogenic bacteria in Ningbo-Zhoushan harbor channel waters	管峰,陈吉刚,毛芝娟,杨季芳.	GUAN Feng, CHEN Jigang, MAO Zhijuan, YANG Jifang.	应用海洋学学报	Journal of Applied Oceanography	35	2	2016	10.3969/J.ISSN.2095-4972.2016.02.005
800	急性感染性肠炎病原检测结果与分析	Acute infectious enteritis pathogen test results and analysis	任立军,王晶,沈建飞.	REN Lijun,WANG Jing,SHEN Jianfei.	中国病原生物学杂志	Chinese Journal of Pathogen Biology	11	3	2016	10.13350/j.cjpb.160315
801	食品中沙门氏菌分离、鉴别方法的比较研究	Comparative study of methods for the isolation and identification of Salmonella in foodstuffs	王宇,刘洋,欧静堃,蔡军,李慧.	WANG Yu, LIU Yang, OU Jingkun, CAI Jun, LI Hui.	食品安全质量检测学报	Journal of Food Safety and Quality Testing	7	10	2016	NA
802	2014年大连市伤寒沙门菌耐药及分子分型研究	Drug resistance and molecular typing of Salmonella typhi in Dalian, 2014	侯君,陈玉凤,栾明春,王晓炜,李柏生,孙茂利,于蕾,薄志坚,李瑞.	HOU Jun, CHEN Yufeng, LUAN Mingchun, WANG Xiaowei, LI Baisheng, SUN Maoli, YU Lei, BO Zhijian, LI Rui.	中国微生态学杂志	Chinese Journal of Microecology	28	4	2016	10.13381/j.cnki.cjm.201604006
803	2015年福建省福州市食源性致病菌监测分析	Analysis of Foodborne Pathogenic Bacteria Surveillance in Fuzhou City, Fujian Province, 2015	廖冬冬,刘建,张昊.	LIAO Dongdong,LIU Jian,ZHANG Hao.	中国食物与营养	China Food and Nutrition	22	12	2016	10.3969/j.issn.1006-9577.2016.12.006
804	2013-2015年吉林省食源性疾病流行病学特征分析	Epidemiological characterization of foodborne diseases in Jilin Province, 2013-2015	翟前前,赵勇,尹菲,寇泊洋,张丽薇,吕乐,金英,修佳祺,白光大.	ZHAI Qianqian, ZHAO Yong, YIN Fei, KOU Boyang, ZHANG Liwei, LV Le, JIN Ying, XIU Jiaqi, BAI Guangda.	中国食品卫生杂志	Chinese Journal of Food Hygiene	28	5	2016	10.13590/j.cjfh.2016.05.006
805	长春市售食品致病菌污染状况调查分析	Investigation and Analysis of Pathogenic Bacterial Contamination of Foods Sold in Changchun	王巍,王书祺.	Wang Wei,Wang Shuqi.	中国卫生工程学	China Health Engineering	15	4	2016	NA
806	2015年昆明市凉拌菜检测结果分析	Analysis of the test results of coleslaw in Kunming in 2015	乐晶晶,周建德.	Le Jingjing,Zhou Jiande.	疾病监测与控制	Disease Surveillance and Control	10	10	2016	NA
807	一起由鼠伤寒沙门氏引起食物中毒的实验室检测	Laboratory testing of a case of food poisoning caused by Salmonella typhimurium	孙延芳,张云仙.	Sun Yanfang,Zhang Yunxian.	中国卫生产业	China Health Industry	13	20	2016	10.16659/j.cnki.1672-5654.2016.20.112
808	鸽源鼠伤寒沙门菌分离鉴定及药敏试验	Isolation and characterization of Salmonella typhimurium of pigeon origin and drug sensitivity test	程旭,沈欣悦,刘梅,李建梅,姜逸,赵宝华,戴亚斌.	CHENG X, SHEN Xinyue, LIU Mei, LI Jianmei, JIANG Yi, ZHAO Baohua, DAI Yabin.	中国兽医杂志	Chinese Veterinary Journal	52	8	2016	10.3969/j.issn.0529-6005.2016.08.037
809	南京市两所高校细菌性痢疾暴发调查	Investigation of bacillary dysentery outbreaks in two Nanjing colleges and universities	经正敏,马涛,冯智,洪镭,周蕾,马会来,祖荣强,谢国祥.	Jing Zhengmin, Ma Tao, Feng Zhi, Hong Rad, Zhou Lei, Ma Huilai, Zu Rongqiang, Xie Guoxiang.	中华卫生应急电子杂志	China Health Emergency Electronic Journal	2	6	2016	10.3877/cma.j.issn.2095-9133.2016.06.005
810	21株禽源鼠伤寒沙门氏菌的分离鉴定及耐药性研究	Isolation and characterization of 21 strains of Salmonella typhimurium of avian origin and study of drug resistance	周荣云,李军朝,邸涛,邹宇靖,王彦红,王晓泉.	ZHOU Rongyun, LI Junzhao, DI Tao, ZOU Yujing, WANG Yanhong, WANG Xiaoquan.	黑龙江畜牧兽医（下半月）	Heilongjiang Animal Husbandry and Veterinary Medicine (second half of the month)	NA	8	2016	NA
811	儿童感染沙门菌耐药特点及鉴定方法的研究	Study on the characteristics of drug resistance of Salmonella infections in children and identification methods	胡立新,宋文琪,苏建荣,董方,王艳.	HU LX, SONG WQ, SU Jianrong, DONG Fang, WANG Yan.	首都医科大学学报	Journal of Capital Medical University	37	3	2016	10.3969/j.issn.1006-7795.2016.03.023
812	通化市食源性患者粪便中致病菌检测及耐药性	Detection of pathogenic bacteria in the feces of foodborne patients in Tonghua City and drug resistance	李顺姬.	LEE Soon-hee.	中国微生态学杂志	Chinese Journal of Microecology	28	12	2016	10.13381/j.cnki.cjm.201612007
813	2014年张掖市食源性致病菌监测分析	Analysis of Foodborne Pathogenic Bacteria Surveillance in Zhangye City, 2014	刘晓梅,王泽平,王敏,郭立娟.	LIU Xiaomei, WANG Zeping, WANG Min, GUO Lijuan.	国外医学（医学地理分册）	Medicine abroad (medical geography fascicle)	37	1	2016	10.3969/j.issn.1001-8883.2016.01.012
814	散养鸡鼠伤寒沙门氏菌的分离?鉴定?耐药性研究	Isolation of Salmonella typhimurium from free-range chickens? Identification? Drug resistance study	沈学怀,翟银建,张丹俊,潘孝成,赵瑞宏,戴银,胡晓苗.	SHEN Xuehuai, ZHAI Yinjian, ZHANG Danjun, PAN Xiaocheng, ZHAO Ruihong, DAI Yin, HU Xiaomiao.	安徽农业科学	Anhui Agricultural Science	44	27	2016	10.3969/j.issn.0517-6611.2016.27.038
815	2005-2014年CHINET沙门菌属细菌耐药性监测	CHINET Salmonella spp. bacterial resistance surveillance, 2005-2014	许云敏,杜艳,单斌,王传清,薛建昌,张泓,王春,徐英春,张小江,孙自镛,简翠,汪复,朱德妹,杨青,倪语星,孙景勇,胡志东,李金,卓超,苏丹虹,张朝霞,季萍,俞云松,林洁,魏莲花,吴玲,徐元宏,沈继录,胡云建,艾效曼,褚云卓,谢轶,康梅,韩艳秋,郭素芳,贾蓓,黄文祥.	许云敏,杜艳,单斌,王传清,薛建昌,张泓,王春,徐英春,张小江,孙自镛,简翠,汪复,朱德妹,杨青,倪语星,孙景勇,胡志东,李金,卓超,苏丹虹,张朝霞,季萍,俞云松,林洁,魏莲花,吴玲,徐元宏,沈继录,胡云建,艾效曼,褚云卓,谢轶,康梅,韩艳秋,郭素芳,贾蓓, HUANG Wenxiang.	中国感染与化疗杂志	Chinese Journal of Infection and Chemotherapy	16	3	2016	10.16718/j.1009-7708.2016.03.009
816	发热门诊血流感染154例病原学分析	Pathogenetic analysis of 154 cases of bloodstream infections in a fever clinic	李晓光,胥婕,姚贝.	LI Xiaoguang, XU Jie, YAO Bei.	中国感染与化疗杂志	Chinese Journal of Infection and Chemotherapy	16	2	2016	10.16718/j.1009-7708.2016.02.003
817	江油市食品加工从业人员食源性致病菌带菌状况监测分析	Surveillance and analysis of foodborne pathogenic bacteria carrier status of food processing workers in Jiangyou City, China	王丽萍.	Wang Liping.	医药前沿	Medical Frontiers	6	17	2016	NA
818	2012年-2013年深圳市罗湖区腹泻患者沙门菌流行特征及耐药情况分析	Analysis of the prevalence characteristics and drug resistance of Salmonella in diarrhea patients in Luohu District, Shenzhen, China, 2012-2013	黎剑华,龙冬玲,卓菲,赵洁玲,沈静媛.	Lai Jianhua, Long Dongling, Zhuo Fei, Zhao Jieling, Shen Jingyuan.	中国卫生检验杂志	Chinese Journal of Hygiene and Inspection	26	3	2016	NA
819	部分地区瓜蒌饮片的微生物污染状况分析	Analysis of microbial contamination of piperidium guajava tablets in some regions	刘广桢,林永强,林林,焦阳,刘洪超.	LIU Guangzhen, LIN Yongqiang, LIN Lin, JIAO Yang, LIU Hongchao.	中国药学杂志	Chinese Journal of Pharmacy	51	22	2016	10.11669/cpj.2016.22.015
820	阳江市人民医院283株沙门菌培养结果分析	Analysis of culture results of 283 strains of Salmonella in Yangjiang People's Hospital	黎莉,黄焕宜,陈金玲,黎青梅,陈冬玲,茹辽金.	Li Li, Huang Huanyi, Chen Jinling, Li Qingmei, Chen Dongling, Ru Liaogin.	检验医学与临床	Laboratory Medicine and Clinical	13	17	2016	10.3969/j.issn.1672-9455.2016.17.024
821	2014年金华市食源性疾病主动监测结果分析	Analysis of the results of active surveillance of foodborne diseases in Jinhua City in 2014	王鸽,申屠平平,朱珈慧.	WANG Ge, SHENTU Pingping, ZHU Jiahui.	中国卫生检验杂志	Chinese Journal of Hygiene and Inspection	26	1	2016	NA
822	2013年泰州市健康从业人员携带的沙门氏菌耐药状况以及分子分型研究	Drug resistance status of Salmonella carried by health practitioners and molecular typing study in Taizhou City in 2013	董洪燕,杨建国,潘志明,焦新安,马智龙.	DONG Hongyan, YANG Jianguo, PAN Zhiming, JIAO Xinan, MA Zhilong.	现代预防医学	Modern Preventive Medicine	43	17	2016	NA
823	2014年广安市食源性致病菌污染状况调查分析	Investigation and analysis of foodborne pathogenic bacteria contamination in Guang'an City, 2014	袁珣,李铁墙,冯梅.	Yuan Xun, Li Tiewei, Feng Mei.	中国卫生检验杂志	Chinese Journal of Hygiene and Inspection	26	13	2016	NA
824	2014年滨州市肉及肉制品卫生监测结果分析	Analysis of sanitary monitoring results of meat and meat products in Binzhou City in 2014	边瑞岩,刘风仙.	Bian Ruiyan, Liu Fengxian.	中国卫生检验杂志	Chinese Journal of Hygiene and Inspection	26	5	2016	NA
825	2011-2013年河南省鼠伤寒沙门菌耐药与分子分型研究	Drug resistance and molecular typing of Salmonella typhimurium in Henan Province, 2011-2013	赵嘉咏,黄丽莉,穆玉姣,谢志强,苏佳,张白帆,夏胜利,许汴利.	ZHAO Jia-Wing, HUANG Li-Li, MU Yu-Jiao, XIE Zhi-Qiang, SU Jia, ZHANG Bai-Fan, XIA Sheng-Sheng, XU Bian-Li.	中国人兽共患病学报	Chinese Journal of Zoonosis	32	1	2016	10.3969/j.issn.1002-2694.2016.01.012
826	儿童腹泻沙门菌和志贺菌的分布及耐药性分析	Distribution and drug resistance analysis of Salmonella and Shigella in children's diarrhea	孙佰秀,阮田田,田园园.	Sun Baixiu, Ruan Tiantian, Tian Yuanyuan.	中国小儿急救医学	China Pediatric Emergency Medicine	23	9	2016	10.3760/cma.j.issn.1673-4912.2016.09.015
827	甘肃省儿童主要食源性致病微生物与暴露食品分析	Analysis of major foodborne pathogenic microorganisms and exposed foods for children in Gansu Province	孙建云,刘兴荣.	SUN Jianyun,LIU Xingrong.	中国公共卫生	China Public Health	32	5	2016	10.11847/zgggws2016-32-05-11
828	中国大陆地区新生儿院内感染病原体分布的系统评价	Systematic evaluation of pathogen distribution of nosocomial infections in neonates in mainland China	黄娅铃,曾子耘,徐萱,李迎丽,邱景富.	Huang Yaling, Zeng Ziwei, Xu Xuan, Li Yingli, Qiu Jingfu.	重庆医学	Chongqing Medicine	NA	3	2016	10.3969/j.issn.1671-8348.2016.03.029
829	2010-2015年伊宁市食物中毒实验室监测分析	Analysis of Food Poisoning Laboratory Surveillance in Yining City, 2010-2015	李宏英,闻捷,张逸静,古军梅.	LI Hongying, WEN Jie, ZHANG Yijing, GU Junmei.	疾病预防控制通报	Disease Prevention and Control Bulletin	31	5	2016	10.13215/j.cnki.jbyfkztb.1605004
830	深圳市福田区2013-2015年食品污染物监测结果分析	Analysis of monitoring results of food contaminants in Futian District, Shenzhen, 2013-2015	杜田,杨梅,陈网旋,李汉锋,李玥.	DU Tian, YANG Mei, CHEN Netxuan, LI Hanfeng, LI Yue.	中国热带医学	Chinese Tropical Medicine	16	8	2016	10.13604/j.cnki.46-1064/r.2016.08.27
831	2014－2015年深圳市龙华新区感染性腹泻病原体监测结果分析	Analysis of the monitoring results of infectious diarrhea pathogens in Longhua New District, Shenzhen, China, 2014-2015	蔡妙森,许少坚,李贻汉,赖晓玲,蔡剑辉,何小媚,刘爱平,孙华杰,全德甫,任燕.	CAI Miao-Sen, XU Shao-Jian, LI Yi-Han, LAI Xiao-Ling, CAI Jian-Hui, HE Xiao-Mei, LIU Ai-Ping, SUN Hua-Jie, QUAN De-Fu, REN Yan.	热带医学杂志	Journal of Tropical Medicine	16	11	2016	10.3969/j.issn.1672-3619.2016.11.031
832	四川攀西地区奶牛乳房炎病原菌调查与敏感药物筛选试验	Survey on the pathogenic bacteria of dairy cow mastitis in Pansi region of Sichuan Province and screening test of sensitive drugs	张明国,安燕,张涛,彭彰,王潘,陈鲁喜,武志英.	ZHANG Ming-Guo, AN Yan, ZHANG Tao, PENG Chang, WANG Pan, CHEN Lu-Hsi, WU Zhi-Ying.	中国草食动物科学	Herbivore Science in China	36	4	2016	10.3969/j.issn.2095-3887.2016.04.013
833	饲料中沙门氏菌缓冲蛋白胨水培养基筛选比较的试验研究	Experimental study on the screening comparison of buffered peptone water media for Salmonella in feeds	韩镌竹,李欣南,宿艳芳.	HAN Engr. Zhu, LI Xinnan, CU Yanfang.	黑龙江畜牧兽医（上半月）	Heilongjiang Animal Husbandry and Veterinary Medicine (first half of the month)	NA	5	2016	NA
834	淮安市233份畜禽肉及152份淡水龙虾中致病菌分布状况及耐药性分析	Distribution of pathogenic bacteria and drug resistance analysis in 233 samples of livestock and poultry meat and 152 samples of freshwater lobster in Huai'an City, China	李兵兵,刘纯成,邢亚东,刘靓,侯海燕.	LI Bingbing,LIU Chuncheng,XING Yadong,LIU Liang,HOU Haiyan.	现代预防医学	Modern Preventive Medicine	43	17	2016	NA
835	儿童腹泻病原菌分布及耐药性分析	Distribution and drug resistance analysis of pathogenic bacteria in children's diarrhea	徐豪,刘慧,刘丽莎,泰淑红,邵艳.	XU Hao, LIU Hui, LIU Lisa, TAI Shuhong, SHAO Yan.	医学检验与临床	Medical Laboratory and Clinical	27	5	2016	10.3969/j.issn.1673-5013.2016.05.014
836	上海市长宁区中外籍沙门菌感染患者流行病学特征比较	Comparison of epidemiologic characteristics of patients with Salmonella infections among Chinese and foreigners in Changning District, Shanghai, China	余力,李颖,汤泓,黄峥,张岭,徐云蕴,侯琪,蔡恩茂.	YU Li, LI Ying, TANG Hong, HUANG Zheng, ZHANG Ling, XU Yunyun, HOU Qi, CAI Enmao.	中国热带医学	Chinese Tropical Medicine	16	5	2016	10.13604/j.cnki.46-1064/r.2016.05.18
837	一发热待查病人血液中分离出伤寒沙门氏菌	Isolation of Salmonella typhi from the blood of a patient with fever awaiting investigation	扎西央宗.	Zhaxi Yangzong.	西藏科技	Tibet Science and Technology	NA	10	2016	10.3969/j.issn.1004-3403.2016.10.020
838	鸡源沙门氏菌中磺胺类药物耐药基因的检测	Detection of sulfonamide resistance genes in Salmonella of chicken origin	薛原,王晓菲,牛鑫鑫,廖聪,孙颖,田丽红.	Xue Yuan, Wang Xiaofei, Niu Xinxin, Liao Cong, Sun Ying, Tian Lihong.	家禽科学	Poultry Science	NA	3	2016	10.3969/j.issn.1673-1085.2016.03.004
839	儿童腹泻患者沙门菌感染血清型分布及耐药性分析	Analysis of serotype distribution and drug resistance of Salmonella infection in pediatric diarrhea patients	余新华.	YU XINHUA.	中国现代药物应用	Modern Drug Applications in China	10	1	2016	10.14164/j.cnki.cn11-5581/r.2016.01.131
840	鸡源沙门菌的分离鉴定与耐药性分析	Isolation and identification of Salmonella of chicken origin and analysis of drug resistance	谢静,周雯,李芙蓉,陆广富,朱国强.	Xie J, Zhou W, Li F, Lu GF, Zhu GQ.	中国家禽	China Poultry	38	5	2016	10.16372/j.issn.1004-6364.2016.05.016
841	烟台海域海产品中食源性致病菌污染状况调查及膳食风险分析	Survey on the contamination status of foodborne pathogenic bacteria in seafood from Yantai sea area and dietary risk analysis	宫春波,王朝霞,董峰光.	Gong Chunbo, Wang Zhaoxia, Dong Fengguang.	中国食品卫生杂志	Chinese Journal of Food Hygiene	28	1	2016	10.13590/j.cjfh.2016.01.023
842	宁夏地区2006-2013年食品中食源性致病菌监测结果分析	Analysis of monitoring results of foodborne pathogenic bacteria in food in Ningxia region, 2006-2013	魏琼,沈梅,刘翔,郝琼,曹守勤,闫立群,郭邦成.	Wei Qiong, Shen Mei, Liu Xiang, Hao Qiong, Cao Shouqin, Yan Liqun, Guo Bangcheng.	医学动物防制	Medical Animal Control	32	1	2016	10.7629/yxdwfz201601011
843	2012-2015年常熟市食源性疾病主动监测分析	Analysis of Active Surveillance of Foodborne Diseases in Changshu City, 2012-2015	王冬月,王俭,常伟冰,沈明珠,蔡敏.	WANG Dongyue, WANG Jian, CHANG Weibing, SHEN Mingzhu, CAI Min.	公共卫生与预防医学	Public Health and Preventive Medicine	27	2	2016	NA
844	脉冲场凝胶电泳技术在一起食物中毒中的应用	Application of pulsed-field gel electrophoresis in a food poisoning case	马鑫,于烽,刘艳,苏静,远雪梅,雒婉霞.	MA Xin, YU Feng, LIU Yan, SU Jing, YUAN Xuemei, LUO Wanxia.	中国卫生检验杂志	Chinese Journal of Hygiene and Inspection	26	4	2016	NA
845	2012～2014年大连市金州新区食品微生物监测	Microbiological Monitoring of Food in Jinzhou New District, Dalian, China, 2012-2014	宫晓君.	Gong Xiaojun.	预防医学论坛	Preventive Medicine Forum	22	2	2016	NA
846	2013～2014年深圳市腹泻疾病的病原学分析研究	A study on the aetiological analysis of diarrheal diseases in Shenzhen from 2013 to 2014	文明明,韩美玲,李卫宁,李迎慧,张海龙,杨虹.	WEN Mingming, HAN Meiling, LI Weining, LI Yinghui, ZHANG Hailong, YANG Hong.	现代检验医学杂志	Modern Journal of Laboratory Medicine	31	3	2016	10.3969/j.issn.1671-7414.2016.03.040
847	2011年-2014年宁波地区腹泻患者中食源性病原菌检测与流行特征分析	Detection and epidemiological characterization of foodborne pathogens in patients with diarrhea in Ningbo, 2011-2014	周伟艳,郑剑,叶硕,沈玄艺,杨元斌,徐景野.	ZHOU Weiyan, ZHENG Jian, YE Shuo, SHEN Xuanyi, YANG Yuanbin, XU Jingye.	中国卫生检验杂志	Chinese Journal of Hygiene and Inspection	26	15	2016	NA
848	宁波市河水环境中沙门菌分布特征和耐药性	Distribution characteristics and drug resistance of Salmonella in the river water environment of Ningbo, China	沈玄艺,宋启发,高红,章丹阳,罗学辉,张建群.	Shen Xuanyi, Song Qifa, Gao Hong, Zhang Danyang, Luo Xuehui, Zhang Jianqun.	中国食品卫生杂志	Chinese Journal of Food Hygiene	28	6	2016	10.13590/j.cjfh.2016.06.005
849	一起肠炎沙门菌家庭食物中毒的检验	Examination of a Salmonella enteritidis home food poisoning case	张梅.	ZHANG Mei.	大家健康（中旬版）	Everybody's Health (Midterm Edition)	10	8	2016	NA
850	一起肠炎沙门菌食物中毒的实验室检测	Laboratory testing of a case of Salmonella enteritidis food poisoning	郭玲玲,周文革,张志魁,魏美石羡.	GUO Lingling,ZHOU Wenge,ZHANG Zhikui,WEI Meishi Envy.	海峡预防医学杂志	Straits Journal of Preventive Medicine	22	4	2016	NA
851	规模化水貂场中多种病毒和细菌感染状况的PCR调查研究	PCR investigation of the status of multiple viral and bacterial infections in large-scale mink farms	易立,曹智刚,仝明薇,程悦宁,王建科,赵航,林鹏,程世鹏.	Yi L, Cao ZG, Tong MW, Cheng YN, Wang JK, Zhao H, Lin P, Cheng SP.	特产研究	Specialty Research	38	3	2016	10.16720/j.cnki.tcyj.2016.03.001
852	2005-2015年湖北省突发中毒事件特征分析	Characterization of Poisoning Outbreaks in Hubei Province, 2005-2015	卫婷婷,姚永祥,梅良英.	WEI Tingting,YAO Yongxiang,MEI Liangying.	公共卫生与预防医学	Public Health and Preventive Medicine	27	6	2016	NA
853	株洲市2015年食源性致病菌监测结果分析	Analysis of foodborne pathogenic bacteria monitoring results in Zhuzhou City in 2015	方英,钟艳,胡卓,刘育兰.	FANG Ying, ZHONG Yan, HU Zhuo, LIU Yulan.	微量元素与健康研究	Trace Elements and Health Research	33	6	2016	NA
854	深圳市宝安区2013年-2015年感染性腹泻病原菌监测结果分析	Analysis of the monitoring results of infectious diarrhea pathogens in Bao'an District, Shenzhen, China, 2013-2015	雷蕾,余光清,肖锦晖,陈清凉,茌静,郑晓晨.	Lei Lei, Yu Guangqing, Xiao Jinhui, Chen Qingliang, Chip Jing, Zheng Xiaochen.	中国卫生检验杂志	Chinese Journal of Hygiene and Inspection	26	10	2016	NA
855	获得性免疫缺陷综合征合并血流感染143例临床及病原菌分析	Clinical and pathogenic bacteria analysis of 143 cases of acquired immunodeficiency syndrome combined with bloodstream infection	梁欣,柳明波,李春玫.	LIANG Xin,LIU Mingbo,LI Chunmei.	中国感染与化疗杂志	Chinese Journal of Infection and Chemotherapy	16	3	2016	10.16718/j.1009-7708.2016.03.003
856	深圳某酒店同餐次两批聚餐人群食物中毒的调查	Investigation of Food Poisoning in Two Groups of People Having the Same Meal at a Hotel in Shenzhen, China	茌静,姜世强,许舒乐,杨荣兴,张强,张新东,梅树江.	Chip Jing, Jiang S. Q., Xu Shule, Yang R. X., Zhang Q., Zhang X. D., Mei Shujiang.	中国热带医学	Chinese Tropical Medicine	16	2	2016	10.13604/j.cnki.46-1064/r.2016.02.11
857	用脉冲场电泳对2016年南京市食源性沙门氏菌的鉴定分析	Identification and analysis of foodborne Salmonella in Nanjing in 2016 using pulsed field electrophoresis	史小超,程婷婷,江晓,叶艳华,张洪英.	SHI Xiaochao,CHENG Tingting,JIANG Xiao,YE Yanhua,ZHANG Hongying.	饮食保健	Dietary care	3	20	2016	10.3969/j.issn.2095-8439.2016.20.239
858	2013年广州市即食食品微生物的污染情况	Microbial contamination of ready-to-eat food in Guangzhou, 2013	刘巧谊,肖丽红,邓志爱,胡玉山,陈佳璇,张健,吴新伟,伍业健.	LIU Qiaoyi, XIAO Lihong, DENG Zhiai, HU Yushan, CHEN Jiaxuan, ZHANG Jian, WU Xinwei, NG Yejian.	医学动物防制	Medical Animal Control	32	10	2016	10.7629/yxdwfz201610003
859	鼠伤寒沙门菌婴幼儿分离株耐药基因及毒力基因研究	Studies on drug resistance genes and virulence genes of infantile isolates of Salmonella typhimurium	王伟,胡豫杰,徐进,彭子欣,张宏元,赵熙,许学斌,李凤琴.	WANG Wei, HU Yujie, XU Jin, PENG Zixin, ZHANG Hongyuan, ZHAO Xi, XU Xuebin, LI Fengqin.	中国食品卫生杂志	Chinese Journal of Food Hygiene	28	5	2016	10.13590/j.cjfh.2016.05.002
860	池州市2014～2015年食品中食源性致病菌调查结果分析	Analysis of the results of the survey of foodborne pathogenic bacteria in food in Chizhou City from 2014 to 2015	刘世芸,王圣庆,刘璞.	Liu S.-Y., Wang S.-Q., Liu P..	安徽预防医学杂志	Anhui Journal of Preventive Medicine	22	2	2016	NA
861	2014年无锡市感染性腹泻的病原学分析	Pathogenetic analysis of infectious diarrhea in Wuxi, 2014	管红霞,肖勇,沙丹.	GUAN Hongxia, XIAO Yong, SHA Dan.	检验医学	laboratory medicine	31	11	2016	10.3969/j.issn.1673-8640.2016.011.006
862	食源性疾病主动监测结果分析	Analysis of the results of active surveillance of foodborne diseases	谭云鹤.	Tan, Yunhe.	内科	general medicine	11	2	2016	10.16121/j.cnki.cn45-1347/r.2016.02.46
863	2013年-2014年北京市房山区食源性疾病监测结果分析	Analysis of Foodborne Disease Surveillance Results in Fangshan District, Beijing, 2013-2014	王云霞,阚震,史文凤.	Wang YX, Kan Z, Shi WF.	中国卫生检验杂志	Chinese Journal of Hygiene and Inspection	26	NA	2016	NA
864	1993年-2015年福州市服务行业人员沙门菌携带情况监测分析	Monitoring and Analysis of Salmonella Carriage among Service Industry Personnel in Fuzhou City, 1993-2015	陈建辉,黄梦颖,杨劲松,陈爱平.	CHEN Jianhui,HUANG Mengying,YANG Jinsong,CHEN Aiping.	中国卫生检验杂志	Chinese Journal of Hygiene and Inspection	26	NA	2016	NA
865	33例儿童非伤寒沙门菌肠炎临床分析及耐药监测	Clinical analysis of 33 cases of non-typhoidal Salmonella enteritis in children and drug resistance monitoring	蔡和花,李桦,王慧,杨莉莉.	Cai and Hua,Li Hua,Wang Hui,Yang Lili.	四川生理科学杂志	Sichuan Journal of Physiological Sciences	38	NA	2016	NA
866	2013～2014年长春市食品中食源性致病菌检测及分析	Detection and Analysis of Foodborne Pathogenic Bacteria in Food in Changchun City, 2013～2014	朱静鸿,龚云伟,李月婷,武艳立.	ZHU Jinghong,GONG Yunwei,LI Yueting,WU Yanli.	食品安全质量检测学报	Journal of Food Safety and Quality Testing	7	NA	2016	NA
867	某儿童医院感染病房病原菌分布及耐药性分析	Analysis of the distribution of pathogenic bacteria and drug resistance in the infection ward of a children's hospital	雷旻,周高枫,王红梅,王和平,张交生,齐利峰,彭宝玲,邓继岿.	Lei Min, Zhou Gaofeng, Wang Hongmei, Wang Heping, Zhang Jiaosheng, Qi Lifeng, Peng Baoling, Deng Jixiang.	国际检验医学杂志	International Journal of Laboratory Medicine	37	NA	2016	10.3969/j.issn.1673-4130.2016.19.017
868	鸡源致病性沙门菌耐药表型与耐药基因、血清群的相关性研究	Correlation of drug-resistant phenotypes with drug-resistant genes and serogroups of pathogenic Salmonella of chicken origin	黎宗强,施开创,李凤梅,王海清,张珍,尹彦文.	Lai Zongqiang, Shi Kaichuang, Li Fengmei, Wang Haiqing, Zhang Zhen, Yin Yanwen.	动物医学进展	Advances in Animal Medicine	37	NA	2016	10.3969/j.issn.1007-5038.2016.03.006
869	上海地区规模猪场环境中主要致病菌的检测	Detection of major pathogenic bacteria in the environment of large-scale pig farms in Shanghai area	孙泉云,张维谊,夏炉明,徐峰,沈莉萍,朱九超.	SUN Quan-Yun, ZHANG Wei-Yi, XIA Fen-Ming, XU Feng, SHEN Li-Ping, ZHU Jiu-Chao.	畜禽业	livestock and poultry industry	NA	NA	2016	10.3969/j.issn.1008-0414.2016.10.031
870	南宁地区生猪屠宰环节沙门菌分离株毒力基因检测与耐药性分析	Detection of virulence genes and analysis of drug resistance of Salmonella isolates from pig slaughtering in Nanning area	刘鲜鲜,王娟,赵建梅,曲志娜,黄秀梅,邹明,王君玮.	LIU Xianxian, WANG Juan, ZHAO Jianmei, QU Zhina, HUANG Xiumei, ZOU Ming, WANG Junwei.	畜牧与兽医	Livestock and Veterinary Medicine	48	NA	2016	NA
871	哈尔滨地区鸡源沙门菌耐药性分析	Analysis of drug resistance of chicken-derived Salmonella in Harbin area	廖聪,牛鑫鑫,黄皓,艾显辉,王晓菲,薛原.	Liao Cong, Niu Xinxin, Huang Hao, Ai Xianhui, Wang Xiaofei, Xue Yuan.	动物医学进展	Advances in Animal Medicine	37	NA	2016	10.3969/j.issn.1007-5038.2016.03.029
872	1982例成人急性腹泻病例病原谱检测分析	Detection and analysis of the pathogenic spectrum of 1982 cases of acute diarrhea in adults	杨潇瑾,袁颖华,黄建芳,黄海滨,度尧,马瑨,吴缨芳,谢德胜.	YANG Xiaojin, YUAN Yinghua, HUANG Jianfang, HUANG Haibin, DU Yao, MA Jian, WU Yingfang, XIE Desheng.	中国医药导报	China Medical Herald	13	NA	2016	NA
873	2015年泰州市食源性疾病病原微生物监测结果分析	Analysis of Foodborne Disease Pathogenic Microorganism Surveillance Results in Taizhou City in 2015	蔡彦秋,马智龙,董洪燕.	Cai Yanqiu, Ma Zhilong, Dong Hongyan.	现代预防医学	Modern Preventive Medicine	43	NA	2016	NA
874	乌鲁木齐市屠宰场三种食源性细菌的污染情况调查	Investigation on the contamination of three foodborne bacteria in slaughterhouses in Urumqi city	蔡扩军,齐新林,欧秀玲,蒲敬伟,李爱巧,徐敏,杨小亮.	Cai Duanjun, Qi Xinlin, Ou Xiuling, Pu Jingwei, Li Aichao, Xu Min, Yang Xiaoliang.	甘肃畜牧兽医	Gansu Animal Husbandry and Veterinary Medicine	46	NA	2016	10.3969/j.issn.1006-799X.2016.21.045
875	2003-2015年西安市感染性腹泻细菌病原学监测结果分析	Analysis of the results of bacterial pathogenicity monitoring of infectious diarrhea in Xi'an, 2003-2015	张辉,王春娟,谢龙,魏晓光.	ZHANG Hui, WANG Chunjuan, XIE Long, WEI Xiaoguang.	现代预防医学	Modern Preventive Medicine	43	NA	2016	NA
876	甘肃省武威市474例食源性疾病监测分析	Surveillance and Analysis of 474 Cases of Foodborne Diseases in Wuwei City, Gansu Province, China	秦让山,黄爱霞,马艳,满世军.	QIN Janshan, HUANG Aixia, MA Yan, MAN Shijun.	疾病预防控制通报	Disease Prevention and Control Bulletin	31	NA	2016	10.13215/j.cnki.jbyfkztb.1507020
877	2013-2015年白银市食源性疾病监测分析	Surveillance and Analysis of Foodborne Diseases in Silver City, 2013-2015	陈安明,马菊红,杨军鹏,张景辉,李梅基.	CHEN An-Ming, MA Ju-Hong, YANG Jun-Peng, ZHANG Jing-Hui, LI Mei-Ji.	疾病预防控制通报	Disease Prevention and Control Bulletin	31	NA	2016	10.13215/j.cnki.jbyfkztb.1605035
878	内江地区2012~2014年食源性沙门菌监测及耐药分析	Foodborne Salmonella Surveillance and Drug Resistance Analysis in Neijiang Region, 2012~2014	袁平宗,王小龙,罗水斌,李传达.	YUAN Ping-Zong, WANG Xiao-Long, LUO Shui-Bin, LI Jiao-Tong.	检验医学与临床	Laboratory Medicine and Clinical	NA	NA	2016	10.3969/j.issn.1672-9455.2016.01.002
879	鸡源沙门氏菌对β-内酰胺类抗生素耐药相关基因的筛选及鉴定	Screening and characterization of genes related to resistance to β-lactam antibiotics in Salmonella of chicken origin	沈思,王继彤,曾博江,王少华,王真.	Shen S, Wang JT, Zeng BJ, Wang SH, Wang Z.	北京农学院学报	Journal of Beijing Agricultural College	31	NA	2016	10.13473/j.cnki.issn.1002-3186.2016.0415
880	水灾后浙江省余姚市主城区河水沙门菌检测与分析	Detection and analysis of Salmonella spp. in river water in the main urban area of Yuyao City, Zhejiang Province, after flooding	张建群,黄邵军,罗学辉,苗超,杨元斌.	ZHANG Jianqun,HUANG Shaojun,LUO Xuehui,MIAO Chao,YANG Yuanbin.	疾病监测	Disease surveillance	31	NA	2016	NA
881	海口市外卖快餐盒饭卫生状况调查分析	Survey and Analysis of Hygiene Condition of Takeaway Fast Food Box Lunch in Haikou City	孙启明,何翠华.	SUN Qiming,HE Cuihua.	海南医学	Hainan Medicine	27	NA	2016	10.3969/j.issn.1003-6350.2016.12.049
882	2008-2014年北京市山夫登堡沙门菌耐药性及分子流行病学特征分析	Characterization of drug resistance and molecular epidemiology of Salmonella spp. in Beijing, 2008-2014	曲梅,黄瑛,张新,吕冰,钱海坤,严寒秋,贾蕾,王全意.	QU Mei, HUANG Ying, ZHANG Xin, LV Bing, QIAN Haikun, YAN Hanqiu, JIA Lei, WANG Quanyi.	现代预防医学	Modern Preventive Medicine	43	NA	2016	NA
883	一起鼠伤寒沙门氏菌食物中毒的调查报告	Investigation report on a case of Salmonella typhimurium food poisoning	王福春,林鑫,许风兰,梁宏章,谢海鑫,冯学铭.	WANG Fuchun, LIN Xin, XU Fenglan, LIANG Hongzhang, XIE Haixin, FENG Xueming.	医学动物防制	Medical Animal Control	32	NA	2016	10.7629/yxdwfz201605036
884	2015年宁夏食源性疾病监测结果分析	Analysis of Foodborne Disease Surveillance Results in Ningxia in 2015	袁秀娟,马娟,刘翔.	YUAN Xiu-Juan, MA Juan, LIU Xiang.	宁夏医科大学学报	Journal of Ningxia Medical University	38	NA	2016	10.16050/j.cnki.issn1674-6309.2016.09.032
885	江阴市2013年感染性腹泻病原学及流行病学特征分析	Characterization of the etiology and epidemiology of infectious diarrhea in Jiangyin City in 2013	姚建香,束方燕,梁峰.	YAO Jian-Xiang, SHU Fang-Yan, LIANG Feng.	医学动物防制	Medical Animal Control	32	NA	2016	10.7629/yxdwfz201603029
886	2013-2015年新疆兵团食品中食源性致病菌监测结果分析	Analysis of monitoring results of foodborne pathogenic bacteria in food in Xinjiang Corps, 2013-2015	王建平,罗建忠.	Wang J-P,Luo J-Z.	现代预防医学	Modern Preventive Medicine	43	NA	2016	NA
887	2011-2013年河南省肠炎沙门菌耐药与分子分型研究	Study on drug resistance and molecular typing of Salmonella enterica in Henan Province, 2011-2013	赵嘉咏,张玉凯,谢志强,潘静静,苏佳,穆玉姣,黄学勇,张白帆,夏胜利.	ZHAO Jia-Wing, ZHANG Yu-Kai, XIE Zhi-Qiang, PAN Jing-Jing, SU Jia, MU Yu-Jiao, HUANG Xue-Yong, ZHANG Bai-Fan, XIA Sheng-Sheng.	中华预防医学杂志	Chinese Journal of Preventive Medicine	50	NA	2016	10.3760/cma.j.issn.0253-9624.2016.03.014
888	厦门地区156株儿童感染性腹泻沙门菌的血清学分型及耐药性分析	Serologic typing and drug resistance analysis of 156 strains of Salmonella infectious diarrhea in children in Xiamen area	吴健宁,吴佳音,李舒宁,黄建炜.	WU Jianning, WU Jiayin, LI Shuning, HUANG Jianwei.	现代预防医学	Modern Preventive Medicine	43	NA	2016	NA
889	舟山海岛鼠伤寒沙门菌肠毒素基因序列特征分析	Sequence characterization of Salmonella typhimurium enterotoxin gene on Zhoushan Sea Island	俞丹凤,张舟听,王忠发,付松维,沈飚.	YU Danfeng, ZHANG Zhoulian, WANG Zhongfa, FU Songwei, SHEN Biao.	中国卫生检验杂志	Chinese Journal of Hygiene and Inspection	26	NA	2016	NA
890	771例婴幼儿腹泻病原微生物监测分析	Analysis of 771 cases of diarrhea pathogenic microorganisms monitoring in infants and young children	毕小朵,郭妍妍.	Bi Xiaoduo,Guo Yanyan.	中国病原生物学杂志	Chinese Journal of Pathogen Biology	11	NA	2016	10.13350/j.cjpb.161215
891	鼠伤寒沙门菌分子分型及耐药性特点	Molecular typing and drug resistance characteristics of Salmonella typhimurium	程招敏,蓝锴,柏彩英,邓秋莲,袁彩虹,周强,张文.	CHENG Zhaomin, LANG Kland, BAK Caiying, DENG Qiulian, YUAN Caihong, ZHOU Qiang, ZHANG Wen.	国际检验医学杂志	International Journal of Laboratory Medicine	37	NA	2016	10.3969/j.issn.1673-4130.2016.12.004
892	由肠炎沙门菌引起的食物中毒的调查分析	Investigation and analysis of food poisoning caused by Salmonella enteritidis	黎剑华,夏伟,卓菲,杨贵清.	Lai Jianhua, Xia Wei, Zhuo Fei, Yang Guiqing.	当代医学	contemporary medicine	22	NA	2016	10.3969/j.issn.1009-4393.2016.36.134
893	德令哈市260份食品中食源性致病菌监测结果分析	Analysis of the monitoring results of foodborne pathogenic bacteria in 260 food products in Delingha City	郭海艳,李春林.	Guo Haiyan,Li Chunlin.	青海医药杂志	Qinghai Medicine Magazine	46	NA	2016	NA
894	温州市龙湾区食品中细菌污染状况的调查分析	Investigation and analysis of bacterial contamination in foodstuffs in Longwan District, Wenzhou City, China	周珊慧,楼永良,王晓红,张素燕,姜娴.	ZHOU Shanhui,LOU Yongliang,WANG Xiaohong,ZHANG Suyan,JIANG Xian.	中国卫生检验杂志	Chinese Journal of Hygiene and Inspection	26	NA	2016	NA
895	Salmonellahadar对喹诺酮类药物耐药性及其耐药基因分析	Analysis of Salmonellahadar resistance to quinolones and its resistance genes	吴浩天,武运,尹明远,古丽娜孜,王威,张亚南,田歌,马文瑞.	WU Hao-Tian, WU Yun, YIN Ming-Yuan, GULINAZ, WANG Wei, ZHANG Yanan, TIAN Ge, MA Wen-Rui.	食品科学	food science	37	NA	2016	10.7506/spkx1002-6630-201617025
896	广西学生餐食源性致病菌污染状况调查	Investigation of foodborne pathogenic bacteria contamination of student meals in Guangxi Province	姚雪婷,刘展华,李秀桂.	YAO Xue-Ting,LIU Zhan-Hua,LI Xiu-Gui.	中国学校卫生	China School Health	37	NA	2016	10.16835/j.cnki.1000-9817.2016.11.028
897	2014-2015年南京市哨点医院监测食源性疾病流行特征	Characteristics of foodborne disease prevalence in Nanjing sentinel hospitals for surveillance, 2014-2015	郭宝福,姜云,江晓,杜雪飞,叶艳华,王炜,谢国祥.	GUO Bao-Fu, JIANG Yun, JIANG Xiao, DU Xue-Fei, YE Yan-Hua, WANG Wei, XIE Guo-Xiang.	职业与健康	Occupational and health	32	NA	2016	NA
898	西安市2014年食源性致病菌污染监测与分析	Monitoring and Analysis of Foodborne Pathogenic Bacterial Contamination in Xi'an, 2014	韩锐郡,栾阳,彭雁,张晔,魏晓光,吴守芝.	HAN Ruixian, LUAN Yang, PENG Yan, ZHANG Ye, WEI Xiaoguang, WU Shouzhi.	中国卫生检验杂志	Chinese Journal of Hygiene and Inspection	26	NA	2016	NA
899	山东省肉鸡屠宰生产链中沙门菌耐药性分析及毒力基因检测	Analysis of Salmonella resistance and virulence gene detection in broiler slaughter production chain in Shandong Province, China	孙璐,王娟,黄秀梅,王君玮,杨瑞梅,郑增忍.	SUN Lu, WANG Juan, HUANG Xiu-Mei, WANG Jun-Wei, YANG Rui-Mei, ZHENG Zeng-Neng.	中国家禽	China Poultry	38	NA	2016	10.16372/j.issn.1004-6364.2016.24.005
900	798例婴幼儿腹泻病原学检测结果分析	Analysis of the results of 798 cases of diarrhea pathogenicity testing in infants and young children	孟宪华,陈王征,崔桂平,王丹丹.	MENG Xianhua, CHEN Wangzheng, CUI Guiping, WANG Dandan.	国际检验医学杂志	International Journal of Laboratory Medicine	37	NA	2016	10.3969/j.issn.1673-4130.2016.15.057
901	一起食物中毒病原菌斯坦利沙门菌的分子分型及耐药性分析	Molecular typing and drug resistance analysis of Salmonella stanleyi, the causative agent of a food poisoning case	王丽丽,陈倩.	Wang Li-Li,Chen Qian.	中国食品卫生杂志	Chinese Journal of Food Hygiene	28	NA	2016	10.13590/j.cjfh.2016.01.006
902	门诊急性腹泻儿童的肠道病原监测	Surveillance of enteric pathogens in children with outpatient acute diarrhea	常海岭,曾玫,黄峥,蔡洁皓,郭家胤,许学斌,王相诗,葛艳玲,王中林.	CHANG Hailing, ZENG Mei, HUANG Zheng, CAI Jiehao, GUO Jiayin, XU Xuebin, WANG Xiangshi, GE Yanling, WANG Zhonglin.	中华传染病杂志	Chinese Journal of Infectious Diseases	34	NA	2016	10.3760/cma.j.issn.1000-6680.2016.01.005
903	2012-2015年贵州省伤寒和副伤寒流行特征分析	Epidemiological characterization of typhoid and paratyphoid fever in Guizhou Province, 2012-2015	胡灿,黄荷,姚光海,黄艳萍,韦小瑜,游旅.	HU Chan, HUANG He, YAO Guanghai, HUANG Yanping, WEI Xiaoyu, YU Travel.	华南预防医学	South China Preventive Medicine	42	NA	2016	10.13217/j.scjpm.2016.0562
904	基层疾控中心细菌性食物中毒检验研究	A study of bacterial food poisoning testing in primary CDCs	曾丽,孙秋香,高艳,吕郁豪.	ZENG Li, SUN Qiuxiang, GAO Yan, Lv Yuhao.	疾病监测与控制	Disease Surveillance and Control	10	NA	2016	NA
905	2013—2015年余姚市饼干、糕点微生物安全风险监测结果分析	Analysis of microbiological safety risk monitoring results of cookies and pastries in Yuyao City, 2013-2015	胡津津,汪少敏.	HU Jinjin,WANG Shaomin.	现代农业科技	Modern agricultural science and technology	NA	NA	2016	10.3969/j.issn.1007-5739.2016.20.154
906	宠物食品中沙门菌的检测方法概述	Overview of methods for the detection of Salmonella in pet foods	孙玉祝,陈江楠,夏兆飞.	SUN Yu-Zhu, CHEN Jiang-Nan, XIA Zhao-Fei.	中国兽医杂志	Chinese Veterinary Journal	52	NA	2016	10.3969/j.issn.0529-6005.2016.01.030
907	2013-2015年河南省甲型副伤寒沙门菌分子分型与耐药研究	Molecular typing and drug resistance study of Salmonella Typhimurium A Paratyphi in Henan Province, 2013-2015	赵嘉咏,张白帆,穆玉姣,苏佳,夏胜利,黄学勇,许汴利.	ZHAO Jia-Wing, ZHANG Baifan, MU Yujiao, SU Jia, XIA Shengli, HUANG Xue-Yong, XU Bian-Li.	中国病原生物学杂志	Chinese Journal of Pathogen Biology	11	NA	2016	10.13350/j.cjpb.160806
908	新疆餐饮食品中食源性致病菌污染状况分析	Analysis of the contamination status of foodborne pathogenic bacteria in catering food in Xinjiang	康立超,王东健,刘长勇,罗瑞峰,王国红.	KANG Lichao, WANG Dongjian, LIU Changyong, LUO Ruifeng, WANG Guohong.	预防医学情报杂志	Journal of Preventive Medicine Intelligence	32	NA	2016	NA
909	2005-2014年江阴市伤寒副伤寒流行特征分析	Characterization of the prevalence of typhoid and paratyphoid fever in Jiangyin City, 2005-2014	姚建香,马焰,钱程.	YAO Jian-Xiang, MA Yan, QIAN Cheng.	职业与健康	Occupational and health	32	NA	2016	NA
910	温州市龙湾区食品中金黄色葡萄球菌及沙门菌的检测分析	Detection and analysis of Staphylococcus aureus and Salmonella in foodstuffs in Longwan District, Wenzhou City, China	张素燕,姜娴,王晓红,周珊慧.	ZHANG Suyan,JIANG Xian,WANG Xiaohong,ZHOU Shanhui.	中国卫生检验杂志	Chinese Journal of Hygiene and Inspection	26	NA	2016	NA
911	2012-2015年松岗街道公共场所从业人员沙门氏菌检出情况分析	Analysis of Salmonella Detection in Employees of Public Places in Songgang Street, 2012-2015	李枫,何必隆,陈夏明,武照燕.	LI Feng, HE Long, CHEN Xia-Ming, WU Zhaoyan.	今日健康	Health Today	15	NA	2016	NA
912	2013-2015年新疆兵团哨点医院食源性疾病主动监测结果分析	Analysis of Active Surveillance Results of Foodborne Diseases in Sentinel Hospitals of Xinjiang Corps, 2013-2015	罗建忠,王建平.	Luo JZ, Wang JP.	预防医学情报杂志	Journal of Preventive Medicine Intelligence	32	NA	2016	NA
913	2011-2015年廊坊市食物中毒报告情况分析	Analysis of food poisoning reports in Langfang, 2011-2015	李红,李瑞丽.	Li H,Li Ruili.	中国保健营养	China Health Nutrition	26	NA	2016	NA
914	儿童细菌性腹泻的105例病原微生物检验结果分析	Analysis of 105 cases of bacterial diarrhea in children with pathogenic microbial test results	郭宇航,张晓丽,张吉生,王勇,王晓红.	GUO Yuhang,ZHANG Xiaoli,ZHANG Jisheng,WANG Yong,WANG Xiaohong.	医学信息	Medical Information	29	NA	2016	10.3969/j.issn.1006-1959.2016.08.144
915	2012-2013年黔西南州食源性致病菌监测分析	Foodborne Pathogenic Bacteria Surveillance Analysis in Qianxinan Prefecture, 2012-2013	凯金祥,姚丽,潘梅.	Kai JX, Yao L, Pan ME.	职业与健康	Occupational and health	32	NA	2016	NA
916	上海市蒙得维的亚沙门菌流行特征研究	Characterization of the prevalence of Salmonella spp. in Montevideo, Shanghai, China	李勇,王春,唐海丰,王爱敏,黄峥,石维敏,胡雪明,顾宝柯,曾玫.	LI Yong, WANG Chun, TANG Haifeng, WANG Aimin, HUANG Zheng, SHI Weimin, HU Xueming, GU Baoke, ZENG Mei.	疾病监测	Disease surveillance	31	NA	2016	10.3784/j.issn.1003-9961.2016.07.004
917	灵山县生乳致病菌污染状况分析	Analysis of raw milk pathogenic bacteria contamination in Lingshan County	谢向长.	Xie Xiangchang .	医药前沿	Medical Frontiers	6	NA	2016	10.3969/j.issn.2095-1752.2016.01.023
918	患儿血流感染革兰阴性杆菌的构成与耐药性	Composition and drug resistance of gram-negative bacilli in children with bloodstream infections	郑华月,郑春阳,刘纳.	Zheng Huayue,Zheng Chunyang,Liu Na.	中华医院感染学杂志	Chinese Journal of Hospital Infection	NA	22	2015	10.11816/cn.ni.2015-142973
919	2013年滁州市食源性致病菌监测分析	Analysis of Foodborne Pathogenic Bacteria Surveillance in Chuzhou City in 2013	朱磊,陈秀红,朱慧琳,杨步财.	ZHU Lei, CHEN Xiuhong, ZHU Huilin, YANG Bucai.	食品安全质量检测学报	Journal of Food Safety and Quality Testing	NA	1	2015	NA
920	一起中央厨房食品污染引起食品安全事故的调查	Investigation of a Food Safety Incident Caused by Food Contamination in a Central Kitchen	符艳,徐艳钢.	Fu Yan,Xu Yanguang.	现代预防医学	Modern Preventive Medicine	42	12	2015	NA
921	防城港市2012~2013年饮食从业人员肠道沙门氏菌检测结果分析	Analysis of the results of Salmonella enteritidis testing for catering workers in Fangchenggang City from 2012 to 2013	李叶青,黄飞,吴科明,蒙国伟,刘晓凌.	LI Yeqing, HUANG Fei, WU Keming, MONG Guowei, LIU Xiaoling.	右江民族医学院学报	Journal of Youjiang Medical College for Nationalities	NA	3	2015	10.3969/j.issn.1001-5817.2015.03.055
922	2013年白城市食品中微生物致病菌污染状况检测分析	Detection and analysis of microbial pathogenic bacteria contamination in food in Baicheng City in 2013	曹迎春,高儒,李幂,王丽霞.	CAO Yingchun, GAO Ru, LI Mi, WANG Lixia.	中国卫生产业	China Health Industry	NA	13	2015	NA
923	漯河市肉鸡养殖、屠宰加工、运输、销售过程中沙门氏菌污染监测分析	Monitoring and analysis of Salmonella contamination during broiler breeding, slaughtering, processing, transportation and marketing in Luohe City	茹慧萍,孟丽,牛世文,张雪琴.	Ru Huiping, Meng Li, Niu Shiwen, Zhang Xueqin.	河南预防医学杂志	Henan Journal of Preventive Medicine	26	4	2015	10.13515/j.cnki.hnjpm.1006-8414.2015.04.030
924	儿童感染沙门菌血清型分布和耐药性分析	Analysis of serotype distribution and drug resistance of Salmonella infections in children	潘慧芳,李艳红,刘艳梅.	PAN Huifang,LI Yanhong,LIU Yanmei.	中国妇幼保健	China Maternal and Child Health	30	8	2015	10.7620/zgfybj.j.issn.1001-4411.2015.08.17
925	广东省2013年其他感染性腹泻流行病学特征研究	Study on the epidemiological characteristics of other infectious diarrhea in Guangdong Province in 2013	杨芬,孙立梅,郭丽丽,曾育富,谭小华,张锦清,林文青.	YANG Fen, SUN Li-Mei, GUO Li-Li, ZENG Yu-Fu, TAN Si-Hua, ZHANG Jin-Qing, LIN Wen-Qing.	华南预防医学	South China Preventive Medicine	41	3	2015	10.13217/j.scjpm.2015.0233
926	2009年至2013年景德镇市涉及公共卫生从业人员肠道沙门菌检测结果分析	Analysis of the results of Salmonella enteritidis testing for practitioners involved in public health in Jingdezhen from 2009 to 2013	吴集才,张敏,吴建英,曹健.	WU Jicai, ZHANG Min, WU Jianying, CAO Jian.	实验与检验医学	Laboratory and Laboratory Medicine	NA	2	2015	10.3969/j.issn.1674-1129.2015.02.045
927	浙江省余姚市腹泻儿童沙门菌感染流行病学特征和耐药分析	Epidemiologic characteristics and drug resistance analysis of Salmonella infections in children with diarrhea in Yuyao City, Zhejiang Province, China	张建群,罗学辉,黄绍军.	ZHANG Jianqun,LUO Xuehui,HUANG Shaojun.	疾病监测	Disease surveillance	30	9	2015	10.3784/j.issn.1003-9961.2015.09.018
928	唐山地区2005-2014年儿童沙门菌分离特点和耐药性变迁	Characteristics of Salmonella isolation and variation of drug resistance among children in Tangshan region, 2005-2014	潘慧芳.	PAN Huifang.	山西医药杂志	Shanxi Medicine Magazine	NA	9	2015	NA
929	四川省部分地区山羊沙门氏菌健康带菌率及耐药性调查	Survey on the health carrier rate and drug resistance of Salmonella spp. in goats in some areas of Sichuan province	王晶晶,夏宾雁,岳华,汤承.	WANG Jingjing, XIA Binyan, YUE Hua, TANG Cheng.	中国畜牧兽医	China Animal Husbandry and Veterinary Medicine	42	2	2015	10.16431/j.cnki.1671-7236.2015.02.037
930	猪肉生产链细菌耐药性及其耐药基因调查研究	Investigation of bacterial resistance in the pork production chain and its resistance genes	吴艺影,曲道峰,韩剑众.	WU Yi-ying, QU Dao-feng, HAN Jian-zhong.	中国畜牧杂志	China Animal Husbandry Magazine	51	6	2015	10.3969/j.issn.0258-7033.2015.06.016
931	腹泻犊牦牛沙门菌的分离鉴定与药敏试验	Isolation and identification of Salmonella spp. from yak calves with diarrhea and drug sensitivity test	逯玉,谢秀梅.	Lu Yu, Xie Xiumei.	黑龙江畜牧兽医（下半月）	Heilongjiang Animal Husbandry and Veterinary Medicine (second half of the month)	NA	10	2015	NA
932	沙门氏菌的分离鉴定及药敏试验	Isolation and identification of Salmonella and drug sensitivity tests	周忠坤.	Zhou Zhongkun.	现代农业	modern agriculture	NA	9	2015	10.3969/j.issn.1008-0708.2015.09.071
933	广州市市售水产品食源性致病菌污染状况调查	Investigation on the contamination status of foodborne pathogenic bacteria in aquatic products sold in Guangzhou city	李迎月,何洁仪,张维蔚,邓志爱,余超,林晓华,梁伯衡.	LI Ying-yue, HE Jie-yi, ZHANG Wei-wei, TANG Zhi-ai, YU Chao, LIN Xiaohua, LIANG Boheng.	中国食品卫生杂志	Chinese Journal of Food Hygiene	27	3	2015	10.13590/j.cjfh.2015.03.016
934	市售鲜畜肉中沙门菌的血清型及耐药性研究	Study on the serotypes and drug resistance of Salmonella in commercially available fresh animal meat	侯雪娇,莫国东,焦鹏涛,王海源,韦平.	HOU Xuejiao, MO Guodong, JIAO Pengtao, WANG Haiyuan, WEI Ping.	黑龙江畜牧兽医（上半月）	Heilongjiang Animal Husbandry and Veterinary Medicine (first half of the month)	NA	8	2015	NA
935	华中地区奶牛子宫内膜炎病原菌敏感性检测	Susceptibility testing of pathogenic bacteria for endometritis in dairy cows in central China	韩丽,李静,杨利国,郭爱珍,李翔.	HAN Li, LI Jing, YANG Liguo, GUO Aizhen, LI Xiang.	中国奶牛	Chinese dairy cow	NA	21	2015	10.3969/j.issn.1004-4264.2015.21.006
936	上海市动物源食品中山夫登堡沙门菌耐药性及脉冲场凝胶电泳分型研究	Drug resistance and pulsed-field gel electrophoresis typing of Salmonella senegalensis in food of animal origin in Shanghai, China	旷代,许学斌,张建民,杨筱薇,石维敏,陶燕,潘海建,罗开健,任涛.	Kuang Dai, Xu Xuebin, Zhang Jianmin, Yang Xiaowei, Shi Weimin, Tao Yan, Pan Haijian, Luo Kaijian, Ren Tao.	华南农业大学学报	Journal of South China Agricultural University	NA	1	2015	NA
937	2014年贵港市感染性腹泻监测病例病原学分析	Aetiological analysis of infectious diarrhea surveillance cases in Guigang in 2014	孔波力,杨忠秀,何德辉,孔庆麟,邓星超,韦光,黄梓欣.	KONG Boli, YANG Zhongxiu, HE Dehui, KONG Qinglin, DENG Xingchao, WEI Guang, HUANG Zixin.	应用预防医学	Applied Preventive Medicine	NA	4	2015	10.3969/j.issn.1673-758X.2015.04.014
938	养殖水产品生加工沙门氏菌污染的风险管理	Risk management of Salmonella contamination in raw and processed farmed aquatic products	马艳,陈迪.	Ma Yan, Chen Di.	福建水产	Fujian Fisheries	37	2	2015	10.14012/j.cnki.fjsc.2015.02.009
939	2013年东莞市沙门菌感染流行病学特征及耐药性分析	Epidemiological characteristics and drug resistance analysis of Salmonella infections in Dongguan City, 2013	修宁宁,郑碧英,辛青松.	Xiu NN, Zheng BY, Xin QS.	中华临床医师杂志（电子版）	Chinese Journal of Clinical Physicians (Electronic Edition)	NA	13	2015	10.3877/cma.j.issn.1674-0785.2015.13.018
940	重庆3个鸡场土壤肠道菌分离鉴定及药物敏感性分析	Isolation and identification of soil enteric bacteria from three chicken farms in Chongqing and analysis of drug sensitivity	沙莎,赵珈禾,余华军,孙裕光.	Sha Sha, Zhao Jiahe, Yu Huajun, Sun Yuguang.	中国兽医杂志	Chinese Veterinary Journal	51	2	2015	10.3969/j.issn.0529-6005.2015.02.028
941	2012年市售食品中致病菌检测结果分析	Analysis of Pathogenic Bacteria Detection Results in Commercially Available Foods in 2012	张晓娜,李辉,郑卉,陈福尊,李增敏,高俊卿.	ZHANG Xiaona, LI Hui, ZHENG Hu, CHEN Fu-Zun, LI Zeng-Min, GAO Jun-Qing.	医学动物防制	Medical Animal Control	31	7	2015	10.7629/yxdwfz201507024
942	实时荧光定量PCR法与分离培养法检测食品从业人员沙门菌和志贺菌的比较研究	Comparative study of real-time fluorescence quantitative PCR method and isolation culture method for the detection of Salmonella and Shigella in food workers	韩毅,孙燕萍,周虹,毛菲菲.	HAN Yi, SUN Yanping, ZHOU Hong, MO Feifei.	中国食品卫生杂志	Chinese Journal of Food Hygiene	27	2	2015	10.13590/j.cjfh.2015.02.008
943	湛江从进口鱼粉中检出沙门氏菌	Salmonella detected in imported fishmeal in Zhanjiang.	麦文伟.	MAK Man-wai.	海洋与渔业	Oceans and fisheries	0	9	2015	NA
944	感染性腹泻常见病原菌的分布和耐药性分析	Distribution and drug resistance analysis of common pathogenic bacteria in infectious diarrhea	顾蓓青,祝慧华,沈英莲,朱玉龙,董通宇.	GU Beiqing, WU Huihua, SHEN Yinglian, ZHU Yulong, DONG Tongyu.	中国乡村医药	Chinese rural medicine	22	23	2015	10.3969/j.issn.1006-5180.2015.23.038
945	2010年-2013年深圳市食品中沙门菌血清分型及耐药分析	Analysis of Salmonella serotyping and drug resistance in food in Shenzhen, 2010-2013	贺连华,吴平芳,陈妙玲,冼慧霞,林爱红,谭丽.	HE Lianhua, WU Pingfang, CHEN Miaoling, SIN Huixia, LIN Aihong, TAN Li.	中国卫生检验杂志	Chinese Journal of Hygiene and Inspection	25	2	2015	NA
946	水貂细菌病的病原分离·鉴定及药敏试验	Isolation-identification of pathogens and sensitivity tests for bacterial diseases in mink	徐云飞,王赠超,邹玲,李文立,任慧英.	XU Yunfei, WANG Jiechao, ZOU Ling, LI Wenli, REN Huiying.	安徽农业科学	Anhui Agricultural Science	NA	12	2015	10.3969/j.issn.0517-6611.2015.12.134
947	儿童志贺菌感染的流行趋势及耐药模式	Epidemiologic trends and drug resistance patterns of Shigella infections in children	常海岭,李月芳,谢新宝,王晓红,金汇明,胡家瑜,许学斌,曾玫.	CHANG Hailing, LI Yuefang, XIE Xinbao, WANG Xiaohong, JIN Huiming, HU Jiayu, XU Xuebin, ZENG Mei.	中国感染与化疗杂志	Chinese Journal of Infection and Chemotherapy	NA	1	2015	10.3969/j.issn.1009-7708.2015.01.008
948	2013-2014年北京市门头沟区肠道病原菌监测结果分析	Analysis of the monitoring results of enteric pathogenic bacteria in Mentougou District, Beijing, 2013-2014	吕秋艳,王志越,褚添,苏健.	Lv Qiuyan, Wang Zhiyue, Chu Tim, Su Jian.	热带医学杂志	Journal of Tropical Medicine	15	8	2015	NA
949	普洱市2005-2014年食源性疾病暴发事件流行病学分析	Epidemiologic analysis of foodborne disease outbreaks in Pu'er City, 2005-2014	杨华.	YANG Hua.	卫生软科学	soft science for health	29	12	2015	NA
950	提高饮食服务从业人员大便培养沙门菌检出率的实践	Practices to improve the detection rate of Salmonella in stool cultures of food service workers	朱惠芳.	Zhu, Huifang.	中国卫生检验杂志	Chinese Journal of Hygiene and Inspection	25	15	2015	NA
951	一起农村自办宴席引发食物中毒的调查与思考	Investigation and Reflection on a Case of Food Poisoning Caused by a Self-organized Banquet in a Rural Area	芦丽嫦,张峰,戴正,顾敏霞.	LU Lixiang, ZHANG Feng, DAI Zheng, GU Minxia.	中国农村卫生事业管理	Rural Health Care Management in China	35	4	2015	NA
952	2011-2014年常熟市食品安全风险监测分析	Analysis of food safety risk monitoring in Changshu, 2011-2014	王冬月,王俭,常伟冰,陆卫明.	WANG Dongyue, WANG Jian, CHANG Weibing, LU Weiming.	现代预防医学	Modern Preventive Medicine	42	21	2015	NA
953	基于医院的婴幼儿腹泻沙门菌感染状况调查及耐药分析	Hospital-based survey on the status of Salmonella diarrhea infection in infants and children and analysis of drug resistance	林伟雄,覃卫娟,黄卫彤.	LIN Wei-Xiong, QIN Wei-Juan, HUANG Wei-Tong.	应用预防医学	Applied Preventive Medicine	NA	4	2015	10.3969/j.issn.1673-758X.2015.04.005
954	2013年广州市腹泻病人沙门菌血清分型及耐药性分析	Analysis of Salmonella serotyping and drug resistance in diarrhea patients in Guangzhou, 2013	黄冰,周勇,龙佳丽,侯水平,张欣强,吴新伟.	HUANG Bing, ZHOU Yong, LONG Jiali, HOU Horizontal, ZHANG Xinqiang, WU Xinwei.	热带医学杂志	Journal of Tropical Medicine	15	7	2015	NA
955	石家庄市市售食品食源性致病菌调查结果分析	Analysis of the results of the survey of foodborne pathogenic bacteria in foods sold in Shijiazhuang city	高恒波,王慰.	Gao Hengbo, Wang Xin.	中国病原生物学杂志	Chinese Journal of Pathogen Biology	10	10	2015	10.13350/j.cjpb.151015
956	一起由都柏林沙门氏菌引起的学校食源性疾病暴发调查	Investigation of a School Foodborne Illness Outbreak Caused by Salmonella Dublin	吴高芳,孙敏红.	Wu Gaofang,Sun Minhong.	医学与社会	Medicine and Society	28	0	2015	NA
957	2012年-2013年徐州地区肠炎沙门菌主动监测和流行特征分析	Active surveillance and epidemiological characterization of Salmonella enteritidis in Xuzhou, 2012-2013	郭惠,童晶,刘庭君,梁俊如,邓丽华,许静静.	KUO Hui, TONG Jing, LIU Tingjun, LIANG Junru, TANG Lihua, XU Jingjing.	中国卫生检验杂志	Chinese Journal of Hygiene and Inspection	25	21	2015	NA
958	山东省饲用油脂微生物污染状况调查	Investigation of microbial contamination of feeding oils and fats in Shandong Province	朱风华,陈甫,邹玲,朱连勤,徐进栋.	ZHU Feng-Hua, CHEN Fu, ZOU Ling, ZHU Lian-Qin, XU Jin-Dong.	中国畜牧杂志	China Animal Husbandry Magazine	51	12	2015	10.3969/j.issn.0258-7033.2015.12.013
959	淄博市肉鸡产业链中沙门菌污染状况及其血清型与分子分型分析	Contamination status of Salmonella in broiler industry chain in Zibo City and its serotype and molecular typing analysis	王勤,刘军,张杰,王延东.	Wang Q, Liu J, Zhang J, Wang YD.	现代预防医学	Modern Preventive Medicine	42	16	2015	NA
960	2011-2013年北京某城区感染性腹泻患者致病菌检测分析	Detection and analysis of pathogenic bacteria in patients with infectious diarrhea in an urban area of Beijing, 2011-2013	白书媛,刘淑岭,高波,胡三梅,霍哲,张浩.	BAI Shuyuan, LIU Shuling, GAO Bo, HU Sanmei, HUO Zhe, ZHANG Hao.	中国感染控制杂志	Chinese Journal of Infection Control	NA	6	2015	10.3969/j.issn.1671-9638.2015.06.001
961	桂林市某酒店连续4起食物中毒调查	Investigation of four consecutive cases of food poisoning in a hotel in Guilin City	常勇,周清喜,秦友燕,蒋铁翼,何柳莹,韩丹丹.	CHANG Yong, ZHOU Qingxi, QIN Youyan, JIANG Tieyi, HE Liuying, HAN Dandan.	华夏医学	Chinese medicine	28	5	2015	NA
962	一起由肠炎沙门菌引起的食物中毒的流行病学调查和实验室检验分析	Epidemiologic investigation and laboratory analysis of a food poisoning case caused by Salmonella enteritidis	张璟,申艳琴,甘连军,张慧敏.	ZHANG Jing, SHEN Yanqin, GAN Lianjun, ZHANG Huimin.	中国卫生检验杂志	Chinese Journal of Hygiene and Inspection	25	5	2015	NA
963	29116例血培养中病原菌检出及构成分析	Analysis of the detection and composition of pathogenic bacteria in blood cultures of 29116 cases	刘德华,胡大春,卢赞,任宝军,王霞,尹丽民,钱净,秦海燕.	LIU Hua, HU Dachun, LU Zhan, REN Baojun, WANG Xia, YIN Limin, QIAN Jing, QIN Haiyan.	医学检验与临床	Medical Laboratory and Clinical	NA	2	2015	10.3969/j.issn.1673-5013.2015.02.016
964	蛇呼吸综合征病原菌的分离与鉴定	Isolation and characterization of pathogenic bacteria of snake respiratory syndrome	朱娟,王奇惠,时永强,曲伟杰.	ZHU Juan, WANG Qihui, SHI Yongqiang, QU Weijie.	畜牧与饲料科学	Livestock and Feed Science	36	6	2015	10.3969/j.issn.1672-5190.2015.06.022
965	四川和重庆地区鸭源沙门氏菌分离鉴定及血清型分析	Isolation, identification and serotyping of Salmonella spp. from ducks in Sichuan and Chongqing areas	陈俊,蒋文灿,程平,谭天,许凯迪,杨丽红.	Chen J, Jiang WC, Cheng P, Tan T, Xu KD, Yang LH.	中国预防兽医学报	Chinese Journal of Preventive Veterinary Medicine	37	4	2015	10.3969/j.issn.1008-0589.2015.04.06
966	一起鼠伤寒沙门菌食物中毒疫情的溯源分析	Traceability analysis of a Salmonella typhimurium food poisoning outbreak	李晓莉,蒲剑,黄静.	LI Xiaoli,PU Jian,HUANG Jing.	中国卫生检验杂志	Chinese Journal of Hygiene and Inspection	25	13	2015	NA
967	2013年吉林省食源性沙门菌脉冲场凝胶电泳分型研究	2013 Pulsed-field gel electrophoresis typing study of foodborne Salmonella in Jilin Province, China	赵薇,刘桂华,遇晓杰.	ZHAO Wei, LIU Guihua, YU Xiaojie.	中国卫生检验杂志	Chinese Journal of Hygiene and Inspection	25	13	2015	NA
968	2011-2013年南宁市服务业从业人员体检沙门氏菌检查结果分析	Analysis of the results of Salmonella examination for service workers in Nanning City, 2011-2013	陆鸿燕,刘海燕,秦剑秋,覃巍巍,黄汝忠,陆莹.	LU Hongyan, LIU Haiyan, QIN Jianqiu, QIN Weiwei, HUANG Ruzhong, LU Ying.	应用预防医学	Applied Preventive Medicine	NA	3	2015	10.3969/j.issn.1673-758X.2015.03.020
969	小儿轮状病毒合并细菌性腹泻的病原学检查及结果分析	Pathogenetic examination and analysis of the results of pediatric rotavirus combined with bacterial diarrhea	罗伟波,林静,陈钧顺.	LUO Weibo, LIN Jing, CHEN Junshun.	黑龙江医学	Heilongjiang Medicine	NA	3	2015	10.3969/j.issn.1004-5775.2015.03.037
970	人血流感染猪霍乱沙门菌8例临床分析	Clinical analysis of 8 cases of human bloodstream infection with Salmonella cholerae in pigs	宗萍,詹震泽.	Zong Ping,Zhan Zhenze.	吉林医学	Jilin Medical	NA	3	2015	10.3969/j.issn.1004-0412.2015.03.056
971	副溶血性弧菌食物中毒1例	A case of Vibrio parahaemolyticus food poisoning	姚淑连,韦小民.	Yao S. L., Wei S. M..	河北医学	Hebei Medicine	NA	2	2015	10.3969/j.issn.1006-6233.2015.02.062
972	鸡源致病性沙门氏菌的分离鉴定及血清型和药物敏感性分析	Isolation and identification of pathogenic Salmonella spp. of chicken origin and analysis of serotypes and drug susceptibility	施开创,李凤梅,邹联斌,许心婷,王海清,钟诚.	SHI Kaichuang, LI Fengmei, ZOU Lianbin, XU Xinting, WANG Haiqing, ZHONG Cheng.	中国畜牧兽医	China Animal Husbandry and Veterinary Medicine	42	8	2015	10.16431/j.cnki.1671-7236.2015.08.034
973	成都某种禽场鸡胚沙门氏菌的检测	Detection of Salmonella spp. in chicken embryos on a poultry farm in Chengdu, China	张丽芳,肖桥,罗薇.	ZHANG Li-Fang,XIAO Qiao,LUO Wei.	中国畜牧兽医	China Animal Husbandry and Veterinary Medicine	42	6	2015	10.16431/j.cnki.1671-7236.2015.06.037
974	儿童血培养病原菌的分布与耐药性分析	Distribution and drug resistance analysis of pathogenic bacteria in blood cultures of children	邱付兰,钟荣荣,黄浩南.	Qiu Fu-Lan,Zhong Rong-Rong,Huang Hao-Nan.	实验与检验医学	Laboratory and Laboratory Medicine	NA	2	2015	10.3969/j.issn.1674-1129.2015.02.020
975	丽水市食品中食源性致病菌监测结果分析	Analysis of the monitoring results of foodborne pathogenic bacteria in food in Lishui City, China	雷永良,张丽,陈秀英,梅建华,柳付明.	Lei YL, Zhang L, Chen XY, Mei JH, Liu FM.	中国卫生检验杂志	Chinese Journal of Hygiene and Inspection	25	1	2015	NA
976	浅析新疆巴州地区2013年-2015年食源性致病菌流行现状及防治	An analysis of the current situation of foodborne pathogenic bacteria prevalence and its prevention and control in Bazhou region, Xinjiang, 2013-2015	骆骋,牛蔚霞.	Luo Zong, Niu Weixia.	医药前沿	Medical Frontiers	NA	21	2015	10.3969/j.issn.2095-1752.2015.21.320
977	2009-2014年广西2市2县脑膜炎症状监测	Meningitis symptom surveillance in 2 cities and 2 counties in Guangxi, 2009-2014	梁大斌,林玫,董柏青,王鸣柳,曾竣,廖和壮,权怡,景怀琦.	LIANG Dabin, LIN Mei, DONG Boqing, WANG Mingliu, ZENG Jun, LIAO Hezhuang, QUAN Yi, JING Huaiqi.	应用预防医学	Applied Preventive Medicine	NA	5	2015	10.3969/j.issn.1673-758X.2015.05.001
978	2012年四川省攀枝花市食品中重要食源性致病菌污染监测	Monitoring of Important Foodborne Pathogenic Bacterial Contamination in Food in Panzhihua City, Sichuan Province, 2012	沈来红,陈嫣,刘相琨,陈鑫莹.	Shen Laihong, Chen Yan, Liu Xiangkun, Chen Xinying.	预防医学情报杂志	Journal of Preventive Medicine Intelligence	31	9	2015	NA
979	恰卜恰镇2012年-2014年食源性致病菌污染状况分析	Analysis of the status of foodborne pathogenic bacteria contamination in the Town of Chabotka, 2012-2014	仁增卓玛.	Rinzin Drolma.	青海医药杂志	Qinghai Medicine Magazine	45	3	2015	NA
980	甘肃省武威市腹泻症候群病例监测分析	Surveillance and Analysis of Diarrhea Syndrome Cases in Wuwei City, Gansu Province, China	李兴斌,宣昊,张宏山,杨越,董冰,俞亚珍,沈丽丽.	LI Xingbin, XUAN Hao, ZHANG Hongshan, YANG Yue, DONG Bing, YU Yazhen, SHEN Lili.	疾病预防控制通报	Disease Prevention and Control Bulletin	30	4	2015	10.13215/j.cnki.jbyfkztb.1503048
981	上海市黄浦区腹泻病病例病原及流行性病学特征	Pathogenetic and epidemiologic characteristics of diarrheal disease cases in Huangpu District, Shanghai, China	张焕珠,王曙,俪佳莹,舒敏,沈福杰.	Zhang Huanzhu, Wang Shu, Li Jiaying, Shu Min, Shen Fujie.	职业与健康	Occupational and health	31	18	2015	NA
982	沈阳市2011-2013年食源性致病菌监测结果	Results of Foodborne Pathogenic Bacteria Surveillance in Shenyang 2011-2013	连英姿,刘虎生,安静,赵常智,侯元,魏夺,刘建敏.	LIAN Yingzi, LIU Husheng, QING, ZHAO Changzhi, HOU Yuan, WEI Zu, LIU Jianmin.	海峡预防医学杂志	Straits Journal of Preventive Medicine	21	2	2015	NA
983	2013年武威市熟肉制品微生物检测分析	Microbiological Analysis of Cooked Meat Products in Wuwei City, 2013	董晓芳,黄爱霞.	DONG Xiaofang,HUANG Aixia.	疾病预防控制通报	Disease Prevention and Control Bulletin	30	1	2015	10.13215/j.cnki.jbyfkztb.1410003
984	2013年武威市熟肉制品微生物检测分析	Microbiological Analysis of Cooked Meat Products in Wuwei City, 2013	王菊梅,李雨轩,苏战强,沈月,周文宁,王伟,爱军,吴平,张毅.	WANG Jumei, LI Yuxuan, SU Zhanqiang, SHEN Yue, ZHOU Wenning, WANG Wei, AI Jun, WU Ping, ZHANG Yi.	新疆畜牧业	Livestock husbandry in Xinjiang	NA	1	2015	10.3969/j.issn.1003-4889.2015.01.013
985	2013年吉林省食源性疾病监测分析	Analysis of Foodborne Disease Surveillance in Jilin Province in 2013	刘璐,白光大,邢扬,孙平辉,翟前前,吕乐.	LIU Lu, BAI Guangda, XING Yang, SUN Pinghui, ZHAI Qianqian, LV Le.	实用预防医学	Practical Preventive Medicine	22	7	2015	10.3969/j.issn.1006-3110.2015.07.040
986	2013年湖北省某高校一起伤寒暴发调查	Investigation of a typhoid outbreak in a university in Hubei Province in 2013	赵淑军,吴杨,蒋庆,赵球平,叶恒平.	Zhao Shujun,Wu Yang,Jiang Qing,Zhao Quping,Ye Hengping.	疾病监测	Disease surveillance	30	11	2015	10.3784/j.issn.1003-9961.2015.11.020
987	某企业食堂就餐引起鼠伤寒沙门氏菌食物中毒的流行病学分析	Epidemiologic analysis of Salmonella typhimurium food poisoning caused by meals in an enterprise cafeteria	温晋华,马玉春.	Wen JH, Ma YC.	河北医学	Hebei Medicine	NA	12	2015	10.3969/j.issn.1006-6233.2015.12.082
988	2011～2012年广州地区儿童腹泻病原菌分布及耐药性分析	Distribution of pathogenic bacteria and drug resistance analysis of children's diarrhea in Guangzhou from 2011 to 2012	黄莲芬,刘海英,谢永强,钟华敏,周珍文.	HUANG Lian-Fen, LIU Hai-Ying, XIE Yong-Qiang, ZHONG Hua-Min, ZHOU Zhen-Wen.	国际检验医学杂志	International Journal of Laboratory Medicine	NA	10	2015	10.3969/j.issn.1673-4130.2015.10.013
989	一起由于沙门氏菌所引起的食物中毒的相关调查	Investigation of a case of food poisoning due to Salmonella spp.	薛宇彤,李钞,熊进超,罗婕,周子健.	Xue YT, Li ZH, Xiong JC, Luo J, Zhou ZJ.	医学美学美容（中旬刊）	Medical Aesthetics and Cosmetology (Mid-Level Journal)	24	6	2015	NA
990	平凉市食品食源性致病菌污染状况及相关危险因素分析	Analysis of foodborne pathogenic bacteria contamination and related risk factors in Pingliang City, China	吴继荣,张有良,王义平,何军霞,张鹏举.	WU Jirong,ZHANG Youliang,WANG Yiping,HE Junxia,ZHANG Pengju.	疾病预防控制通报	Disease Prevention and Control Bulletin	30	6	2015	10.13215/j.cnki.jbyfkztb.1509005
991	山东地区肉鸡屠宰环节沙门菌流行病学调查与毒力分析	Epidemiologic survey and virulence analysis of Salmonella in broiler slaughtering in Shandong region	孙璐,王娟,黄秀梅,王君玮,杨瑞梅,郑增忍.	SUN Lu, WANG Juan, HUANG Xiu-Mei, WANG Jun-Wei, YANG Rui-Mei, ZHENG Zeng-Neng.	中国家禽	China Poultry	37	7	2015	10.16372/j.issn.1004-6364.2015.07.017
992	2011-2013年甘南州食品中食源性致病菌监测结果	Results of Foodborne Pathogenic Bacteria Surveillance in Food in Gannan Prefecture, 2011-2013	吕卫民,苏玲玉,刘芳,杨勇.	Lv Weimin,Su Lingyu,Liu Fang,Yang Yong.	职业与健康	Occupational and health	31	18	2015	NA
993	浦东地区部分畜禽养殖场沙门氏菌的分离鉴定	Isolation and characterization of Salmonella spp. from some livestock and poultry farms in Pudong area	韩少鹏,俞向前,魏强,胡龙明,叶承荣,朱建国.	HAN Shaopeng, YU Qianqian, WEI Qiang, HU Longming, YE Chengrong, ZHU Jianguo.	上海交通大学学报（农业科学版）	Journal of Shanghai Jiao Tong University (Agricultural Science Edition)	33	6	2015	10.3969/J.ISSN.1671-9964.2015.06.006
994	海军驻京宾馆餐服人员肠道沙门氏菌检测与分析	Detection and analysis of Salmonella enteritidis in the dining service personnel of the Naval Hotel in Beijing	于龙,李振宁,黄晨阳,丛黎明,兰智杰,任硕,李根让,马秋霞,李卫鹏.	YU Long, LI Zhenning, HUANG Chenyang, CONG Liming, LAN Zhijie, REN Shuo, LI Genjian, MA Qiuxia, LI Weipeng.	河南预防医学杂志	Henan Journal of Preventive Medicine	26	1	2015	10.13515/j.cnki.hnjpm.1006-8414.2015.01.004
995	260例小儿感染性腹泻的病原学及药敏分析	Pathogenetic and drug sensitivity analysis of 260 cases of pediatric infectious diarrhea	张蔚.	ZHANG Wei.	医学信息	Medical Information	NA	16	2015	10.3969/j.issn.1006-1959.2015.16.446
996	2012-2013年开封市肉鸡产业链沙门菌污染状况调查	Survey on Salmonella Contamination in Broiler Chain in Kaifeng City, 2012-2013	黄淑华,陈磊,张春艳,阎学燕,刘杰,巩飚.	HUANG Shuhua, CHEN Lei, ZHANG Chunyan, YAN Xueyan, LIU Jie, KUNG Biao.	职业与健康	Occupational and health	31	16	2015	NA
997	天津地区典型地表水细菌污染状况与水质指标相关性研究	Correlation between bacterial pollution status and water quality indicators of typical surface water in Tianjin area	王华然,杨忠委,刘美霞,钟启平,尹静.	WANG Huaran, YANG Zhongwei, LIU Meixia, ZHONG Qiping, YIN Jing.	环境与健康杂志	Journal of Environment and Health	32	5	2015	10.16241/j.cnki.1001-5914.2015.05.009
998	天津市部分市售婴幼儿食品卫生状况评价	Evaluation of the hygienic conditions of some commercially available foods for infants and young children in Tianjin	王卓,郑文龙,赵帅,江国虹.	WANG Zhuo, ZHENG Wen-Long, ZHAO Shuai, JIANG Guo-Hong.	现代预防医学	Modern Preventive Medicine	42	20	2015	NA
999	深圳市某儿童医院沙门菌属菌群分布及耐药性分析	Distribution and drug resistance analysis of Salmonella spp. in a children's hospital in Shenzhen, China	黄宝兴,马东礼.	Huang Baoxing,Ma Dongli.	实用预防医学	Practical Preventive Medicine	22	7	2015	10.3969/j.issn.1006-3110.2015.07.037
1000	肉鸡屠宰加工生产链中沙门氏菌的污染情况分析	Analysis of Salmonella contamination in the production chain of broiler slaughter and processing	阎学燕,肖保林,张春艳,黄淑华,陈磊,刘杰,巩飚.	YAN Xueyan, XIAO Baolin, ZHANG Chunyan, HUANG Shuhua, CHEN Lei, LIU Jie, KUNG Biao.	医学动物防制	Medical Animal Control	31	11	2015	10.7629/yxdwfz201511007
1001	鄂州市2012-2014年食源性致病菌的污染状况	Contamination status of foodborne pathogenic bacteria in Ezhou, 2012-2014	刘顺,孙强,罗瑜,杨美红,李文伟,李莎,曾婧.	Liu Shun, Sun Qiang, Luo Yu, Yang Meihong, Li Wenwei, Li Sha, and Zeng Jing.	公共卫生与预防医学	Public Health and Preventive Medicine	26	5	2015	NA
1002	邢台地区鸡源致病性沙门氏菌的耐药性分析	Analysis of drug resistance of chicken-derived pathogenic Salmonella in Xingtai area	宫彬彬,刘慧,李冰,李培,郭桂全.	Gong Binbin, Liu Hui, Li Bing, Li Pei, Guo Guiquan.	黑龙江畜牧兽医（上半月）	Heilongjiang Animal Husbandry and Veterinary Medicine (first half of the month)	NA	11	2015	NA
1003	食品动物源沙门氏菌血清型及对β-内酰胺类耐药性调查	Investigation of Salmonella serotypes and resistance to β-lactams in food animal sources	冯彩峰,林居纯,张飞,舒刚,赵玲,高彤彤.	FENG Cai-Feng, LIN Ju-Chun, ZHANG Fei, SHU Gang, ZHAO Ling, GAO Tong-Tong.	食品科学	food science	36	7	2015	10.7506/spkx1002-6630-201507019
1004	淄博市肉鸡生产过程中沙门菌污染情况调查	Investigation of Salmonella contamination during broiler production in Zibo City	刘军.	Liu Jun.	中国食品卫生杂志	Chinese Journal of Food Hygiene	27	6	2015	10.13590/j.cjfh.2015.06.014
1005	四川部分地区鸭蛋沙门氏菌的分离鉴定及药敏实验	Isolation and identification of Salmonella spp. from duck eggs in some areas of Sichuan Province and drug sensitivity test	刘少文,郭春华,马晓龙,柏雪,张正帆,李文娟.	LIU Shao-Wen, GUO Chun-Hua, MA Xiao-Long, BER Xue, ZHANG Zheng-Fan, LI Wen-Juan.	食品工业科技	Food Industry Science and Technology	36	6	2015	10.13386/j.issn1002-0306.2015.06.007
1006	2014年驻马店市市售速冻水饺、汤圆等制品卫生质量抽查结果分析	Analysis of the results of sampling inspection on the sanitary quality of frozen dumplings, soup dumplings and other products sold in Zhumadian in 2014	樊亚丽.	Fan Yali.	河南预防医学杂志	Henan Journal of Preventive Medicine	26	1	2015	10.13515/j.cnki.hnjpm.1006-8414.2015.01.028
1007	餐饮服务单位自制熟肉制品中致病菌污染情况分析	Analysis of pathogenic bacteria contamination in homemade cooked meat products in food service establishments	王剑平,张瑞英,马永华,单宏,高春霞,程爱华.	WANG Jianping, ZHANG Ruiying, MA Yonghua, SAN Hong, GAO Chunxia, CHENG Aihua.	食品工程	food engineering	NA	2	2015	10.3969/j.issn.1673-6044.2015.02.013
1008	南京市零售生鲜鸡类食品中沙门氏菌的污染状况调查	Investigation on the contamination status of Salmonella in retail fresh chicken food in Nanjing	吴云凤,袁宝君.	WU Yunfeng,YUAN Baojun.	南京医科大学学报（自然科学版）	Journal of Nanjing Medical University (Natural Science Edition)	35	2	2015	10.7655/NYDXBNS20150235
1009	猪沙门菌分离株的毒力及耐药特征	Virulence and drug resistance characteristics of Salmonella isolates from pigs	加春生,毛泽明,耿明杰,王俊峰,王晓楠,王龙,陈爽,葛兰云,徐世文.	Chunsheng Jia, Zeming Mao, Mingjie Geng, Junfeng Wang, Xiaonan Wang, Long Wang, Shuang Chen, Lanyun Ge, Shiwen Xu.	中国兽医科学	Chinese Veterinary Science	45	2	2015	NA
1010	阜阳市2013年食品安全风险监测结果分析	Analysis of Food Safety Risk Monitoring Results in Fuyang City in 2013	徐丽红.	Xu Lihong.	中国卫生检验杂志	Chinese Journal of Hygiene and Inspection	25	5	2015	NA
1011	惠州市某区2009~2014年疑似细菌性食物中毒的情况分析	Situation analysis of suspected bacterial food poisoning in a district of Huizhou City from 2009 to 2014	苏兰妹,徐伟兵,袁花艳.	SU Lanmei,XU Weibing,YUAN Huayan.	甘肃医药	Gansu Medicine	NA	10	2015	NA
1012	2008-2012年上海市肠炎沙门氏菌分离株毒力基因筛查与ERIC-PCR分型	Virulence gene screening and ERIC-PCR typing of Salmonella enteritidis isolates in Shanghai, 2008-2012	庄孝飞,周秀娟,许学斌,史贤明,施春雷.	Zhuang Xiaofei, Zhou Xiujuan, Xu Xuebin, Shi Xianming, Shi Chunlei.	食品科学	food science	36	14	2015	10.7506/spkx1002-6630-201514032
1013	2013-2014年北京市顺义区感染性腹泻病原菌监测分析	Monitoring and analysis of infectious diarrhea pathogens in Shunyi District, Beijing, 2013-2014	邵占涛,王园园,李颖,朱美娟,王彦波.	Shao Zantao,Wang Yuanyuan,Li Ying,Zhu Meijuan,Wang Yanbo.	实用预防医学	Practical Preventive Medicine	22	10	2015	10.3969/j.issn.1006-3110.2015.010.030
1014	贵州省猪源沙门氏菌Ⅰ类整合子与耐药基因盒研究	Study on Salmonella Typhimurium class I integrator and drug resistance gene cassette of porcine origin in Guizhou province	王源,谭艾娟,吕世明,孙硕,华夏,龙云.	WANG Yuan, TAN Aijuan, LU Shiming, SUN Shuo, HUA Xia, LONG Yun.	山东农业科学	Shandong Agricultural Science	NA	1	2015	10.14083/j.issn.1001-4942.2015.01.024
1015	河北省蛋鸡主要疫病发生及流行情况的调查	Investigation on the Occurrence and Prevalence of Major Epidemics in Laying Hens in Hebei Province, China	贾青辉,李蕴玉,李佩国,张建文,张香斋,史秋梅,张艳英,陈丽凤.	JIA Qinghui, LI Yunyu, LI Peiguo, ZHANG Jianwen, ZHANG Xiangzhai, SHI Qiumei, ZHANG Yanying, CHEN Lifeng.	黑龙江畜牧兽医（下半月）	Heilongjiang Animal Husbandry and Veterinary Medicine (second half of the month)	NA	8	2015	NA
1016	食品和公共场所从业人员致泻性大肠埃希菌携带情况分析	Analysis of diarrhea-causing Escherichia coli carriage among workers in food and public places	邓艳华.	Deng Yanhua.	实验与检验医学	Laboratory and Laboratory Medicine	NA	2	2015	10.3969/j.issn.1674-1129.2015.02.011
1017	新罗歇尔沙门菌致败血症1例	A case of septicemia caused by Salmonella New Rochelle	安希龙,高波,霍哲,任艳芳,何悦,白书媛.	AN Xilong, GAO Bo, HUO Zhe, REN Yanfang, HE Yue, BAI Shuyuan.	临床检验杂志	Journal of Clinical Laboratory Medicine	33	2	2015	10.13602/j.cnki.jcls.2015.02.23
1018	2011年-2013年泰安市市售膨化食品卫生状况检测分析	Hygiene Analysis of Inflated Food Products for Sale in Tai'an City, 2011-2013	张新峰,郑金华,蔺胜田.	ZHANG Xin-Feng,ZHENG Jin-Hua,LIN Sheng-Tian.	中国卫生检验杂志	Chinese Journal of Hygiene and Inspection	25	2	2015	NA
1019	2013-2014年呼和浩特市食源性疾病致病菌监测分析	Surveillance and Analysis of Foodborne Disease Causing Bacteria in Hohhot City, 2013-2014	周虓,李萍,罗云,赵锡安,王亚丽,杨月清,邢丽萍.	roar of zhou, ping li, yun lo, xian zhao, yali wang, yueqing yang, liping xing.	疾病监测与控制	Disease Surveillance and Control	9	6	2015	NA
1020	鸡肉源与病鸡源沙门菌血清型及耐药状况的比较	Comparison of serotypes and resistance status of Salmonella spp. from chicken sources and diseased chicken sources	侯雪娇,王海源,吴科敏,莫国东,韦平.	HOU Xuejiao, WANG Haiyuan, WU Kemin, MOK Guodong, WEI Ping.	中国兽医杂志	Chinese Veterinary Journal	51	9	2015	10.3969/j.issn.0529-6005.2015.09.033
1021	唐山市丰南区农村集体聚餐熟肉制品卫生状况调查	Survey on the hygienic status of cooked meat products in rural collective meals in Fengnan District, Tangshan City, China	陈志利,朱力涛,刘辉.	CHEN Zhili,ZHU Litao,LIU Hui.	职业与健康	Occupational and health	31	23	2015	NA
1022	2010-2014年甘肃省武威市食品中食源性致病菌检测分析	Analysis of Foodborne Pathogenic Bacteria Detection in Food in Wuwei City, Gansu Province, 2010-2014	雷诚,常全娥.	Lei Cheng,Chang Quan'e.	疾病预防控制通报	Disease Prevention and Control Bulletin	30	6	2015	10.13215/j.cnki.jbyfkztb.1507016
1023	儿童伤寒并发噬血细胞综合征及肠梗阻一例	A case of typhoid fever complicated with hemophagocytic syndrome and intestinal obstruction in a child	从超凡,杨京.	From Chaofan, Yang Jing.	中华传染病杂志	Chinese Journal of Infectious Diseases	NA	9	2015	10.3760/cma.j.issn.1000-6680.2015.09.012
1024	基于青云谱区101例食源性疾病监测检测结果的研究	A study based on 101 cases of foodborne disease surveillance test results in Qingyunpu District	况强华,周军华,赖玉珍.	FANG Qianghua, ZHOU Junhua, LAI Yuzhen.	饮食保健	Dietary care	2	11	2015	NA
1025	2011-2012年大连市食源性致病菌污染状况调查	Survey on Foodborne Pathogenic Bacteria Contamination in Dalian, 2011-2012	徐丹,栾明春,陈玉凤.	XU Dan, LUAN Mingchun, CHEN Yufeng.	中国卫生工程学	China Health Engineering	14	1	2015	NA
1026	广西地区2012～2015年鸡关节炎病例病原检测分析	Analysis of pathogen detection of chicken arthritis cases in Guangxi region from 2012 to 2015	焦鹏涛,侯雪娇,吴科敏,陈果,刘婷,韦平.	Jiao P. T., Hou Xuejiao, Wu K. M., Chen G., Liu T., Wei P..	中国家禽	China Poultry	37	23	2015	10.16372/j.issn.1004-6364.2015.23.018
1027	伤寒杆菌致脊柱骨髓炎并椎旁脓肿一例	A case of spinal osteomyelitis with paravertebral abscess caused by typhoid bacillus	李俊,霍娜,王艳,蔺小红,万华,赵鸿.	LI Jun, HUO Na, WANG Yan, LIN Xiaohong, WAN Hua, ZHAO Hong.	中华传染病杂志	Chinese Journal of Infectious Diseases	NA	7	2015	10.3760/cma.j.issn.1000-6680.2015.07.006
1028	北京市密云县9例都柏林型沙门氏菌病例资料分析	Data analysis of nine cases of Salmonella Dublin type in Miyun County, Beijing, China	周国营,张巍巍,郑德生,滕克强,张杰,冯月明,冯保利.	ZHOU Guoying, ZHANG Weiwei, ZHENG Desheng, TENG Keqiang, ZHANG Jie, FENG Yueming, FENG Baoli.	首都公共卫生	Capital Public Health	9	4	2015	NA
1029	2014年龙岩市食源性致病菌监测结果分析	Analysis of Foodborne Pathogenic Bacteria Surveillance Results in Longyan City in 2014	廖亦红,何云,林伟,张彦锋,曹春远.	LIAO Yi-Hong, HE Yun, LIN Wei, ZHANG Yan-Feng, CAO Chun-Yuan.	基层医学论坛	Primary Care Forum	NA	32	2015	NA
1030	2012-2013年深圳市光明新区感染性腹泻病原体监测结果分析	Analysis of the monitoring results of infectious diarrhea pathogens in Guangming New District, Shenzhen, China, 2012-2013	李燕,罗淑华,汪东篱,姚炜,吴祥林.	LI Yan, LUO Shuhua, WANG Dongli, YAO Wei, WU Xianglin.	职业与健康	Occupational and health	31	3	2015	NA
1031	甘肃地区新生仔猪腹泻细菌性病原的分离鉴定及其耐药性分析	Isolation and identification of bacterial pathogens of diarrhea in newborn piglets and their drug resistance analysis in Gansu region	黄美州,刘永明,王慧,王胜义,崔东安,李胜坤.	HUANG Mei-Ju, LIU Yong-Ming, WANG Hui, WANG Sheng-Yi, CUI Dong-An, LI Sheng-Kun.	西北农业学报	Northwest Journal of Agriculture	24	12	2015	10.7606/j.issn.1004-1389.2015.12.005
1032	2007-2013年广东省肠炎沙门菌耐药情况分析	Analysis of drug resistance of Salmonella enteritidis in Guangdong Province, 2007-2013	刘谢,柯碧霞,何冬梅,效拟,肖媛,孙九峰,柯昌文,俞守义.	LIU Xie, KE Bixia, HE Dongmei, XIAO Yuan, SUN Jiufeng, KE Changwen, YU Shouyi.	中华疾病控制杂志	Chinese Journal of Disease Control	19	3	2015	10.16462/j.cnki.zhjbkz.2015.03.015
1033	2011-2013年牡丹江市食品中沙门氏菌的分布调查	Survey on the Distribution of Salmonella in Food in Mudanjiang City, 2011-2013	吴双志,刘洋,胡锋,吕昌武,刘凤海,刘磊.	WU Shuangzhi, LIU Yang, HU Feng, LU Changwu, LIU Fenghai, LIU Lei.	医学动物防制	Medical Animal Control	31	9	2015	10.7629/yxdwfz201509020
1034	长沙市食源性疾病主动监测系统监测结果分析	Analysis of monitoring results of Changsha active foodborne disease surveillance system	陈艳,朱彩明,周银柱.	CHEN Yan,ZHU Caiming,ZHOU Yinzhu.	实用预防医学	Practical Preventive Medicine	22	9	2015	10.3969/j.issn.1006-3110.2015.09.031
1035	一起布利丹沙门菌食物中毒实验室检测及药敏分析	Laboratory testing and drug sensitivity analysis of food poisoning with Salmonella brittanensis together	吴南卫,邓瑶,莫丽娟.	Wu Nanwei, Deng Yao, Mo Lijuan.	现代预防医学	Modern Preventive Medicine	42	17	2015	NA
1036	2009-2012年大连市食品中食源性致病菌污染状况调查	Survey on Foodborne Pathogenic Bacteria Contamination in Food in Dalian, 2009-2012	侯君,陈玉凤,栾明春,吕秋月,任月,肖冰.	HOU Jun, CHEN Yufeng, LU Mingchun, LV Qiuyue, REN Yue, XIAO Bing.	医学动物防制	Medical Animal Control	31	1	2015	10.7629/yxdwfz201501003
1037	新疆克拉玛依市夏季细菌性腹泻病监测分析	Surveillance and analysis of summer bacterial diarrhea diseases in Karamay City, Xinjiang, China	李君梅,黄玉莲,帕力旦·吾孜克,郭秀梅.	LI Junmei,HUANG Yulian,PALIDAN Guzik,GUO Xiumei.	疾病预防控制通报	Disease Prevention and Control Bulletin	30	6	2015	10.13215/j.cnki.jbyfkztb.1507011
1038	一起就餐后引起胃部不适症状投诉的调查及分析	Investigation and Analysis of a Complaint of a Meal Causing Symptoms of Stomach Upset	祝贵才.	Zhu Guicai.	基层医学论坛	Primary Care Forum	19	17	2015	NA
1039	凭祥边境互市入境水产品致病菌污染状况分析	Analysis of pathogenic bacterial contamination of aquatic products entering Pingxiang border market.	蓝翊文,何明园,黄繁星,曾爱英,潘光合,苏德彬,徐华卫,何成伟.	LAN Yi-wen, HE Mingyuan, HUANG Fanxing, ZENG Ai-ying, PAN Guangming, SU Debin, XU Huawei, HE Chengwei.	中国国境卫生检疫杂志	China Border Sanitary and Quarantine Journal	38	4	2015	10.16408/j.1004-9770.2015.04.012
1040	辽宁省生食水产品致病菌污染及安全性评价	Evaluation of pathogenic bacterial contamination and safety of raw aquatic products in Liaoning province	赵丽元,秦峥,吴世杰,李寅生,丁红雨.	ZHAO Liyuan,QIN Zheng,WU Sijie,LI Yinsheng,DING Hongyu.	食品安全质量检测学报	Journal of Food Safety and Quality Testing	NA	4	2015	NA
1041	山夫登堡沙门氏菌致老年患者腹泻1例	A case of diarrhea in an elderly patient caused by Salmonella siftedenburgensis	孔昌盛,陈俊,邹晓艳,张义,朱玲娜.	KONG Chang-Sheng, CHEN Jun, ZOU Xiao-Yan, ZHANG Yi, ZHU Ling-Na.	临床消化病杂志	Journal of Clinical Gastroenterology	NA	2	2015	10.3870/lcxh.j.issn.1005-541X.2015.02.18
1042	即食凉拌食品中微生物污染情况及大肠菌群限量的调查分析	Investigation and analysis of microbial contamination and coliform limits in ready-to-eat cold foods	李梓娴,速存芬,陈磊,刘辉光.	LI Zi-Xian, SIU Cun-Fen, CHEN Lei, LIU Hui-Guang.	中国卫生产业	China Health Industry	NA	12	2015	NA
1043	上海市某三级医院310例食源性腹泻病例检测分析	Detection and analysis of 310 cases of foodborne diarrhea in a tertiary hospital in Shanghai, China	章溢峰,柏品清,傅灵菲.	ZHANG Yifeng, BERPIN Qing, FU Lingfei.	上海预防医学	Shanghai Preventive Medicine	27	11	2015	NA
1044	婴幼儿感染性腹泻病原学特征分析	Characterization of the aetiology of infectious diarrhea in infants and young children	商晓春,周晓红,帅慧群.	SHANG Xiaochun, ZHOU Xiaohong, SHUI Huiqun.	疾病监测	Disease surveillance	30	10	2015	10.3784/j.issn.1003-9961.2015.10.015
1045	四川省猪源沙门氏菌及耐药性变迁调查	Investigation of Salmonella and drug resistance changes in pig sources in Sichuan Province, China	岳秀英,葛荣,汪开毓,吴晓岚,陆强,孙吉,宁宜宝,邹立扣,谢玉英.	YUE Xiu-Ying, GE Rong, WANG Kai-Yu, WU Xiao-Lan, LU Qiang, SUN Ji, NING Yi-Bao, ZOU Li-Kou, XIE Yu-Ying.	四川动物	Sichuan animals	34	5	2015	10.11984/j.issn.1000-7083.20150099
1046	超市销售生鲜鸡肉沙门氏菌污染状况调查分析	Investigation and Analysis of Salmonella Contamination in Fresh Chicken Sold in Supermarkets	张春艳,刘杰,阎学燕,黄淑华,陈磊,巩飚.	ZHANG Chunyan, LIU Jie, YAN Xueyan, HUANG Shuhua, CHEN Lei, KUNG Biao.	河南预防医学杂志	Henan Journal of Preventive Medicine	26	6	2015	10.13515/j.cnki.hnjpm.1006-8414.2015.06.013
1047	旺兹沃思沙门菌耐药分子流行病学特征研究	Molecular epidemiological characterization of drug resistance in Salmonella wandsworthii	黄峥,刘芸,汤泓,李颖,石维敏,张静,李勇,林征,张岭.	Huang Zheng, Liu Yun, Tang Hong, Li Ying, Shi Weimin, Zhang Jing, Li Yong, Lin Zheng, Zhang Ling.	疾病监测	Disease surveillance	30	1	2015	10.3784/j.issn.1003-9961.2015.01.014
1048	泰安地区冷鲜猪肉中沙门氏菌污染情况调查	Investigation of Salmonella contamination in cold pork in Taian area	郝心,陈正涛,王方昆,王淑静.	Hao X, Chen ZT, Wang FK, Wang SJ.	山东畜牧兽医	Shandong Animal Husbandry and Veterinary Medicine	NA	9	2015	10.3969/j.issn.1007-1733.2015.09.039
1049	饲料中沙门氏菌的平板计数检测法研究	A study on the plate counting assay for Salmonella spp. in feeds	林杰,柯璐,林霖,陈彬,戴晓丽,张温玲.	Lin J, Ke L, Lin L, Chen B, Dai XL, Zhang WL.	中国饲料	China Feed	NA	1	2015	10.15906/j.cnki.cn11-2975/s.20150107
1050	一起家庭宴餐引起沙门菌食物中毒调查分析	Investigation and analysis of a case of salmonella food poisoning caused by a family meal	李凤元.	Li, Feng-Yuan.	现代医药卫生	Modern medicine and health	NA	z1	2015	10.3969/j.issn.1009-5519.2015.25.058
1051	山东地区禽源沙门菌的耐药基因流行性调查及分析	Investigation and analysis of the prevalence of drug-resistant genes in avian-origin Salmonella spp. in Shandong region	李雪,孙坚,廖晓萍,黄婷,方亮星,刘雅红.	LI Xue, SUN Jian, LIAO Xiaoping, HUANG Ting, FANG Liangxing, LIU Yahong.	中国家禽	China Poultry	37	18	2015	10.16372/j.issn.1004-6364.2015.18.019
1052	白银市市售食品中食源性致病菌监测分析	Surveillance and analysis of foodborne pathogenic bacteria in foods sold in Baiyin City	李梅基,马菊红,葛少锋,倪丰安,强丽红,卢旭升,张小梅.	LI Meiji, MA Juhong, GE Shaofeng, NI Feng'an, QIANG Lihong, LU Xusheng, ZHANG Xiaomei.	疾病预防控制通报	Disease Prevention and Control Bulletin	30	4	2015	10.13215/j.cnki.jbyfkztb.1412046
1053	2013年北京市昌平区其他感染性腹泻流行特征分析	Epidemiological characterization of other infectious diarrhea in Changping District, Beijing, 2013	马树波,王秀云,唐雅清.	Ma Shubo,Wang Xiuyun,Tang Yaqing.	职业与健康	Occupational and health	31	14	2015	NA
1054	岱山县2013年食源性疾病主动监测结果分析	Analysis of Active Foodborne Disease Surveillance Results in Daishan County in 2013	虞吉寅,张博,任宜,赵建刚.	YU Ji-Yin, ZHANG Bo, REN Yi, ZHAO Jian-Gang.	中国卫生检验杂志	Chinese Journal of Hygiene and Inspection	25	4	2015	NA
1055	深圳市某酒店两起沙门菌食物中毒的溯源分析	Traceability analysis of two cases of salmonella food poisoning in a hotel in Shenzhen, China	雷蕾,陈清凉,肖锦晖,张震文,茌静,陈震.	Lei Lei, Chen Qingliang, Xiao Jinhui, Zhang Zhenwen, Chip Jing, Chen Zhen.	中国卫生检验杂志	Chinese Journal of Hygiene and Inspection	25	12	2015	NA
1056	上海市虹口区2010-2012年腹泻病例沙门菌监测及分子型特征	Surveillance and molecular characterization of Salmonella in diarrhea cases in Hongkou District, Shanghai, 2010-2012	张静,沈静,唐漪灵,陈真,姚红,王斌,汤显,陈洪友,许学斌.	ZHANG Jing, SHEN Jing, TANG Yiling, CHEN Zhen, YAO Hong, WANG Bin, TANG Xian, CHEN Hongyou, XU Xuebin.	上海预防医学	Shanghai Preventive Medicine	NA	3	2015	NA
1057	2005-2014年宝鸡市食源性致病菌监测结果分析	Analysis of Foodborne Pathogenic Bacteria Surveillance Results in Baoji City, 2005-2014	高涛,张丽萍,武永平,杨海峰,薛莉,张克俭,陈喆霄.	GAO Tao, ZHANG Liping, WU Yongping, YANG Haifeng, XUE Li, ZHANG Kejian, CHEN Chexiao.	医学动物防制	Medical Animal Control	31	12	2015	10.7629/yxdwfz201512009
1058	64株与沙门菌、志贺菌血清凝集的肠杆菌鉴定	Identification of 64 strains of Enterobacteriaceae that seroconjugate with Salmonella and Shigella	凌勤芳.	Ling Qinfang.	上海预防医学	Shanghai Preventive Medicine	27	11	2015	NA
1059	沙门菌胃肠道感染235例分析	Analysis of 235 cases of Salmonella gastrointestinal infections	齐绪林,林东昉,徐晓刚,卜淑蕊.	QI Xulin,LIN Dongfang,XU Xiaogang,BU Shurui.	中国临床医学	China Clinical Medicine	NA	3	2015	NA
1060	山西省腹泻病原菌检测分析及耐药性研究	Detection and analysis of diarrhea pathogenic bacteria in Shanxi Province and study of drug resistance	冯军军,姚素霞.	Feng Junjun,Yao Suxia.	中国基层医药	Chinese medicine at the grassroots level (TCM)	NA	16	2015	10.3760/cma.j.issn.1008-6706.2015.16.013
1061	1829例血培养阳性病原菌构成及耐药分析	Analysis of the composition and drug resistance of 1829 cases of blood culture-positive pathogenic bacteria	刘德华,胡大春,卢赞,任宝军,王霞,尹丽民,钱净,秦海燕.	LIU Hua, HU Dachun, LU Zhan, REN Baojun, WANG Xia, YIN Limin, QIAN Jing, QIN Haiyan.	国际检验医学杂志	International Journal of Laboratory Medicine	NA	6	2015	10.3969/j.issn.1673-4130.2015.06.009
1062	猪鲜肉中细菌学指标和重金属、兽药残留分析	Analysis of bacteriological indexes and residues of heavy metals and veterinary drugs in pork fresh meat	魏玉明,钱振波,齐明,魏炳成.	Wei YM, Qian ZB, Qi M, Wei BC.	畜牧兽医杂志	Journal of Animal Husbandry and Veterinary Medicine	34	6	2015	10.3969/j.issn.1004-6704.2015.06.004
1063	2008-2009年白城市沙门菌流行特征及脉冲场凝胶电泳分子分型	Epidemiological characteristics and molecular typing of Salmonella spp. by pulsed-field gel electrophoresis in Baicheng City, 2008-2009	王宏.	Wang Hong.	科技创新导报	Science and Technology Innovation Herald	NA	1	2014	10.3969/j.issn.1674-098X.2014.01.209
1064	商品肉鸭沙门氏菌分离鉴定及药敏试验	Isolation and identification of Salmonella spp. in commercial meat ducks and drug sensitivity test	常志顺,王传禹,谭红,许琳,赵蓉,杨斌.	CHANG Zhishun, WANG Chuanyu, TAN Hong, XU Lin, ZHAO Rong, YANG Bin.	云南畜牧兽医	Yunnan Animal Husbandry and Veterinary Medicine	NA	4	2014	10.3969/j.issn.1005-1341.2014.04.008
1065	规模化牛场犊牛沙门氏菌病的防治	Control of salmonellosis in calves on large-scale cattle farms	黄仁惠,李霞,董文,徐建平.	Huang R-H, Li X, Dong W, Xu J-P.	中国畜禽种业	China Livestock and Poultry Breeding Industry	NA	9	2014	10.3969/j.issn.1673-4556.2014.09.099
1066	长春市市售猪肉鸡肉中金黄色葡萄球菌和沙门氏菌分离及耐药性分析	Isolation and drug resistance analysis of Staphylococcus aureus and Salmonella spp. in commercially available pork and chicken in Changchun, China	王莹,陈萍,王佳男,冯书章,郭学军.	WANG Ying, CHEN Ping, WANG Jia-Nan, FENG Shu-Zhang, GUO Xue-Jun.	中国兽药杂志	Chinese Journal of Veterinary Medicine	NA	10	2014	NA
1067	平罗县腹泻病症候群监测结果分析	Analysis of the results of diarrhea disease syndromic surveillance in Pingluo County	马翠琴,马丽,马楠.	Ma Cuiqin, Ma Li, Ma Nan.	现代预防医学	Modern Preventive Medicine	41	9	2014	NA
1068	上海市零售禽肉制品和活禽中沙门氏菌血清型与耐药性研究	Study of Salmonella serotypes and resistance in retail poultry products and live poultry in Shanghai, China	沈海燕,郭慧霞,许学斌,周恒,刘志成,张春红.	SHEN Haiyan, GUO Huixia, XU Xuebin, ZHOU Heng, LIU Zhicheng, ZHANG Chunhong.	中国畜牧兽医	China Animal Husbandry and Veterinary Medicine	41	11	2014	NA
1069	甘南州市售食品致病菌监测与分析	Surveillance and Analysis of Pathogenic Bacteria in Commercially Available Food in Gannan Prefecture	杨巧玲,王辉艳.	Yang Qiaoling,Wang Huiyan.	中外健康文摘	Chinese and Foreign Health Digest	NA	12	2014	NA
1070	1例B群鼠伤寒沙门氏菌引起食物中毒实验室分析	Laboratory analysis of a case of food poisoning caused by Salmonella typhimurium group B	肖光明.	Xiao Guangming.	国际检验医学杂志	International Journal of Laboratory Medicine	NA	15	2014	10.3969/j.issn.1673-4130.2014.15.077
1071	兰州市预包装食品常见致病菌分布及预防	Distribution and Prevention of Common Pathogenic Bacteria in Prepackaged Foods in Lanzhou City, China	顾春华,颜琪,仝伟建,杨晓楠.	GU Chunhua, YAN Qi, TONG Weijian, YANG Xiaonan.	甘肃科技	Gansu Science and Technology	30	22	2014	10.3969/j.issn.1000-0952.2014.22.033
1072	2013年我院食源性疾病监测结果分析	Analysis of the results of foodborne disease surveillance in our hospital in 2013	蒋拥军.	Jiang Qunjun.	医药与保健	Medicine and health care	NA	10	2014	NA
1073	患儿血中检出沙门氏菌的临床分析	Clinical analysis of Salmonella spp. detected in the blood of a child	史今凡.	Shi Jinfan.	内蒙古医科大学学报	Journal of Inner Mongolia Medical University	NA	s1	2014	NA
1074	婴幼儿腹泻感染的非伤寒沙门菌分子分型和耐药情况研究	A study on molecular typing and drug resistance of non-typhoidal Salmonella in diarrhea infections in infants and children	崔志刚,王爱敏,王鸣柳,许学斌,崔晶花,杜小莉,闫梅英,卢珊.	CUI Zhigang, WANG Aimin, WANG Mingliu, XU Xuebin, CUI Jinghua, DU Xiaoli, YAN Meiying, LU Shan.	疾病监测	Disease surveillance	29	6	2014	10.3784/j.issn.1003-9961.2014.06.004
1075	2009-2012年福州市健康人群携带沙门菌血清型分析	Analysis of Salmonella Serotypes Carried by Healthy People in Fuzhou City, 2009-2012	叶海梅,潘洁茹,齐文岚,庄玲,刘红.	YE Hai-Mei, PAN Jie-Ru, QI Wen-Lan, ZHUANG Ling, LIU Hong.	职业与健康	Occupational and health	30	10	2014	NA
1076	一起肠炎沙门菌食物中毒的调查与思考	Investigation and consideration of a case of Salmonella enteritidis food poisoning	韩永红.	HAN Yonghong.	中国城乡企业卫生	China Urban and Rural Enterprise Health	29	4	2014	NA
1077	关于一起由沙门氏菌引起的食物中毒的调查报告	Investigation report on a case of food poisoning caused by Salmonella spp.	陈翠华.	Cuihua Chen.	特别健康：下	Special Health: Lower	NA	1	2014	NA
1078	上海市零售鸡蛋沙门氏菌快速检测	Rapid Test for Salmonella in Retail Eggs, Shanghai	姚俊峰,高娟,王晓亮,张传苹,叶绍辉,杨长锁.	YAO Junfeng, GAO Juan, WANG Xiaoliang, ZHANG Chuanping, YE Shaohui, YANG Changlock.	上海农业学报	Shanghai Agricultural Journal	NA	4	2014	10.3969/j.issn.1000-3924.2014.04.027
1079	某奶牛场奶牛乳房炎病原菌分离鉴定与药敏试验	Isolation and identification of mastitis pathogens from dairy cows in a dairy farm and drug sensitivity test	李清利,路延豪.	Li Qingli, Lu Yanhao.	北京农业	Beijing Agriculture	NA	24	2014	10.3969/j.issn.1000-6966.2014.24.113
1080	云南省2005-2012年91株甲型副伤寒沙门菌病原学特征分析	Pathogenetic characterization of 91 strains of Salmonella Typhimurium paratyphi A in Yunnan Province from 2005 to 2012	陈玉娟,尹建雯,古文鹏,李超群,杨建斌,徐闻,伏晓庆.	CHEN Yujuan, YIN Jianwen, GU Wenpeng, LI Chaoqun, YANG Jianbin, XU Wen, FU Xiaoqing.	中国人兽共患病学报	Chinese Journal of Zoonosis	30	1	2014	10.3969/cjz.j.issn.1002-2694.2014.01.011
1081	辽宁省耐药沙门菌PFGE分子分型研究	Molecular typing study of drug-resistant Salmonella PFGE in Liaoning province	张旭,李雪,魏彤竹,刚宇晨.	Zhang X, Li X, Wei TZ, Gang YC.	中国微生态学杂志	Chinese Journal of Microecology	26	6	2014	10.13381/j.cnki.cjm.201406008
1082	2009～2013年某县饮食服务从业人员沙门氏菌检测结果	Salmonella testing results of food service workers in a county from 2009 to 2013	韦宏珍,张艳琼,梁秀媛.	WEI Hongzhen, ZHANG Yanqiong, LIANG Xiuyuan.	检验医学与临床	Laboratory Medicine and Clinical	NA	z2	2014	10.3969/j.issn.1672-9455.2014.26.115
1083	2009-2012年广州市白云区食品微生物污染状况分析	Analysis of Microbiological Contamination of Food in Baiyun District, Guangzhou, 2009-2012	苏碧华,徐建华,罗世武.	Su BH, Xu JH, Luo SW.	应用预防医学	Applied Preventive Medicine	NA	4	2014	10.3969/j.issn.1673-758X.2014.04.019
1084	人感染猪霍乱沙门氏菌严重脓毒症1例报告	Report of a case of severe sepsis in a human infected with Salmonella cholerae in pigs	姚玲,王绍红,陈若冰.	YAO Ling, WANG Shao-Hong, CHEN Ruobing.	贵州医药	Guizhou medicine	NA	12	2014	10.3969/j.ISSN.1000-744X.2014.12.27
1085	一起沙门氏菌食物中毒事件流行病学分析	Epidemiologic analysis of a salmonella food poisoning incident	李铁牛,张世勇,刘立,庞志钊,李军.	LI Tieniu, ZHANG Shiyong, LIU Li, PANG Zhizhao, LI Jun.	医学动物防制	Medical Animal Control	30	10	2014	10.7629/yxdwfz201410026
1086	婴幼儿感染性腹泻的致病菌及肠道病毒监测结果分析	Analysis of the results of surveillance of pathogenic bacteria and enteroviruses in infectious diarrhea in infants and children	谢春燕,胡琴,崔海燕,陈日炳.	Xie Chunyan, Hu Qin, Cui Haiyan, Chen Ribing.	检验医学与临床	Laboratory Medicine and Clinical	NA	2	2014	10.3969/j.issn.1672-9455.2014.02.010
1087	宁波市感染性腹泻病原学监测结果分析	Analysis of the results of infectious diarrhea pathogenetic monitoring in Ningbo City	张育禾,徐丽萍,张朝阳,徐景野.	ZHANG Yuho,XU Liping,ZHANG Chaoyang,XU Jingye.	现代实用医学	Modern Practical Medicine	26	3	2014	10.3969/j.issn.1671-0800.2014.03.043
1088	2011-2013年广西武鸣县食品微生物污染检测结果	Detection results of microbial contamination of food in Wuming County, Guangxi, 2011-2013	韦宏珍,张艳琼,梁秀媛.	WEI Hongzhen, ZHANG Yanqiong, LIANG Xiuyuan.	职业与健康	Occupational and health	30	15	2014	NA
1089	鸡腹泻常见病原菌的分离与鉴定	Isolation and identification of common pathogenic bacteria of chicken diarrhea	詹先强,俞建萍.	Zhan Xianqiang,Yu Jianping.	福建畜牧兽医	Fujian Animal Husbandry and Veterinary Medicine	NA	1	2014	10.3969/j.issn.1003-4331.2014.01.004
1090	猪源沙门氏菌的分离与耐药性分析	Isolation and resistance analysis of Salmonella of porcine origin	狄文婷,杜雄伟,吴静,于凤娟,魏怡,苏日娜.	Di Wenting, Du Xiongwei, Wu Jing, Yu Fengjuan, Wei Yi, Su Rina.	江苏农业科学	Jiangsu Agricultural Science	NA	10	2014	10.3969/j.issn.1002-1302.2014.10.095
1091	宁波地区食源性病原菌主要流行株分型与耐药性	Typing and drug resistance of the main prevalent strains of foodborne pathogens in Ningbo area	傅小红,徐景野,胡荣华,沈玄艺,章丹阳.	FU Xiaohong,XU Jingye,HU Ronghua,SHEN Xuanyi,ZHANG Danyang.	中国卫生检验杂志	Chinese Journal of Hygiene and Inspection	24	10	2014	NA
1092	华南地区肉鸽源沙门氏菌的鉴定及遗传进化分析	Identification and genetic evolutionary analysis of Salmonella spp. of meat pigeon origin in South China	李雪雁,付涛,纪桂云,张津津,江奕容,林晓霜.	LI Xueyan, FU Tao, JI Guiyun, ZHANG Jinjin, JIANG Yirong, LIN Xiaoshang.	中国畜牧兽医	China Animal Husbandry and Veterinary Medicine	41	7	2014	NA
1093	2起食物中毒与该地生肉沙门氏菌污染状况的对比分析	Comparative analysis of 2 cases of food poisoning and the status of Salmonella contamination of raw meat in the area	姬晓红,孙玲.	Ji Xiaohong,Sun Ling.	中国伤残医学	Chinese Disability Medicine	NA	13	2014	10.13214/j.cnki.cjotadm.2014.13.275
1094	一起家宴食用被鼠伤寒沙门氏菌污染皮蛋引起食物中毒的调查报告	Investigation report on food poisoning caused by consumption of Salmonella typhimurium-contaminated eggs at a family dinner party	罗华.	LAW.	中国保健营养（中旬刊）	China Health Care Nutrition (Zhongdian)	24	4	2014	NA
1095	鹤壁市餐饮单位自制凉菜细菌污染状况调查	Survey on bacterial contamination of homemade cold dishes in catering units in Hebi City	高璐,陈梦吟.	Gao Lu, Chen Mengyin.	中国卫生产业	China Health Industry	NA	18	2014	NA
1096	肉鸡屠宰加工过程中沙门氏菌的污染情况及其耐药性分析	Contamination of Salmonella in broiler slaughtering and processing and its resistance analysis	朱冬梅,彭珍,刘书亮,赖海梅,韩新锋,邹立扣.	ZHU Dongmei, PENG Zhen, LIU Shuliang, LAI Haimei, HAN Xinfeng, ZOU Likou.	食品科学	food science	35	17	2014	10.7506/spkx1002-6630-201417041
1097	一起由斯坦利沙门氏菌引起食物中毒事件的实验室检测	Laboratory testing of a food poisoning incident caused by Salmonella stanleyi	沈政,邓远玲,陈丽萍,王平原,詹巧莉.	SHEN Zheng, DENG Yuanling, CHEN Liping, WANG Pingyuan, ZHAN Qiaoli.	疾病监测与控制	Disease Surveillance and Control	8	8	2014	NA
1098	儿童脓毒血症病原菌及耐药性十年变迁	Ten years of changes in pathogenic bacteria and drug resistance in childhood sepsis	肖曙芳,吴茜,李斌,李杨方,黄海林,倪林仙.	Xiao Shufang, Wu Xi, Li Bin, Li Yangfang, Huang Hailin, Ni Linxian.	临床儿科杂志	Journal of Clinical Pediatrics	NA	7	2014	10.3969/j.issn.1000-3606.2014.07.008
1099	2011-2012年四川省部分地区鸭源沙门菌分型及耐药性研究	Study on typing and drug resistance of Salmonella of duck origin in some areas of Sichuan Province, 2011-2012	雷高鹏,罗水斌,陈丽,梁秀川,黄玉兰,杨小蓉.	LEI Gaopeng, LUO Shui-bin, CHEN Li, LIANG Xiuchuan, HUANG Yulan, YANG Xiaorong.	现代预防医学	Modern Preventive Medicine	41	17	2014	NA
1100	分子生物学技术在一起食物中毒检测中的应用	Application of molecular biology techniques in the detection of a food poisoning episode	宋启发,王爱红,杨元斌,叶硕,郭延波.	SONG Qifa, WANG Aihong, YANG Yuanbin, YE Shuo, GUO Yanbo.	中国食品卫生杂志	Chinese Journal of Food Hygiene	26	3	2014	10.13590/j.cjfh.2014.03.011
1101	2012年常州市食品风险监测致病菌结果分析	Analysis of Pathogenic Bacteria Results of Changzhou Food Risk Monitoring in 2012	陈宝林,王珥梅,盛军利.	CHEN Baolin,WANG Ermei,SHENG Junli.	现代预防医学	Modern Preventive Medicine	41	21	2014	NA
1102	南京市秦淮区一次食品微生物污染状况调查	A survey on microbial contamination of food in Qinhuai District, Nanjing, China	高琦.	Gao Qi.	大家健康（中旬版）	Everybody's Health (Midterm Edition)	NA	12	2014	NA
1103	广州市2012年腹泻病人沙门菌血清学、耐药及PFGE分型分析	Analysis of Salmonella serology, drug resistance and PFGE typing of diarrhea patients in Guangzhou in 2012	侯水平,伍业健,周勇,张晶,张欣强,梁兆铭,胡玉山,邓志爱,吴新伟.	HOU Horizontal, WU Yejian, ZHOU Yong, ZHANG Jing, ZHANG Xinqiang, LIANG Zhaoming, HU Yushan, DENG Zhiai, WU Xinwei.	现代预防医学	Modern Preventive Medicine	41	15	2014	NA
1104	洛阳地区犊牛腹泻病中细菌的分离鉴定与药敏试验研	Isolation and identification of bacteria in calf diarrhea in Luoyang area and study of drug sensitivity test	栗卫东.	Li Weidong.	农民致富之友	Farmer's Friend	NA	16	2014	10.3969/j.issn.1003-1650.2014.16.228
1105	2010-2012年邯郸市熟肉制品微生物污染状况调查	Survey on Microbiological Contamination of Cooked Meat Products in Handan, 2010-2012	刘晓娟,郑秀清,赵丽萍,李卫东,李伟昊.	LIU Xiaojuan, ZHENG Xiuqing, ZHAO Liping, LI Weidong, LI Weihao.	实用预防医学	Practical Preventive Medicine	21	3	2014	10.3969/j.issn.1006-3110.2014.03.026
1106	152株沙门菌临床分离株的耐药性及同源性分析	Drug resistance and homology analysis of 152 clinical isolates of Salmonella spp.	夏梦,张智洁,刘勇.	Xia Meng,Zhang Zhijie,Liu Yong.	医学临床研究	Medical Clinical Research	NA	12	2014	10.3969/j.issn.1671-7171.2014.12.009
1107	阿伯丁沙门菌在人和动物间的传播和风险评估	Transmission and risk assessment of Salmonella Aberdeen between humans and animals	黄峥,陈智,周晓瑛,李晓虹,许学斌.	Huang Zheng, Chen Zh, Zhou Xiaoying, Li Xiaohong, Xu Xuebin.	疾病监测	Disease surveillance	29	8	2014	NA
1108	2012年山东省肉鸡生产加工环节沙门菌污染水平及耐药分析	Analysis of Salmonella contamination level and drug resistance in broiler production and processing in Shandong Province, 2012	张华宁,陈玉贞,侯配斌,王勤,胡光春,李心朋,王梅,毕振旺.	ZHANG Huaning, CHEN Yuzhen, HOU Huibin, WANG Qin, HU Guangchun, LI Xinpeng, WANG Mei, BI Zhenwang.	卫生研究	health research	43	6	2014	NA
1109	婴幼儿感染猪霍乱沙门菌耐药基因特点及同源性分析	Characterization and homology analysis of drug resistance genes of Salmonella cholera porcine infections in infants and young children	黄凯,余晓君,王晔.	HUANG Kai,YU Xiaojun,WANG Ye.	实验与检验医学	Laboratory and Laboratory Medicine	NA	2	2014	10.3969/j.issn.1674-1129.2014.02.007
1110	2011至2013年呼和浩特市食品中五种食源性致病菌污染状况监测	Monitoring of the contamination status of five foodborne pathogenic bacteria in food in Hohhot from 2011 to 2013	王素娟,王红霞.	Wang Sujuan,Wang Hongxia.	世界最新医学信息文摘（电子版）	World Digest of Current Medical Information (electronic version)	NA	3	2014	10.3969/j.issn.1671-3141.2014.03.002
1111	北京市西城区引起感染性腹泻主要肠道病原对头孢菌素耐药状况分析	Analysis of the cephalosporin resistance status of major enteric pathogens causing infectious diarrhea in Xicheng District, Beijing, China	苗元,王永全,靳博,崔京辉,胡晓芬,吴本和,张晶波,王森,王全意.	MIAO Yuan, WANG Yongquan, JIN Bo, CUI Jinghui, HU Xiaofen, WU Benhe, ZHANG Jingbo, WANG Sen, WANG Quanyi.	疾病监测	Disease surveillance	29	6	2014	10.3784/j.issn.1003-9961.2014.06.005
1112	一起宴席引起的肠炎沙门氏菌食物中毒调查	Investigation of Salmonella Enteritidis Food Poisoning Caused by a Feast	冯秀,游胜,吴凯,曾勇.	FENG Xiu, YU Sheng, WU Kai, ZENG Yong.	应用预防医学	Applied Preventive Medicine	NA	3	2014	NA
1113	海宁市2007年-2012年细菌性食物中毒实验室分析	Laboratory Analysis of Bacterial Food Poisoning in Haining City, 2007-2012	虞静,王洁,蒋逸群,戴林晔.	Yu J, Wang J, Jiang YQ, Dai LY.	中国卫生检验杂志	Chinese Journal of Hygiene and Inspection	24	10	2014	NA
1114	一起肠炎沙门氏菌食物中毒的调查	Investigation of a case of Salmonella enteritidis food poisoning	孙磊.	Sun Lei.	中国实用医药	Chinese Practical Medicine	NA	23	2014	NA
1115	某奶牛场乳房炎的病原鉴定与药敏试验	Pathogen identification and drug sensitivity testing of mastitis in a dairy farm	赵海涛.	Zhao, H..	中国畜禽种业	China Livestock and Poultry Breeding Industry	10	11	2014	10.3969/j.issn.1673-4556.2014.11.097
1116	2011-2013年北流市常见食品食源性致病菌监测结果分析	Analysis of the monitoring results of foodborne pathogenic bacteria in common foods in Beiliu City from 2011 to 2013	陈东军,赖兆斌,范萍.	Chen Dongjun,Lai Zhaobin,Fan  Ping.	应用预防医学	Applied Preventive Medicine	20	2	2014	NA
1117	食管癌患者血中检出德比沙门菌一例	A case of Salmonella derby detected in the blood of a patient with esophageal cancer	胡黎娅,郭凤丽,周友全.	HU Liya, GUO Fengli, ZHOU Youquan.	海南医学	Hainan Medicine	NA	13	2014	10.3969/j.issn.1003-6350.2014.13.0780
1118	广西猪源沙门菌血清学分型及生物被膜形成能力的研究	Serologic typing and biofilm-forming ability of Salmonella of swine origin in Guangxi, China	蹇慧,黎木兰,艾佛德,刘芳,方小文,杨洋,黄伟坚.	Jian Hui, Mulan Lai, Alfred A., Fang Liu, Xiaowen Fang, Yang Yang, Weijian Huang.	畜牧与兽医	Livestock and Veterinary Medicine	46	7	2014	NA
1119	95株甲型副伤寒沙门氏菌对21种抗生素的药敏分析	Drug sensitivity analysis of 95 strains of Salmonella Typhimurium A paratyphi to 21 antibiotics	梅鲜艳.	Plum Bright.	大家健康（下旬版）	Everybody's Health (Late Edition)	8	4	2014	NA
1120	2010-2011年宜春市食品致病菌监测分析	Surveillance and Analysis of Food Pathogenic Bacteria in Yichun City, 2010-2011	魏雄杰,张众,尚春.	WEI Xiongjie, ZHANG Zhong, SHANG Chun.	实验与检验医学	Laboratory and Laboratory Medicine	NA	2	2014	10.3969/j.issn.1674-1129.2014.02.041
1121	某奶牛场奶牛乳房炎病原菌分离鉴定与药敏试验	Isolation and identification of mastitis pathogens from dairy cows in a dairy farm and drug sensitivity test	姬雪梅,钱秋月,宋俊涛,陈克.	JI Xuemei,QIAN Qiuyue,SONG Juntao,CHEN Ke.	河南畜牧兽医（综合版）	Henan Animal Husbandry and Veterinary Medicine (General Edition)	35	10	2014	NA
1122	布利丹沙门菌食物中毒的流行病学分析和实验室调查	Epidemiologic analysis and laboratory investigation of food poisoning by Salmonella brittanensis	陆月敏.	Lu, Yuemin.	中国卫生检验杂志	Chinese Journal of Hygiene and Inspection	24	12	2014	NA
[truncated: 4,806 more rows]

## Sheet: Table. S5
No.	Title	Authors	Journal	Publication Year	DOI
[truncated: 900 more rows]

[truncated: 1 more sheets: Table. S6]
